# Supplementary material for: Serum proteome profiles in patients treated with targeted temperature management after out-of-hospital cardiac arrest
Source: Intensive Care Med Exp. 2023 Jul 17;11:43. doi: 10.1186/s40635-023-00528-0 (PMC10350448; doi:10.1186/s40635-023-00528-0)
Supplement: Supplementary file 1 — Additional file 1: S1a. The full protein–patient list after Loess normalisation. S1b. Protein list of the unique human proteins detected and quantified through DIA-MS. S1c. Clinical variables for the patients included in the pilot study. [file 40635_2023_528_MOESM1_ESM.xlsx]

## Sheet: Loess-data protein-patient list
Additional file S1a. The full protein-patient list after Loess normalisation. First column denotes the protein group/protein identified and the first row denotes patient number (101-178) together with sample timepoint (1 - 24-hour timepoint, 2 - 48-hour timepoint, 3 - 72-hour timepoint).
Protein.Group	101_1	101_2	102_1	102_2	102_3	103_1	103_2	103_3	104_1	104_2	104_3	105_1	105_2	105_3	106_1	106_2	106_3	107_1	107_2	107_3	108_1	108_2	108_3	109_1	109_2	110_1	110_2	110_3	111_1	111_2	112_1	112_2	112_3	113_1	113_2	113_3	114_1	114_2	114_3	115_1	115_2	115_3	116_1	116_2	116_3	117_1	117_2	117_3	118_1
A0A075B6H7	16.3313	15.9109	17.4851	16.8655	16.7256	15.4222	17.8273	16.5825	17.4689	16.3763	15.756	16.8235	16.8916	16.9653	15.5304	16.4458	16.1987	15.9557	14.8461	16.1835	16.8226	17.1848	16.9457	15.9992	16.4127	17.3426	16.1551	16.6095	16.5281	15.7631	16.5382	15.8893	16.1112	17.3554	16.7643	18.4926	16.3562	17.0283	17.2057	18.3612	15.7587	16.4327	15.8224	15.5872	16.6166	16.2195	16.5115	17.4208	16.1272
A0A075B6H9			14.8044	15.35	15.123	13.9816	14.3213	13.3876	14.2535	15.3474	15.044	13.8454	14.0618	14.4478	14.4912	14.105	13.7402	14.106	14.358	14.4329	13.3856	14.0527	13.3775	13.7652	13.6246	13.0828	13.1609	13.7294	12.6472	12.5306	12.6251	13.4761	13.4447	13.9153	13.0497	13.1312	14.9117	13.6808	14.6354	14.1759	14.7459	14.3454	14.2035	13.9277	14.2233	13.2636	13.6235	13.6256	14.0055
A0A075B6I0						16.4254	17.1558	16.9265	17.5212	17.2606	16.6845	17.9101	18.0701	18.8189	17.0421	17.8396	17.3165	16.0623	16.5344	11.8404	16.7322	16.6788	18.0388	17.5209	17.7272	17.2118		16.5784	17.789	12.7804	15.2381	15.3238	16.6935	17.001	16.969	16.8284	16.0944	16.1175	16.921	16.1232	16.1614	16.5801	17.3416	17.1449	17.8813	17.4664	16.9971	17.743
A0A075B6J9	15.9493	15.8872	15.9567	15.5085	16.557	15.2521	15.6928	15.1	15.2207	15.3738	15.1724	17.1108	16.2344	17.6676	15.0821	14.8451	14.753	17.7041	17.4535	17.3804	16.4161	15.5617	15.6754	16.3194	16.3518	16.1072	16.2721	15.9044	16.0971	15.8662	15.997	15.6595	15.708	16.2399	16.0851	15.5858	16.4507	15.5106	15.641	15.7702	15.5945	15.6213	14.4162	14.2609	14.8894	14.7675	14.4979	15.3111	14.6871
A0A075B6K2	17.3635	19.975	17.0064	19.8598	19.807	17.3723	19.1265	19.0769	17.7119	19.5257	19.3423	18.5928	19.8246	20.2162	16.455	19.0569	19.1272	19.3711	19.2167	19.0383	17.2114	18.4602	19.6944	17.8963	18.6682	17.7759	18.1611	19.8397	19.5337	19.223	18.4924	19.0491	19.0806	18.3167	19.2621	19.1964	17.742	18.8218	17.4333	19.6824	19.3419	19.6033	19.8538	19.602	20.0583	17.2525	19.5024	18.9274	17.2912
A0A075B6K4	16.1308	15.2797	16.4331	16.0636	16.185	15.8195	15.8082	15.2458	16.3758	16.3146	15.8507	16.3199	16.2564	15.2128	14.8443	15.823	15.4785	16.4914	15.736	15.7279	16.86	16.8121	16.7166	17.1447	16.7668	16.3888	15.7544	16.1424	16.0494	14.4143	15.5375	14.7668	15.8767	15.1304	14.8496	15.5112	16.7394	16.525	16.277	15.5256	15.5594	15.1429	16.2766	16.0333	16.0443	15.2479	15.0582	14.1411	15.8963
A0A075B6K5	18.4257	19.378	19.4298	19.266	19.6529	19.3999	19.6118	19.2348	19.1003	19.305	19.4127	20.2745	20.1516	19.7276	18.3429	19.4468	18.7463	19.2819	19.9885	19.6547	19.2143	19.6278	19.4722	19.7242	19.9333	19.6233	20.0895	20.3476	19.034	20.034	18.8924	19.082	19.1307	18.9573	18.6174	18.9193	19.1395	19.4205	19.4216	19.0374	19.3482	19.0354	19.1123	19.4591	19.4015	18.6134	19.2763	18.8121	19.0579
A0A075B6P5	18.5046	18.1495	18.0796	17.6824	18.3546	17.3787	17.0005	17.2275	17.1694	17.5131	17.6628	18.2436	17.9863	17.7044	18.3614	17.6672	17.9192	17.6675	17.9422	17.8124	17.9742	17.4776	17.4646	18.6405	17.8787	17.9023	17.4809	17.4672	18.5577	18.2072	18.1929	17.5525	17.5751	17.5219	17.6542	17.4452	18.4912	17.8194	17.9595	18.1812	18.0423	17.514	17.8337	18.0565	17.96	17.4369	17.2065	16.8972	17.3804
A0A075B6Q5	18.1017	17.875	17.0506	16.8932	17.6264	16.6075	16.4297	16.511	16.3356	16.7155	17.0328	17.7473	17.4822	17.1855	17.3475	16.8286	16.9529	16.3292	16.8831	16.2488	17.5364	16.811	16.6775	17.8792	17.1916	17.4552	17.1307	17.1854	17.6997	17.8878	17.2173	16.7131	16.0032	16.652	17.0391	15.5464	17.867	17.3861	17.2317	17.519	16.2017	17.1619	16.9404	15.8855	16.072	17.2237	16.2964	16.0699	17.3781
A0A075B6R2	15.2991	15.9764	14.8109	15.6622	13.8907	15.0823	14.4606	14.6686	14.8016	14.5956	14.4379	14.5019	15.8209	14.3169	15.651	15.6453	14.729	14.2636	14.2757	14.1667	15.4917	13.2826	13.6829	15.9076	14.4226	14.491	16.6099	15.2639	15.5982	15.689	14.7454	13.9208	15.2941	15.4567	15.2305	14.8245	14.3697	14.6033	13.9079	14.1594	13.8495	15.535	14.118	14.0756	14.7349	14.2333	14.926	16.2795	14.9135
A0A075B6S2	14.7358	15.7198	15.5708	16.296	16.4101	14.5453	15.5942	15.6956	15.1662	16.1911	16.0316	14.8943	16.031	15.9593	14.6765	15.5158	15.7759	13.6146	14.3248	14.6682	14.6643	15.7437	15.7051	15.2978	16.3704	14.8919	16.1868	15.9975	13.9186	15.0758	15.8919	16.9162	17.0128	13.4861	14.7566	14.7186	14.1973	15.0941	14.8537	15.9694	16.8162	16.863	16.1115	17.4948	17.1876	13.2984	14.8485	14.4814	13.5047
A0A075B6S4	16.7729	17.1268	15.1184	16.163	15.9205	16.038	15.3301	16.2787	15.6596	15.2934	14.6506	16.2681	15.2125	16.1714	16.2484	15.0806	15.1301	15.677	15.4382	15.2297	16.1481	15.9648	15.7588	16.9577	16.3091	16.3212	15.5764	15.8605	16.2931	15.5158	16.3582	15.39	15.5316	16.3139	15.628	16.0018	16.2462	16.8695	16.4567	15.6044	14.7452	15.5945	15.7678	15.9742	15.8	16.1861	16.2947	15.9771	15.2814
A0A075B6S5	15.297	14.6134	15.9514	15.3643	15.8348	15.3223	13.852	14.3773	16.539	13.979	14.4962	15.0639	15.3004	14.9022	14.5528	15.8371	14.3152	14.6003	13.9965	14.755	14.9861	15.3137	15.005	14.7212	14.4048	15.4823	16.1081	15.7375	15.8449	14.956	15.8937	15.8598	15.8759	15.613	14.7843	13.008	15.3348	15.5685	15.1198	15.6843	15.2004	15.1847	16.0395	14.7067	14.437	15.8437	15.2955	15.2717	15.4536
A0A075B6S9	15.8351	15.8091	16.5808	16.8184	16.7412	16.9341	15.3268	16.8604	16.104	16.0066	16.3741	17.6485	16.5528	16.9258	16.2501	15.0403	15.8396	14.8281	15.8159	14.7302	15.4418	16.8334	16.1772	16.6615	17.1848	16.2208	17.065	17.7169	16.0953	16.4879	16.0931	16.0674	16.1994	15.9399	16.4303	15.5703	16.7516	16.722	17.3421	15.7757	17.465	15.5151	15.4674	16.0907	16.2665	16.6544	16.6835	16.1179	16.3122
A0A087WSX0	17.2438	16.1973	16.0555	16.0653	15.5431	16.7081	16.0915	15.8061	17.1943	16.5452	16.9412	16.7925	16.4481	17.1526	16.6201	16.4134	16.607	16.8248	16.5955	16.7704	16.0479	15.6183	15.8652	16.5846	15.6401	15.8554	15.4814	17.0364	16.8535	17.314	16.147	15.73	15.8377	15.0893	14.6353	16.2723	16.3299	16.3366	15.7333	18.6086	18.3228	17.9313	16.0124	16.4039	16.4324	15.8788	15.2164	14.9541	16.8724
A0A087WSY4	14.1817	14.0821	14.1686	14.4172	14.5265	13.7094	13.1958	14.4089	12.9741	14.1331	13.608	13.7761	13.3823	14.1385	12.8675	14.4859	14.6138	13.9841	14.9951	15.1252	14.0959	16.0903	16.4031	15.2969	13.4774	13.6935	15.261	15.3176	13.9534	15.2944	13.3307	14.4079	12.6828	12.0956	14.0048	13.1176	14.076	15.232	14.4512	13.9819	13.8858	14.7138	11.8996	12.3616	13.4041	14.0963	14.9035	14.6855	12.8885
A0A087WSY6	17.5937	17.537	18.7656	17.6105	19.2966	18.1638	18.2791	18.1733	19.0004	19.1442	18.8956	18.6476	18.5073	17.8843	18.0175	18.9557	18.3306	17.9027	18.2644	18.7447	18.3322	18.1439	18.1089	19.5257	18.8373	18.5505	19.0054	19.3595	18.2571	17.8512	17.6496	18.0083	18.0503	18.6451	19.4265	19.0284	18.1657	18.4794	18.2844	18.3823	17.8355	18.9286	17.7616	18.6994	18.2979	19.0252	19.4737	18.2317	18.344
A0A087WSZ0	16.1922	15.7342	17.5564	17.3235	17.2141	15.5578	15.0848	15.1692	16.7709	16.8324	16.2233	17.3099	16.8956	16.253	17.247	15.6925	15.9642	15.4173	15.6767	16.6944	16.811	15.2561	16.2232	17.3462	16.7353	16.8348	17.2933	17.7271	16.0926	16.6755	15.6102	16.0304	16.1512	15.2048	14.6445	14.2061	16.4857	16.3086	15.9762	15.4318	15.7876	15.7319	17.0611	16.528	16.1528	16.3904	16.5188	15.9887	15.1859
A0A087WW87	20.9709	20.7531	20.7222	20.4609	20.8542	20.5235	20.1995	19.8817	20.0567	20.1125	20.1045	20.7478	20.8755	20.4023	21.3158	21.2023	20.4256	20.829	20.5645	20.3555	21.0189	20.4959	20.2659	21.0108	20.2132	20.8485	20.1733	20.3429	20.7182	20.9437	20.7773	20.0064	19.7716	20.2019	19.9239	19.4316	20.8657	20.1824	20.2132	21.0917	20.84	20.3507	20.1884	19.6691	19.6541	20.1892	19.7471	19.1208	20.3939
A0A0A0MS14	17.1458	16.6443	17.478	17.6805	16.0485	16.8245	16.5384	15.9014	15.7721	16.0621	15.5722	16.9465	16.2701	16.9286	17.0133	17.0674	17.5857	17.1738	16.3008		16.9689	16.5298	16.7096	18.1999	18.9187	16.2649		17.2141	17.1439	13.4769	17.2224	16.9391	16.3809	16.5992	17.2264	16.9549	17.3996	16.9438	16.9752	17.8972	18.4323	17.1448	16.6879	15.9737	17.0271	15.6078	15.1114	16.2691	16.667
A0A0A0MS15	18.8473	17.6799	18.3755	18.1776	18.307	19.0235	17.3584	17.5098	18.5348	17.5781	16.9399	17.3034	17.1149	17.1994	18.1869	17.4693	17.3821	18.3593	17.4628	17.8969	17.6101	17.9771	17.7568	18.325	18.1356	18.8001	18.9855	18.241	18.0557	17.6857	18.3816	16.2334	16.7706	17.974	17.2612	17.2422	17.9071	17.9893	17.8419	18.7971	17.2844	18.2598	17.5416	17.4535	17.1807	17.055	16.5743	16.9334	18.8967
A0A0A0MT36	17.8912	18.09	17.9494	18.201	17.6967	14.8693	14.5481	14.3984	16.2726	15.3873	15.846	16.1275	16.1388	15.9583	17.2111	16.3893	17.3435	17.6541	17.8419	16.1899	15.6817	15.4821	16.0519	15.479	15.5783	15.9644	12.9297	15.4679	15.0986		16.557	16.4339	16.6623	14.7143	14.8974	14.0201	14.9063	15.104	14.3542	16.5201	16.398	16.2811	15.4743	15.4823	15.3229	16.2655	16.2898	16.1392	14.6148
A0A0B4J1U3	15.1706	15.4668	14.5163	13.8715	13.8464	15.2671	15.5762	14.6688	13.5089	14.0531	14.1141	15.0167	15.2325	13.5545	14.1167	13.76	14.3375	15.1469	15.1255	15.5535	15.6188	13.9994	16.3339	15.1469		14.1617	12.9389	13.2297	13.2044	13.0677	13.8469		12.6587	14.3147	13.74	13.8997	15.2768	15.29	14.7662	15.5892	14.6494	15.4558	14.3866	14.4877	14.6415	14.5341	15.1762	12.3431	14.5137
A0A0B4J1U7	18.7157	19.5207	17.6657	18.4398	18.2248	17.5763	17.2978	17.987	17.3863	17.7302	17.2819	17.781	18.6191	18.3962	17.2217	17.2807	17.1458	19.1449	19.3336	19.0942	16.4319	17.4897	17.5346	16.8609	17.3477	15.9933	16.3735	16.1793	15.9951	16.4392	16.5706	16.9597	16.94	15.9092	15.728	15.5802	18.0669	19.3757	19.1017	17.8718	17.2805	18.8419	19.3925	19.6161	19.7021	16.5121	16.4884	16.1116	17.9015
A0A0B4J1V0	16.4528	16.2354	15.9364	15.2979	15.4297	16.3045	15.2822	15.9244	16.4321	15.4036	13.9055	16.8376	14.4622	15.5499	17.2226	15.4148	15.065	17.0561	16.0161	15.3515	16.1165	16.3216	15.381	17.1387	16.5772	16.3107	16.4798	15.9027	16.4248	15.6525	16.4998	16.4957	15.5162	16.1332	15.1415	16.043	17.4282	16.6209	15.1137	16.9324	15.8629	15.2422	16.3942	15.7159	14.8364	18.1389	15.6398	16.4032	16.556
A0A0B4J1V2	14.2752	16.1326	15.1286	16.5886	15.8736	14.3414	15.3568	14.2926	13.4661	14.7662	14.6765	14.5241	15.542	14.2026	13.8164	15.9104	14.843	14.4516	14.4461	14.638	13.8799	13.8664	14.3483	15.6009	15.7885	15.0362	15.6114	15.3256	14.1396	15.4203	14.7553	15.47	15.4857	13.4417	15.0787	16.1455	14.3682	14.7693	14.4396	13.5868	14.0063	14.0832	13.7906	14.2701	14.67	14.9711	17.3502	15.47	14.1962
A0A0B4J1V6	19.4432	18.4158	19.4952	18.6902	16.843	19.342	17.9998	17.8843	19.1822	17.9245	18.8659	19.6094	18.9367	18.5537	19.5187	17.9152	18.16	20.0595	18.2751	14.2928	19.6624	17.6515	17.6502	20.0768	18.6126	20.3079	14.0322	18.9208	19.8598	14.7778	19.2222	17.5085	16.9419	19.3388	16.5979	17.2597	20.1791	18.7739	19.3724	20.1868	19.0825	18.5276	19.4029	17.9756	17.9842	19.2735	18.5826	17.5953	19.2173
A0A0B4J1X5	17.983	18.7406	18.0198	18.937	19.322	17.8232	18.2344	18.6804	18.1702	19.0394	18.1815	18.4558	18.9886	19.0785	18.6139	18.3969	18.5893	18.3872	18.3689	18.7083	19.0806	20.2899	20.1425	20.3846	20.253	17.9075	18.5371	18.0477	18.5303	19.2577	18.3128	18.8611	19.2909	17.7056	18.6694	18.9869	18.278	19.2644	19.0635	18.9631	18.0108	19.4692	17.975	18.7488	18.0006	18.7482	16.981	19.0031	17.2156
A0A0B4J1X8	18.4753	19.0191	19.371	19.1497	17.9832	18.2591	18.9343	18.3588	18.5498	18.9151	18.4954	19.2362	19.1405	18.6534	19.1854	17.5265	19.1129	19.2712	18.7912	17.2211	19.051	18.9506	18.9176	18.9708	18.8946	19.3518	17.7798	19.6894	18.664	17.5784	17.9703	18.2127	18.2141	18.2411	18.0576	18.3536	20.0057	19.8576	19.4562	18.8582	18.6791	18.5333	18.5291	18.0101	18.6974	18.197	18.2391	18.7991	18.9873
A0A0B4J1Y8	15.145	15.6237	13.7888	14.2555	13.3935	15.6186	16.3869	15.6829	14.3102	15.4799	15.2446	17.0315	16.8313	16.8717	10.6311		13.3903	16.4748	16.2084	16.0601	14.525	14.2049	14.0423	13.829	13.9274	15.9705	16.5025	15.7372	15.8961	16.7322	16.3539	15.9287	16.3821	16.3053	16.5265	16.2531	17.3497	17.3303	17.477	16.1724	16.1787	16.812	16.8611	16.5878	16.5151	17.3828	16.974	17.7685	16.3491
A0A0B4J1Y9	17.2883	17.5407	17.1226	17.5725	16.7123	17.1126	17.5938	16.5948	17.228	17.2065	17.5267	17.4373	17.9055	17.7855	17.2253	15.5146	17.422	17.4495	17.3169	14.8654	17.8284	15.916	16.2411	16.5405	17.6873	18.2415	15.3264	17.8715	17.3924	14.8408	16.7208	17.2816	16.4105	17.2626	16.6198	17.3812	16.6186	16.0831	16.3811	17.75	18.0618	17.4861	16.7695	15.8528	17.0724	15.6826	16.8967	16.3597	16.6571
A0A0B4J2D9	16.7232	16.2519	16.8918	16.747	16.2949	15.7096	15.616	15.4401	17.0758	16.7947	16.7737	16.8469	16.535	15.9879	16.6409	16.4743	16.4177	16.1487	15.9466	15.832	16.6506	16.8591	16.7308	17.3654	17.7243	16.8687	17.1813	16.9032	16.3222	16.3365	15.8389	16.16	16.0607	16.3187	16.6028	16.2934	17.7665	18.1	17.801	17.015	17.2839	16.738	16.5437	16.727	15.7469	17.3279	17.1877	17.511	16.0978
A0A0C4DH24	13.5539	14.3393	17.2488	17.2883	18.3511	15.8059	15.7105	15.6366	15.7474	16.5965	15.9227	15.9972	16.0733	16.2006	15.8949	15.4421	15.8578	15.4059	15.825	15.8846	17.5183	17.4462	17.0403	16.1754	16.1745	15.9868	16.2893	15.5422	15.4689	16.0392	14.8453	16.0741	15.1097	15.1953	15.3949	15.8709	16.1773	16.3684	16.1409	16.1938	16.4895	16.0201	15.7564	15.6691	15.9456	16.2343	16.7154	16.5619	14.2445
A0A0C4DH25	20.7345	20.6905	20.12	20.2263	20.9815	20.107	19.8202	19.8211	19.9467	19.9022	20.1219	20.2482	20.5926	20.106	20.3297	19.7331	19.922	19.9212	19.96	20.3046	21.05	21.7814	21.6352	20.8457	20.9656	19.9327	20.4122	19.697	19.8741	20.4168	20.4594	20.4386	20.4497	20.3236	20.1676	19.817	20.5866	20.6377	20.52	20.677	20.5762	20.8644	20.9594	20.758	20.794	20.4739	20.0999	20.4841	20.3496
A0A0C4DH29	13.8751	13.5671	13.8788	13.0124	14.5098	13.4675	13.1851	12.8949	11.6549			14.1318	13.6769	13.9882	13.4509	14.1032	13.5931	13.136	13.1773	13.3887	15.014	14.8001	14.8441	15.3327	14.727	14.0653	14.1934	13.7045	13.2192	13.7044	13.3706	12.481	14.1563	15.1054	14.5384	14.5787	14.5273	14.407	14.0133	13.946	14.8779	13.1351	13.446	13.2286	13.4278	13.7681	13.6585	14.3701	13.5905
A0A0C4DH31	15.0278	15.6315	14.8726	15.5837	15.1004	14.4602	14.9866	14.6438	15.6823	14.4345	14.5769	16.7915	16.5856	15.2701	14.1599	13.9094	14.4717	15.3188	15.4503	14.9869	14.7942	14.382	14.4606	16.5287	15.1455	17.2178	13.7827	14.4339	15.7056	14.1968	13.916	13.7083	13.7966	14.0713	14.6284	14.4653	16.2505	15.9703	14.6772	17.1129	15.6787	15.2493	15.1918	14.7952	14.2171	17.0368	15.6923	14.7453	16.5788
A0A0C4DH32	19.5543	19.2448	20.046	19.58	19.7747	18.4229	18.8203	18.0605	19.1099	18.9584	18.6322	19.5645	18.9825	18.2784	19.996	19.5772	19.3509	19.4087	17.9201	18.848	19.2407	19.277	19.1037	19.6624	18.9987	18.9896	18.7973	19.6891	18.383	19.5897	17.4115	18.8386	18.0866	17.9683	19.1616	18.5627	20.0959	19.2584	18.9569	19.892	18.4686	18.968	18.8613	18.0427	18.7146	18.8229	17.2519	18.9446	19.3183
A0A0C4DH33	14.7925	14.989	14.5818	14.4011	17.5438	14.2086	13.8488	14.2966	15.1374	14.1233	14.5995	14.9791	15.2087	14.4054	14.9624	15.7657	15.3689	15.2603	14.7264	14.8427	14.4203	14.6357	14.2075	15.7137	14.8176	13.5588	14.0107	14.3749	14.3773	15.2689	15.4818	13.8741	14.5826	15.1261	14.9385	14.4966	14.8152	15.2337	14.8973	14.6953	15.8548	14.1149	15.869	16.4984	16.4692	14.5449	14.7217	14.4156	16.0647
A0A0C4DH34	15.4963	13.7675	14.9401	13.8508	14.6469	14.5706	13.6178	13.1945	13.291	13.3118	12.6694	15.2943	14.918	14.3324	13.1121	12.7674	13.3201	14.5215	13.1676	13.3338	14.1636	14.4599	14.6566	15.4486	15.1982	14.1733	14.3441	14.9871	13.6272	13.4421	14.0955	12.8277	13.1087	13.5679	12.3256	12.5575	15.5012	14.3842	14.4061	14.2384	13.4045	13.55	14.4475	13.1464	13.1686	14.1296	13.407	14.2554	13.7107
A0A0C4DH35	19.5294	17.3794	19.1379	17.4553	19.1223	18.7468	17.6057	16.9908	18.6564	18.3616	17.4307	18.2415	17.5353	17.7337	18.5095	19.3486	18.0454	18.1601	18.5915	20.2205	18.2584	18.2819	18.2373	19.1763	17.827	18.3253	17.9779	19.7592	17.6447	18.3258	17.3491	17.0322	17.3816	18.6018	18.7296	18.075	18.1513	17.069	18.1547	18.4984	18.9137	17.7818	17.4412	18.3309	18.5716	19.505	17.2206	17.2198	17.5609
A0A0C4DH36	16.5538	17.0174	18.0012	16.2072	16.2043	17.4071	15.8261	15.417	17.6364	16.69	16.7119	17.0167	16.4722	16.7876	17.6068	17.3654	17.0792	17.918	16.6493	16.1353	18.2773	16.4188	16.4783	17.1719	16.9899	17.4776	16.7976	16.23	17.1787	17.0049	17.4548	16.6874	16.3594	17.4288	15.4256	15.9924	17.7622	16.6559	17.0327	18.2602	18.1926	16.6973	19.2763	17.4183	19.2022	16.1407	16.4647	17.5989	17.3824
A0A0C4DH38	16.5447	17.3564	17.5148	18.3285	17.0184	17.0779	17.1937	16.2845	16.0402	17.0273	16.5767	16.9027	16.1436	17.3685	15.3262	16.9366	16.4823	16.1491	17.1209	17.2579	17.1572	17.8379	17.8915	15.9184	17.7483	16.2547	17.4221	17.4335	16.2906	18.5246	15.6467	17.5096	17.431	16.0716	17.4038	17.2821	16.8453	17.8185	17.6161	16.1299	17.8121	17.5208	15.7855	16.8063	17.0299	15.3521	16.4101	15.8442	16.2104
A0A0C4DH39	14.4313		15.5837	14.2147	14.3357	14.3967	13.8266	14.1602		13.4936	12.2778	15.4435	14.7829	16.0507	16.0451	15.6962	16.3522	13.9468	13.4426		14.2406	14.8292	14.9675	14.2563	14.1842	13.9077	12.1141	12.6577	13.6448	13.1385	13.279	14.2984	14.5896	14.2234	13.3502	13.8215	14.9629	15.2719	15.4141	13.6135	15.6838	14.2898	14.2076	13.318	12.6585	13.3155	14.9855	13.9856	13.4312
A0A0C4DH42	17.2502	15.6381	15.6192	16.5477	15.9151	17.9513	17.3743	17.1812	16.3661	16.6967	16.3086	15.1587		15.5364		14.1276	13.1725	15.0496	14.8317	18.3559		13.8205	13.9527	17.0725	18.8681	17.6663	17.1088	17.0032	16.2938	16.8301	16.8408	15.0706	16.8969	16.3832	15.4558	16.5581	15.8822	14.6808	15.764	17.6177	17.6427	17.0945	14.804	14.8675	15.2108	16.9352	17.5534	16.1776	16.2612
A0A0C4DH43	17.3278	17.4547	14.5543	14.3723	14.21	16.9729	17.6003	17.598	16.7096	17.0324	16.143	18.1607	16.7165	17.4695	16.9867	17.4259	16.8875	17.5583	17.1204	16.5004	17.4371	18.5859	18.6733	17.4367	17.6189	16.7304	16.5987	17.1265	16.7713	15.6696	16.8313	16.5291	16.3889	14.257	13.4278	13.6348	17.2215	18.0809	17.7893	14.6682	14.4418	14.4796	14.8708	15.2884	14.8401	18.0694	17.4122	16.87	14.3281
A0A0C4DH67	17.0868	17.6174	18.3267	18.263	18.5513	17.0678	17.2584	17.2045	16.9008	17.0124	16.9295	17.6396	18.0101	17.7048	17.7276	18.3998	17.6763	16.8637	16.8455	17.1562	17.547	18.3313	18.2313	18.1643	18.9311	17.3162	18.1447	18.2403	17.0796	18.3048	17.218	17.7475	17.4875	16.6018	17.7956	16.9062	18.0703	18.2852	18.333	17.6902	17.5777	18.0038	17.2766	17.566	17.6018	17.2598	17.138	17.5495	17.6671
A0A0C4DH68	18.0762	17.6221	15.0588	16.2417	16.1881	17.4579	16.8962	16.3995	17.0499	16.4878	16.5799	16.942	16.7144	16.435	17.2645	16.1571	16.4442	16.3345	15.7271	15.4822	17.6409	17.0846	17.0164	18.7562	18.5708	16.7525	16.4879	16.1265	16.4989	15.498	16.3633	16.057	16.13	16.3077	15.5528	15.7411	15.4193	16.1967	15.9737	19.1818	19.058	18.7029	16.7366	15.4787	16.2294	16.2596	16.6098	16.191	16.8158
A0A0C4DH72	18.4097	18.1255	18.0351	17.7444	17.3171	17.637	16.9427	17.1532	17.1268	17.4737	17.2148	17.6483	17.8165	17.8649	17.1506	16.5041	16.8392	16.4958	16.6921	17.1428	17.5313	17.8897	17.6766	18.6167	18.451	17.26	17.7734	17.1214	17.0335	16.9572	17.8983	17.4676	17.3164	17.1946	17.4915	16.6598	18.9655	19.2075	19.0088	17.9943	17.7728	17.5629	17.9963	17.1882	17.4283	17.9084	17.8977	17.4959	17.0817
A0A0J9YX35	17.6826	17.4537	17.4854	16.8527	16.9373	17.9469	17.0085	16.5942	17.5925	16.9271	16.8396	17.7972	17.0825	17.4155	17.622	17.4352	16.7944	17.7885	16.7348	17.1082	17.9548	17.7105	17.7183	18.5583	18.4747	18.3058	18.2975	17.5934	17.5369	16.8882	17.3891	17.2209	17.5895	16.9668	16.2515	16.3537	17.7696	16.8789	16.9953	17.6841	17.3969	16.761	17.6699	17.2935	17.0036	17.5263	17.2422	17.3326	17.2198
A0A0J9YXX1	19.8362	18.0342	15.8519	13.3698	13.0367	15.5491	14.1285	14.9263	16.1909	15.5513	15.2462	18.1906	14.6684	16.4896	14.4891	13.4224	13.0055	16.7772	15.6829	13.7657	14.5339	12.7711	12.9294	17.4575	16.9448	17.8161	14.1854	16.483	17.2019	14.773	16.1492	15.1978	14.8996	15.044	14.0119	14.7816	15.9336	14.0111	13.6713	17.672	16.5408	16.3219	17.0469	15.7742	15.4342	17.8376	16.6426	16.2854	14.6674
A0M8Q6	17.0196	16.4326	17.4112	17.4512	15.9755	16.8155	16.8066	15.9799	17.1969	15.6306	16.3339	17.5611	16.9212	17.4475	17.5804	16.9668	16.5702	15.9886	16.5524	11.704	17.7105	16.4759	16.6791	17.7639	17.5355	16.7994	11.4229	17.6875	18.0601	11.0932	14.3655	16.6385	16.453	17.5062	15.7673	16.2452	18.0376	16.7537	17.1847	18.0325	16.4356	16.6867	17.5746	16.8551	16.4038	17.4481	16.3177	15.6696	17.5705
A2NJV5	16.4877	16.6255	15.1395	14.8949	14.8962	14.0698	14.9099	15.2435	15.2105	14.6578	15.3756	14.8107	15.1394	15.2444	17.4884	17.2252	17.3675	15.7903	15.9657	16.3668	14.8304	14.3104	14.6804	14.3883	14.017	14.9564	14.1343	14.3264	14.895	14.4363	15.9884	15.7925	15.8507	13.3159	14.1476	12.8663	15.8786	15.8491	14.5754	15.755	14.6049	15.6256	14.8673	15.9405	15.2974	14.7678	14.0535	14.5323	16.5881
O00187	15.2891	15.492	14.9026	14.5916	13.9652	15.9667	15.6849	15.472	15.4702	15.1984	14.7914	15.1529	15.1323	14.8174	15.3055	15.6655	15.5445	15.4025	15.3199	15.1971	15.1335	15.2046	15.3583	15.3621	15.3782	13.9942	14.052	13.0555	15.4713	15.4337	15.1013	14.6097	14.5494	15.2555	15.236	15.2048	14.8447	14.7437	14.823	15.0382	15.0033	15.4607	14.7063	13.9665	14.0841	15.3002	15.9706	15.7864	15.6884
O00391	14.2272	14.5406	14.6404	14.8924	14.9371	14.3882	14.5368	14.7356	14.7149	15.1921	14.9455	14.3377	14.2702	14.5643	14.4817	14.7125	14.7873	14.3848	14.8207	14.3444	14.5346	14.6728	14.6612	14.878	14.8105	14.9833	14.9716	14.9648	14.1413	14.0015	14.0928	14.0913	14.302	14.0943	14.3595	14.8062	14.338	14.6658	14.7199	14.1955	14.382	14.5343	14.839	15.1969	15.6135	14.4335	14.3447	14.4484	14.286
O14786	13.1054	12.479	13.3074	12.5396	12.8197	13.2516	13.2986	13.2035	12.8375	12.8877	12.4857	12.9339	12.7922	12.7665	13.1901	13.2766	12.8398	12.5213	12.0094	12.3276	12.9905	13.0383	13.0967	12.3553	12.346	12.637	13.1467	13.3561	12.6523	12.8387	12.7131	12.981	12.9514	12.7767	12.4406	12.9352	12.9118	12.5839	13.0429	12.7907	12.7718	12.9829	13.1759	12.6295	12.7439	12.6897	12.6407	13.3755	13.4988
O14791	17.7956	17.6438	18.3452	18.4852	18.0122	18.1686	17.9241	17.7099	17.5727	17.1708	16.6911	17.8381	16.7923	17.49	17.614	17.153	17.1467	17.9674	16.8902	16.5748	17.6832	17.5652	17.4403	17.8211	17.3836	16.7557	15.8085	16.1984	18.6876	16.9556	18.1681	18.0706	17.9788	17.8069	16.9391	17.3637	18.4535	18.171	17.5943	18.1255	17.5063	17.1405	17.618	17.1752	17.3233	18.4424	18.0504	17.7883	18.4451
O43866	18.6816	18.2301	19.801	19.4187	19.4595	18.5014	17.9154	18.178	19.1286	18.9238	18.5223	19.3075	18.8742	18.9521	19.5087	19.7134	19.2463	19.0657	18.4749	18.663	18.7039	18.5819	18.5689	18.8639	18.0523	19.0647	18.9855	18.8178	19.3857	19.4601	18.0283	17.4633	17.2509	17.9072	17.6799	17.2824	18.8046	18.7599	18.6066	18.4595	18.7563	18.1865	18.6963	18.6117	18.7798	17.8982	18.0714	17.3	18.3448
O75144	12.4899	11.9628	12.6317	12.201	11.4869	12.9513	12.1678	12.4235	12.4508	12.7153	12.2367	12.5488	11.2119	12.4684	13.104	12.9076	12.1558	12.6519	11.9619	11.8069	13.0219	12.2276	12.1671	12.9037	11.8848	12.9384	12.5621	13.506	12.5388	11.8416	13.4498	12.1609	12.2203	12.6795	11.8162	11.6833	12.4015	12.5377	12.4549	13.3159	12.3997	11.5976	12.2416	12.2146	11.3621	13.2418	10.9181	12.4944	12.8838
O75460	18.5252	18.8089	17.5956	18.4454	18.5293	17.2286	18.2194	18.8408	17.7162	18.3575	18.8234	16.9168	16.5728	17.511	17.9344	19.0509	19.204	16.7192	18.2193	18.2512	17.8097	18.2527	18.5029	18.1932	18.3526	18.2887	18.2238	19.2195	18.1297	17.8337	18.8274	18.1822	18.4297	18.7534	18.4063	18.8923	18.9758	18.7673	18.7931	16.8496	18.0286	18.5666	18.839	18.5907	19.0864	17.8197	18.1737	18.6453	15.5798
O75594	12.756	12.8152		11.5154	11.2765	12.6452	12.6503	12.2978	11.8326	12.3488	12.632	10.4317	11.9042	12.3272	10.1742	12.0371	12.2288	11.0618	11.4374	11.7569	10.6768	12.4874	11.8934	11.5409	12.7374		11.5702	11.6848	12.8328	12.8653	12.8981	13.178	11.4585	11.0073	12.1901		12.3285	12.7643	13.2135	11.2362	12.2649	12.2886	11.9715	12.8321	12.5566	12.1367			12.112
O75636	16.7053	17.3423	17.2463	17.7598	17.6799	17.7174	18.0747	18.0581	16.3138	16.8021	16.8861	16.1894	16.5951	16.6498	17.6191	18.2358	17.883	17.9098	18.0544	17.7546	17.2586	18.1493	18.008	16.7139	17.1254	16.9078	17.6883	17.6536	16.9103	17.351	17.4833	17.8559	17.5035	17.3942	17.9974	17.7746	17.0532	17.8476	17.9775	17.2698	17.684	17.9558	16.329	17.0963	17.7601	17.7803	17.4606	18.3602	17.8173
O75882	15.4391	15.2753	15.7377	15.4509	15.7984	15.6709	15.5017	15.0753	15.202	15.2808	15.292	15.9137	15.5797	15.6581	15.9777	15.9223	15.4502	15.9207	15.7839	15.8677	16.0426	15.7337	15.4316	15.9062	15.3547	15.8086	15.5336	15.6032	15.8698	15.9558	16.1855	15.8681	15.7536	16.052	15.963	15.5834	15.442	15.0804	14.9971	15.685	15.3195	15.1894	15.854	15.587	15.5326	16.1047	15.6716	15.6445	15.6734
O95445	16.2733	15.89	16.8323	16.1054	16.1695	17.412	16.9582	17.2184	16.8202	16.1463	16.2273	17.1819	16.7655	16.6483	16.6815	16.1086	16.1916	17.3764	17.0913	16.7241	16.7827	16.4189	16.3661	16.3318	15.8309	16.6455	15.8783	15.8434	16.9981	16.1977	17.4969	16.9928	16.5578	17.2126	16.3486	16.593	17.0205	16.8112	16.3325	16.6946	16.3369	16.2061	16.3292	16.0517	15.9119	17.5531	16.9081	16.6091	17.1994
O95445-2	17.5132	15.0677	15.6262	15.5258	17.3646	16.6427	16.3895	16.9249	16.4011	16.1641	17.2934	16.3376	17.4644	16.7522	16.0821	15.4979	16.1589	16.7383	16.7843	17.2205	16.2635	15.5355	15.5413	17.2148	14.9195	15.8116	15.0947	17.0561	16.3028	16.8841	16.9218	16.1906	15.918	16.8359	17.0519	15.7456	16.5511	16.4606	16.0102	16.3193	15.8862	16.0891	16.2428	16.226	15.7493	16.6299	16.625	15.7801	16.2099
P00325	14.9819	14.3792	12.9589	14.917	15.5569	12.7428	11.5203	13.6292	14.2811	12.4421	14.5632	13.1163	14.3354	13.2764	14.5743	15.1868	13.0842	12.4516	14.3306	14.8641	12.6289	14.5511	12.7204	11.8372	13.9322	14.9459	13.343	15.1815	14.2253	13.8444	12.8931	14.1114	13.6409	13.636	12.763	11.5622	14.7565	12.4833	13.3846	13.2864	15.9134	15.3095	14.3813	15.0004	12.4825	13.0083	11.3896	13.3605	13.2553
P00338	13.2832	13.0008	14.3463	14.3636	13.2992	14.1884	14.2799	14.1881	13.5225	13.4433	14.2407	14.3985	14.5648	14.3309	14.0022	12.7372	14.4171	14.4203	13.9471	12.8159	14.0842	13	13.1279	12.202	13.4614	13.8201	13.0349	12.4843	13.7435	12.9205	13.5736	14.1778	12.5812	15.3252	13.4955	14.3948	13.7357	13.6235	14.258	14.9133	14.9643	14.4546	13.3738	13.8034	13.7138	13.1857	14.9831	13.1218	15.4205
P00390	12.759	13.0271	15.2336	14.2076	13.5408	14.2007	13.1786	13.029	13.3014	12.389	13.2376	14.0092	15.9343	13.5595	13.9278	13.4223		14.1088	13.3433	13.688	13.9161	13.07	13.206	13.0852	13.4114		13.8622	12.8326	13.5593	13.2953	14.1622	13.2946	14.2847	13.8221	13.7055	13.2763	12.4687	12.6736	13.2264	14.2949	11.9147	13.3191	13.8271	13.0713	12.7259	14.76	12.8582	13.9021	13.3687
P00450	21.9311	21.7949	21.4259	21.3234	21.614	21.8353	21.7501	21.7593	21.6697	21.5649	21.6372	21.9381	21.957	21.7577	21.4711	21.7681	21.7448	21.7019	21.7189	21.8804	21.9781	21.7426	21.7611	22.0132	21.8953	21.5846	21.6554	21.6903	21.7655	22.0541	21.2919	21.587	21.5537	22.158	22.2424	22.2344	21.8429	21.6971	21.7044	21.7909	21.9563	21.7871	22.2634	22.5019	22.3313	21.6736	21.7619	21.8661	21.9155
P00488	14.106	11.9728	12.9727	12.3195	12.2252	12.4951	11.9038	13.2037	13.392	13.4703	11.4082	14.3741	13.0687	13.2609	12.7733	12.7619	12.0102	12.9645			13.5163	12.3188	12.5635			13.0929	12.0072	12.9216	14.072	11.8494	13.9466	12.5837	12.5566	12.8121	10.9799	11.3587	13.0103	11.6935	11.1441	14.1243	12.0732	12.7206	13.1991	12.459	12.0697	13.972	11.0916	11.6224	13.8341
P00734	19.4066	19.3459	19.1672	18.7552	19.0525	19.2686	19.2693	19.4727	19.1922	18.8984	18.8504	19.339	18.9455	18.7116	19.7326	19.2232	19.1318	19.9791	19.7459	19.8311	19.5581	19.5669	19.5423	20.0198	19.4754	19.3456	19.2621	18.684	19.2877	19.4934	20.1457	19.6818	20.0894	19.7669	19.8736	19.703	19.7066	19.3244	19.2711	19.4878	18.947	19.2927	19.1982	19.3172	18.6629	20.2289	19.48	20.0576	19.6925
P00736	17.7537	17.9713	17.9237	18.4081	18.4069	17.8514	18.2906	18.1032	17.4499	18.1414	18.3487	17.6992	18.1342	18.0981	17.9312	18.3568	18.412	17.8136	17.8065	18.5962	17.7407	17.871	18.0578	17.2825	17.7199	17.7938	17.9204	18.1501	17.5599	18.0337	17.853	18.415	18.5087	17.6906	18.2614	18.4999	17.9371	18.136	17.879	17.8102	18.1343	18.2857	18.0878	18.1536	17.9864	17.7851	18.5206	18.7774	17.8223
P00738	23.21	24.0762	21.8396	23.2733	23.4638	21.6615	22.9787	23.123	21.5055	22.8988	23.1736	20.8878	21.1928	22.2839	22.3867	23.5845	24.1133	20.8627	21.8426	23.7956	22.1918	23.1281	22.3854	23.3187	23.9408	22.4154	23.6661	23.3017	21.5269	23.0402	23.1934	23.7795	23.864	23.1072	23.6316	23.8914	22.8871	23.4657	22.8251	20.6702	22.9196	23.0322	23.2698	23.3091	24.2795	21.544	23.3934	23.717	17.5222
P00739	17.48	17.6269	18.524	18.5218	18.777	18.5865	18.5994	18.5842	17.7616	18.0221	18.0481	17.6576	18.0075	17.688	16.7502	17.0114	16.5103	17.3194	17.5554	17.4039	18.0555	18.2598	18.1116	16.6253	16.6578	15.5657	15.7762	15.5901	18.6375	19.0686	18.1507	18.0511	17.8784	17.0963	17.3403	16.8585	18.5161	18.8162	18.4858	17.4627	17.4309	17.6281	16.4595	16.7173	16.7773	17.4627	17.1322	17.4373	17.6831
P00740	17.2601	17.5142	16.5817	16.3042	15.8089	16.9471	17.4541	17.2308	16.8045	16.9968	16.864	16.4709	16.2958	16.319	17.0797	17.0839	16.9064	17.2175	17.6324	17.4427	17.0951	17.4456	17.4497	17.3237	17.3291	17.2115	17.5577	17.4089	16.9868	17.0245	17.4199	17.6257	17.8107	17.2522	17.4046	17.8335	17.1095	17.1469	16.9173	16.8079	16.9266	17.3165	16.8691	16.9418	16.927	16.9681	17.2905	17.638	17.1693
P00742	17.249	17.0507	16.4814	15.8311	15.2185	16.9402	16.9748	16.8481	16.3695	16.3451	15.8966	16.4553	15.9014	16.1648	16.7123	16.8473	16.5347	16.7901	16.8204	16.9405	17.0214	17.2192	17.14	16.4177	16.6305	16.3028	16.8112	16.7753	16.8712	16.5321	17.0721	17.1901	17.2669	16.9079	16.6359	17.0001	16.733	16.9406	16.6469	16.601	16.3539	16.7897	15.8686	16.233	16.2643	17.1324	17.1658	17.1842	16.8093
P00746	16.6264	16.5706	15.9032	15.8495	15.3435	15.5705	15.4935	15.4728	17.7431	17.9119	17.7872	15.9535	15.7947	15.8289	16.4505	16.4769	16.5771	15.8352	16.0882	15.7247	15.6992	16.2052	15.9237	16.6414	16.7102	16.9908	16.2974	17.0548	16.8264	15.7337	15.4833	15.6154	15.4889	16.1452	15.9936	16.3641	15.9195	15.6671	15.5123	15.9563	15.3334	15.5611	17.1636	16.3918	17.2738	15.0187	14.861	15.1262	16.1981
P00747	19.3594	19.4144	19.5178	19.3825	19.4983	19.8264	19.6538	19.3325	19.2571	19.1751	19.4118	19.5802	19.5328	19.1684	19.676	19.799	19.3355	19.6655	19.6942	19.8619	19.2784	19.3538	19.3278	19.4859	19.5975	19.9021	20.0363	19.5564	19.4608	19.821	19.9831	19.8442	19.9726	19.7702	19.7981	19.6964	18.8773	18.5749	18.7449	19.5201	19.5385	19.286	19.4161	19.3287	18.9673	19.4634	19.1889	19.6983	19.6054
P00748	17.3348	17.413	17.6972	17.5779	17.4301	17.1102	17.1011	16.8337	16.9356	17.0054	16.8245	17.6492	17.8951	17.3824	17.0057	17.0336	16.7602	16.3124	16.4111	16.4179	17.4322	17.4734	17.3933	17.5877	17.5555	16.865	16.9198	16.5635	16.2549	16.8071	16.5245	16.4862	16.3472	17.8882	18.1626	17.7918	16.8107	16.9863	16.6562	17.0157	16.8301	16.7649	16.7319	16.9297	16.3936	17.8592	17.6219	17.6022	17.8647
P00751	19.9805	20.0017	19.8552	19.8705	19.8049	20.1207	20.2698	20.6228	19.5457	19.3884	19.7346	20.2023	19.9538	20.2057	20.3542	20.6963	20.8129	20.2346	20.3808	20.0128	20.881	20.7816	20.9227	19.9602	19.6388	19.303	19.0701	19.4607	19.9313	19.7645	20.4577	20.2038	20.4731	20.0263	19.8737	20.3681	20.1423	20.0475	20.0204	20.2861	20.4425	20.5312	20.6319	20.1706	20.3825	20.1932	20.139	20.4877	20.4098
P00915	15.0841	13.0221	15.8106	15.7381	13.0936	14.268	13.5592	14.4118	15.4317	14.1718	13.8386	15.3391	18.1593	15.5839	13.4483	13.2033	14.5129	14.89	14.6989	12.7493	12.7305	13.5357	14.5434	10.0707	13.4742	11.9719	14.9038	12.4719	16.0344	12.6368	12.921	13.1314	14.22	13.5639	12.9208	12.9488	14.8066	14.4048	15.2018	13.5455	13.8267	14.0554	14.4491	13.3456	14.6378	15.0637	14.5053	13.2439	10.9211
P01008	18.7759	19.6266	18.9297	19.7644	20.1569	19.0331	19.9447	20.1984	19.3532	20.1996	20.4237	19.3643	20.5775	19.9794	18.8165	19.3624	19.434	19.12	19.458	20.6234	18.9413	19.7439	19.6377	19.2314	19.6045	18.7447	19.8721	19.6429	18.866	20.4994	19.3882	20.1026	20.3191	18.9664	20.5486	20.2169	18.8588	19.3201	18.7036	18.8921	19.373	19.7653	19.4864	20.0974	19.6956	18.6997	19.4793	19.4242	18.5499
P01009	23.5042	24.0579	23.8442	24.1698	24.2815	23.9695	24.5961	25.106	23.6956	24.5877	24.6761	23.8721	24.3988	24.4929	23.8549	24.5015	24.8937	23.8606	24.355	24.6563	24.1384	24.7378	24.805	23.5325	23.7665	23.7859	24.3479	24.3805	23.8187	24.8261	23.9451	24.4689	24.7526	23.9451	24.5707	24.8699	24.0633	24.5116	24.5019	23.8267	24.3894	24.8728	24.1075	24.5333	24.8953	24.1237	24.7203	25.0946	23.2311
P01011	22.0393	22.8692	22.2279	22.8967	22.91	21.8205	22.8609	22.9878	22.7778	23.6365	24.0979	21.7003	22.2866	22.7889	22.1207	23.1328	23.327	22.0683	22.9921	22.5748	21.8361	22.6558	22.9162	22.8779	23.4235	21.6388	22.232	23.3225	21.724	22.716	21.7264	22.4819	23.0019	21.6972	23.2762	23.5552	22.4197	23.165	23.025	21.4488	22.053	23.1836	22.3235	23.6857	23.9362	22.0316	22.8861	23.6645	22.2007
P01019	18.6545	19.4346	18.1769	18.816	19.9549	18.1666	18.4209	18.7632	19.0126	19.1859	19.8378	18.0225	18.8635	18.4874	18.4551	18.8807	18.8854	18.4944	19.0465	19.5401	17.9783	18.7532	18.8104	18.5149	18.9395	18.8109	19.0358	19.2368	18.1649	19.2078	18.2956	18.6862	18.9823	18.5887	19.4435	19.5963	18.2677	18.5383	18.9461	17.9224	18.47	18.5277	19.0073	19.5347	19.7031	18.2486	19.051	19.2652	18.1922
P01023	22.979	23.1385	23.0822	22.8787	22.6268	22.8396	22.9554	22.5308	22.4434	22.4266	22.1813	22.6246	22.1642	22.6046	23.8856	24.0751	23.6122	22.7464	22.7965	21.9369	23.1427	22.8145	22.8115	23.0654	23.1097	23.9615	23.4016	24.0329	22.152	21.7417	22.0362	21.7641	21.6783	23.1076	22.4605	22.9082	22.1537	21.9124	22.6217	22.413	22.1484	22.1941	23.0662	22.8972	22.9397	22.5646	22.1635	22.4842	22.1461
P01024	23.1269	23.3631	22.6306	23.2234	23.5025	22.8295	23.1705	23.3507	22.0779	22.609	22.7149	23.211	23.3276	23.3814	23.3681	23.8762	23.6918	22.826	23.2044	23.3431	23.5668	23.8529	23.9718	22.8342	22.9314	23.3409	23.835	23.5905	23.1508	23.5567	23.835	24.0791	24.0223	23.2989	23.2981	23.4311	23.0299	23.4156	23.3623	22.6993	22.8008	23.1836	23.6094	23.8369	23.6012	23.0129	23.0246	23.4983	23.8074
P01031	17.1121	17.8646	16.9974	17.9657	18.3274	16.9147	17.8193	18.3267	17.3877	18.801	19.0101	17.1663	17.4564	17.7985	17.5749	18.5681	18.8802	17.5394	18.4153	18.6062	17.7107	18.2408	18.4036	17.8289	19.0039	17.2712	18.2001	18.3872	17.025	17.7546	17.6705	18.1224	18.2829	17.5556	17.4355	18.0092	17.3995	18.3263	18.6226	17.0718	17.66	18.1681	17.6981	18.3643	18.8902	17.2821	17.4851	18.3346	17.295
P01033	13.7977	14.5036	13.9535	14.7066	14.5391	13.714	14.4068	14.7599	15.4333	15.3934	15.1393	13.7281	14.2631	13.7812		14.7479	15.4123	13.7347	14.4135	14.0675	14.3606	14.6834	14.5227	14.5401	14.7602	14.5013	15.2825	15.4121	13.1125	15.1794	14.1028	14.1946	13.7796	14.3572	15.9629	15.1252	14.8086	15.3489	14.9534	14.4695	13.8845	13.3703	14.443	15.8446	16.1191	13.8349	14.2387	14.3031	14.9189
P01034	15.6821	15.3705	14.9895	15.1791	15.5356	14.766	14.5016	14.913	15.8682	16.1012	15.3514	14.394	13.3822	13.5016	15.0991	13.7208	15.3064	14.4371	13.7215		14.8787	14.1612	12.9957	15.7383	15.2116	15.2537	14.9953	15.6457	15.1678	10.9431	14.8346	13.5374	14.3106	15.2499	15.818	14.9845	15.3272	14.9436	15.1042	14.5469	14.5257	13.8072	15.7353	15.3212	15.997	14.4047	14.6067	13.7297	14.8908
P01042	21.0404	21.2206	21.2257	21.0462	21.2784	21.7578	21.7606	21.8642	21.8423	21.4431	21.5374	21.4192	21.2936	21.1138	21.6589	21.9054	21.2517	21.6593	21.573	21.6907	21.5724	21.4636	21.402	21.4276	21.245	21.5494	21.4576	21.5962	21.7558	21.8429	21.9205	21.6345	21.7119	21.9025	21.8943	21.8	21.5476	21.2705	21.3316	21.7556	21.4409	21.5032	21.709	21.5528	21.2037	21.7218	21.1859	21.6187	21.7418
P01344	15.4234	15.6592	14.985	15.0233	14.9929	15.0436	15.6186	15.05	16.133	16.5485	16.2507	15.6098	15.7711	15.4638	14.9147	14.6517	14.9228	16.014	16.1122	16.0707	15.1062	15.3437	14.9826	15.4886	14.9982	15.4247	15.6391	15.0489	15.7914	16.1654	16.0468	16.2969	16.1608	15.8217	15.7348	15.7991	15.3343	15.1122	15.8578	16.119	15.7854	15.646	15.6551	15.5589	15.6277	16.1592	15.2129	15.8749	15.9538
P01591	19.736	20.2853	19.6909	20.6035	20.0488	19.2419	20.1134	19.5768	19.586	19.5971	19.9734	19.2701	19.8829	20.1901	19.9543	20.0889	20.3482	19.3868	19.5405	18.9922	20.0472	19.3713	19.3704	18.8589	19.7742	19.4113	18.9419	19.3116	19.8689	19.1469	18.8522	19.3938	18.4391	18.9755	18.2443	19.6069	19.3076	19.484	19.7548	19.303	19.6082	19.4082	19.1329	20.3745	19.8103	17.2606	18.6457	18.1828	18.9663
P01593	19.2666	18.527	18.7149	18.3994	18.8113	17.8447	17.8259	17.9138	17.4879	16.8694	17.0867	18.3002	18.6357	18.1418	17.9766	16.9875	17.42	18.3401	18.0133	18.8641	18.2865	18.8323	18.691	18.5783	18.3474	18.0912	17.6087	17.2066	17.6176	18.3459	17.9356	17.6145	17.8048	17.1843	17.8992	16.815	18.6567	18.5982	18.4579	18.3721	18.2769	18.6227	17.3521	17.6609	17.1363	17.6447	17.8028	17.3747	17.7451
P01597	15.2304	15.5656	15.9954	16.1037	16.1106	16.4379	15.5169	15.3949	14.891	15.4924	16.2463	15.9301	16.3503	15.8522	15.1796	16.1265	14.8968	15.0279	15.5309	15.465	15.6505	16.1483	16.2128	15.3517	15.8519	15.5598	15.8601	15.6696	15.0916	15.8196	14.805	15.5185	15.401	15.3001	15.5127	16.1344	16.2374	16.376	16.2332	15.6472	16.5917	15.7264	15.5393	16.8835	15.7421	15.1426	15.379	16.4955	15.1705
P01599	17.3653	16.9518	16.9457	16.1117	16.9264	16.0201	16.4781	16.3484	16.6087	16.2022	16.3366	16.87	16.8263	16.6858	16.6211	16.9963	16.8257	17.0139	16.2479	17.3324	16.6487	15.7242	16.7144	16.8648	17.1726	17.2945	17.2432	17.2163	15.8984	16.1087	16.8819	16.7556	16.7937	16.0549	17.3717	16.5904	17.3077	16.7663	16.9237	16.343	16.8794	16.632	16.912	16.0845	15.8799	16.7096	16.4011	16.3082	16.8264
P01601	18.3917	18.1486	17.9572	16.9918	17.5788	16.5978	16.3708	17.0381	16.6934	17.3772	17.0778	17.0215	16.4485	16.5523	17.0583	17.4688	16.7576	15.6068	16.0873	15.6598	16.0409	16.3674	16.2198	17.2834	17.2243	17.5533	17.6508	17.6586	16.6214	16.2344	15.8478	16.1828	16.0418	16.1067	16.5785	16.043	17.8016	17.4215	17.7167	17.1443	16.7664	17.0995	17.5611	17.3516	17.0757	17.2192	16.7572	16.7583	16.1265
P01602	17.0706	16.7743	17.4724	16.8731	16.3158	16.4108	15.9313	16.6787	16.6754	16.3131	15.4406	16.018	16.0284	16.4766	15.5864	16.1081	15.9887	16.2275	15.7898	14.8838	16.4169	16.2005	16.149	16.9245	17.409	16.7194	16.8548	16.7233	16.3468	15.7156	15.8139	15.8989	15.8894	16.1164	15.3582	16.1817	16.5187	16.5946	16.1524	16.1605	16.8937	16.8558	16.4106	17.1355	16.2229	16.9303	17.4137	15.8884	16.2
P01619	21.6121	21.2678	21.4875	21.0044	21.2831	19.9407	20.5029	20.6268	20.1721	20.6892	20.1299	20.9417	21.0775	21.1435	19.9467	20.9099	20.193	20.3713	20.0063	20.7006	20.8404	21.1536	21.2405	21.3321	21.0658	20.4911	21.1792	20.6535	20.1391	20.6447	19.4014	20.2136	20.139	19.8075	20.4453	20.669	21.1408	21.4863	21.2753	20.9385	20.8367	21.1422	20.5615	21.0371	20.749	20.1839	20.6624	20.3025	20.8261
P01624	21.6623	20.9571	21.2952	20.9194	20.9925	21.5588	20.7411	20.6288	20.624	20.6325	20.384	20.9023	21.2201	21.2078	21.0277	19.3163	20.2107	20.2932	20.2714	20.3663	21.3742	21.1138	21.0051	21.7141	20.9095	21.8804	21.2046	20.7496	20.7863	19.9071	20.1705	19.8759	19.7512	20.1961	19.9914	19.6343	21.6339	21.4591	21.4631	21.5537	20.9425	20.9974	20.938	20.8173	20.4733	21.3879	20.945	20.6169	21.0881
P01699	17.6204	17.0464	17.1417	17.4196	17.193	17.1745	17.635	16.9421	16.3912	16.3991	16.2046	17.9291	18.0963	18.0011	16.7573	16.3026	16.8089	17.2536	17.3281	17.2644	16.776	16.959	16.768	17.137	16.7782	17.093	16.6968	15.8108	17.4345	16.7919	17.1228	16.5175	16.884	17.0466	16.8972	16.9615	17.1448	16.5606	16.6909	16.9348	16.6861	16.3181	17.0123	16.3516	16.5373	16.6557	16.8059	16.6709	16.8713
P01700	20.1287	20.4833	20.7483	21.033	20.8153	20.3572	20.5939	21.0742	20.0598	20.7414	19.765	20.8145	21.598	21.3469	20.0761	19.4566	19.9634	20.075	20.8751	20.2581	19.9073	20.1945	20.4551	19.3532	21.4272	18.1144	20.7181	21.1801	19.9682	20.0279	19.4902	20.147	20.2758	19.4326	18.6888	19.4352	20.4893	21.2742	20.5954	19.5802	19.7473	18.6432	19.6215	19.9407	20.4233	19.7515	20.368	20.2898	17.7172
P01701	15.7608	15.0486	15.9884	15.6934	15.0501	16.1693	15.5184	16.0324	15.9611	15.4848	14.8739	16.7878	15.7283	16.2584	15.7219	15.1501	15.1478	16.2646	16.5938	14.0702	16.2502	14.7743	15.4842	16.2282	16.1585	15.7332	14.2199	14.9614	15.9414	13.3471	15.1738	14.6329	14.1759	16.2852	14.7168	15.3554	17.0772	16.6598	16.9929	14.973	13.8512	14.5576	16.44	16.2514	15.8742	15.2618	16.0784	14.962	15.9069
P01703	14.9417	15.928	16.7829	16.8471	16.5668	16.8547	16.5511	17.0432	16.7971	16.0747	15.7546	16.7451	16.9095	16.8959	16.4971	16.4911	16.0767	17.176	16.5557	16.748	16.3785	16.3088	16.2647	16.8815	16.8774	16.4499	16.7312	16.7701	16.1649	17.0934	16.2491	16.5157	16.58	16.2771	16.508	15.991	16.5177	16.3537	16.6232	16.3452	15.9678	16.3686	16.1358	16.1772	16.9957	16.7581	15.6172	16.857	16.9406
P01704	17.9124	17.0525	19.131	14.1592		15.2797	16.3618	15.079	17.8943	15.3111	14.808	13.2504		15.9799	17.7865	17.0191	17.7131	15.4767			16.1503	16.2505	16.0624			16.3573	16.7063	14.5487	17.2584	15.7812	16.5275	15.968	16.475	14.2737			16.6078	15.551	16.2899	17.4192	17.6519	16.7579	16.8517	15.9031	16.6871	17.1806	16.2391	16.6718	17.802
P01705	15.5289	14.4096	13.4786	14.789		15.619	15.6669	14.962	15.3689	14.8681	15.2733	14.0542	15.8281	16.0737	14.7849	14.2018	16.4956	15.0694	14.7223	9.5528	15.88	13.7228	14.0971	13.3394	15.5915	14.2485		13.0999	15.3904			14.0943		14.6518		14.7879	15.9594	15.3084	15.3084	14.3628	13.3341	15.3066	15.601	15.2204	15.8759	13.4484	13.3141	15.0218	15.6104
P01706	15.6737	16.7161	16.6253	17.6992	14.0631	17.1051	15.7191	14.4267	16.4051	15.8731	13.9604	16.5892	16.3569	17.9513	15.3328	15.66	15.2353	14.7322	16.3874	14.644	14.872	16.7406	16.7972	15.8915	17.2119	16.6733	15.9467	15.8542	17.1038	13.8789	15.8803	14.9984	17.0921	16.2836	12.8232	15.3268	16.8157	15.7242	15.8369	15.9036	15.2995	15.7746	15.646	15.6979	15.4227	15.9313	14.751	14.2858	16.0619
P01709	16.6912	16.3434	17.2413	16.3887	14.8485	16.4513	15.7294	15.4755	16.4188	16.5534	14.9821	17.3612	14.9508	17.1281	16.3735	14.7797	14.9728	17.3477	16.4271	14.9779	16.4097	16.2499	16.1097	16.0656	15.6094	15.5159	16.1008	15.2354	16.3698	14.3515	16.7407	16.4863	16.6135	16.0511	13.7296	15.3173	18.0545	16.4379	16.2557	17.0506	15.4969	15.9115	16.8306	16.768	16.6027	16.3156	15.7128	15.9129	15.6577
P01714	15.1992	15.0281	16.5868	16.4062	16.4789	16.7241	16.6436	16.4139	15.9855	16.129	16.0609	17.6019	17.4138	17.2828	15.8089	16.0189	15.4946	16.0541	16.3956	15.8304	16.0123	15.332	15.5849	16.8875	16.7763	16.3961	16.2515	16.0294	16.141	14.1464	15.4637	15.303	15.7616	16.5591	15.9074	16.2377	17.0653	17.0364	16.8992	16.4612	16.1843	16.0716	16.2606	15.6331	15.9697	15.8916	15.4502	15.3664	15.809
P01715	15.1988	14.7876	17.1401	17.0263	16.1579	15.4486	15.3018	14.8338	15.2963	15.2154	15.1538	16.9151	16.5038	16.6566	16.7414	15.975	16.4335	16.1135	15.9494	16.3989	15.855	14.8506	15.0032	15.0062	15.9882	15.7343	14.5501	15.2491	15.5307	15.6125	15.0519	14.8975	14.5573	15.2268	14.8828	14.9291	16.093	15.6787	15.731	15.3473	14.2621	15.0685	16.0886	15.4301	16.1442	14.171	15.3866	14.5739	15.8399
P01717	16.5395	15.6203	17.8808	17.3551	16.8331	17.8403	16.7917	18.0308	18.1453	17.376	17.01	17.8007	16.6685	17.2232	17.4683	17.0949	17.1669	17.9464	18.7782	16.5332	17.3777	17.0105	16.8144	17.8674	16.6646	17.6362	16.8331	16.0975	18.7333	16.2341	17.6407	16.2968	16.427	18.069	15.9923	16.507	18.7276	18.5599	17.0116	17.8779	18.549	17.3059	18.8374	17.6486	18.1329	16.8046	17.9831	16.6961	16.8034
P01721	14.8724	15.4897	14.8532	15.7317	16.0605	14.6566	15.3934	15.1296	14.411	15.6315	14.9411	14.756	16.2875	15.7639	14.8776	15.2962	14.9293	14.9136	15.5321	15.6128	13.9436	14.3677	14.8978	14.4966	15.8865	15.0174	15.6224	15.2356	14.067	15.7453	13.8779	14.6813	15.0447	14.6565	16.4279	15.553	14.5153	15.2874	15.0063	14.912	15.8692	15.572	13.1726	14.6622	14.4302	13.6701	14.5704	15.01	14.328
P01742	20.0885	19.8783	21.0402	20.9025	18.5589	20.2205	21.0564	19.5982	16.8753	20.4731	20.2458	20.3914	20.6153	20.5912	19.0031	16.9615	19.6261	19.5861	19.4769	17.6032	19.4631	18.345	18.7166	18.3609	21.1747	20.0323	17.447	20.8942	20.0378	17.3824	19.3294	20.7492	19.7518	19.3231	18.8063	20.5199	20.8929	20.7805	21.0044	20.3661	21.3585	20.6088	19.8161	19.0285	21.0587	17.3793	20.1016	19.5795	20.088
P01743	14.1975	14.7798	14.0618	15.0428	14.6373	14.5443	15.0387	14.3808	13.2486	14.7226	13.0328	15.5809	15.2127	15.2624	15.8458	15.6148	15.9206	15.0642	13.8981	15.0259	15.5091	14.2083	14.3301	16.0533	15.91	14.242	13.5932	13.5451	14.651	14.1594	14.4048	14.0042	14.1839	14.5794	14.6832	14.0424	15.779	15.0781	14.792	15.1893	15.4023	15.0866	14.3841	14.3664	14.2313	14.603	13.9983	13.6372	15.3743
P01764	19.6605	17.4973	18.5471	18.2441	18.3927	20.165	18.5862	19.1646	19.9567	19.1338	19.0547	18.062	17.9937	20.0753	18.3694	17.3625	19.4191	19.5934	19.6265	17.4525	20.2132	17.4247	17.0735	17.4388	17.7597	20.3728	17.5957	17.5099	19.7422	16.7111	19.6659	17.3157	16.954	19.0121	14.4255	15.2623	21.3308	19.812	20.4248	19.9557	19.5502	18.9173	19.9058	20.1978	19.8246	17.227	19.6076	16.5732	17.7277
P01766	17.4654	16.1541	14.6328	14.8832	13.4283	18.2015	16.3215	17.3352	17.8609	16.3511	17.6157	15.5494	16.8752	18.208	16.2361	12.3424	17.7483	18.441	18.7271	14.7089	18.4441	13.5011	13.3746	14.3016	14.6218	17.0927	11.9398	12.1206	18.3411	15.0399	18.0623	16.309	13.4817	18.0828		15.3737	18.6729	18.5435	18.0715	19.0062	18.8597	18.6159	18.0505	18.2919	18.1239		17.5718	13.8288	16.1454
P01772	21.2493	20.6904	21.1206	21.0584	19.5224	21.6564	20.7178	20.0922	20.3948	20.4165	20.5185	21.8393	22.0316	20.9156	20.8071	19.4315	20.6182	20.4036	20.213	18.3096	21.6544	19.219	19.4238	20.782	21.0999	20.8025	18.3693	20.9975	21.3394	18.2291	21.2574	20.3227	20.0956	20.4753	19.7169	20.4893	21.7263	21.1859	21.0293	22.2727	21.5799	20.85	21.3653	19.5297	20.542	19.6529	20.5637	19.8124	21.2891
P01780	21.3931	20.4311	19.9203	20.0499	19.2633	19.8026	19.6033	19.3229	19.3765	19.1477	18.5706	19.6775	19.4407	19.4942	19.9113	19.5878	19.1606	19.8527	20.3076	19.7626	20.1884	20.0174	19.7991	21.1155	20.0275	18.7239	19.5226	19.1783	18.9075	20.0917	19.506	18.3445	19.1536	18.5162	19.6022	19.3543	19.6144	20.3225	19.8451	19.0893	19.1471	19.6013	18.2839	19.9096	18.519	19.0465	18.7583	18.8754	20.2631
P01782	18.4542	18.7329	19.1899	19.6944	19.2702	18.5572	19.6361	18.2108	18.6902	18.6501	18.9748	18.9487	19.2533	19.7468	19.1989	18.7939	19.3088	19.3194	19.4243	19.0193	19.0528	19.5227	19.183	18.657	19.4828	19.5339	18.5345	19.3513	18.76	19.0797	18.3558	19.5946	19.0388	18.8399	18.3601	18.0148	20.0451	18.9686	18.7864	18.9689	18.236	19.2277	19.0504	19.1925	20.1798	18.3521	18.652	19.2802	19.3003
P01817	12.8873	13.7187	14.1667	14.4532	15.6751	13.1113	14.1697	13.5305	14.0217	13.0075	13.135	14.3416	13.2064	14.7021	14.4083	13.6725	14.2201	14.527	14.0434	12.9212	14.8497	14.1686	14.0433	13.9183	14.6636	13.1987	13.3305	14.0828	13.641	14.1514	14.5237	12.6601	12.9861	14.0312	13.127	13.9916	15.1394	14.3394	14.0511	13.5794	13.2377	13.5964	13.9096	13.542	14.6959	13.6071	13.583	13.3633	13.7488
P01833	15.1283	14.6058	15.2916	15.0333	16.9472	15.6594	16.0243	15.964	14.1747	15.0895	16.963	15.0224	16.4318	15.2332	15.66	15.7105	15.8698	14.3494	13.9829	16.7143	15.0962	15.2146	15.3402	16.2218	14.8712	15.1824	14.7718	15.1006	15.2552	17.1722	15.4001	15.5204	15.4873	14.8646	16.4659	15.4174	15.1273	15.113	15.276	14.6065	14.8811	15.0466	14.9819	15.5593	15.5519	14.9295	14.637	15.281	15.6693
P01834	23.1015	24.1219	23.0984	24.0709	23.2941	22.389	23.3604	23.2625	22.6482	23.3376	22.6002	22.8919	23.0985	23.7559	22.468	23.3589	23.4972	22.839	23.5494	22.6863	22.9382	23.8861	23.805	23.4533	24.3389	23.4773	24.1714	23.9004	22.908	23.1438	22.3416	23.3472	23.3139	22.3402	22.2462	23.0565	23.3092	24.1399	23.9265	23.2347	23.7067	23.8087	22.4487	23.6401	23.4686	23.1472	23.6697	23.5712	22.7517
P01854	14.3733	13.8661	14.1531	13.907	13.6816	14.3624	13.4715	13.3957	11.6701	10.633	10.2601	11.8759	11.7606	11.6824	11.7077	12.971	12.0438	12.8107	9.15275	7.95428	13.3398	12.9335	13.0159	13.4028	13.9333	14.5713	11.8197	11.0651	14.2672		13.8443	13.5602	13.5808	12.6684	8.61417	12.2861	12.1181	11.1373	11.3864	13.7786	11.8164	11.1336	12.0212	12.4511	12.2798	14.3214		11.549	14.1935
P01859	22.4556	22.1466	21.7769	20.3945	19.5676	23.3658	22.0779	21.1615	23.7669	22.2004	22.583	22.8569	21.7005	23.0753	22.5975	20.5083	22.5685	24.0947	22.7615	19.8854	24.1722	20.6594	20.7214	20.9239	21.6327	22.3076	20.1732	20.9992	23.7963	20.2367	22.1264	21.5164	19.4016	22.0702	19.5073	21.6242	21.829	22.6243	22.2622	23.5345	23.7813	22.7011	23.499	23.5169	22.8088	21.3722	23.5537	20.4919	22.6469
P01860	20.072	19.8753	18.9312	18.9547	18.9232	20.7625	20.4074	20.1802	20.2297	19.8152	19.5451	20.8062	20.3481	20.6025	18.9343	18.9505	18.7936	18.7411	18.9564	17.7289	19.0523	18.9994	18.9064	19.6601	19.4494	20.7889	20.3663	20.2995	19.7158	20.0548	18.9899	18.7534	18.7621	19.6453	19.6621	19.2434	20.3235	19.8569	20.1073	19.5354	19.2813	19.1919	19.778	20.0263	19.8435	20.0947	19.4702	19.395	19.6054
P01861	19.733	18.7808	20.6779	20.1232	20.0375	18.4863	17.0767	17.8138	20.6226	19.9122	19.6016	20.3079	18.9845	19.9205	19.8975	19.375	18.9662	19.0016	19.6446	19.0005	20.5107	19.4748	19.9819	21.1238	20.3383	21.7938	20.9994	21.2875	20.9403	20.3732	16.6802	17.9511	17.8456	18.7393	17.874	18.1712	19.5078	19.2288	19.2817	20.4705	20.1424	19.8634	16.8114	18.0451	17.2271	19.711	20.2886	15.9441	21.7562
P01871	21.7861	21.7989	23.4273	23.2755	23.4491	21.9605	21.8779	21.5879	22.6338	22.499	22.4134	22.9197	22.7964	22.5727	23.1465	23.1486	22.6964	22.6517	22.2851	22.3345	22.1899	22.0417	21.9392	22.1874	21.7723	22.6784	22.4935	22.4343	23.0539	23.1514	21.4892	21.1763	21.0192	21.4113	21.3549	21.0451	22.5461	22.1631	22.2312	22.1391	21.6795	21.6757	22.1604	21.926	21.9049	21.4702	21.1027	21.0599	21.9258
P01876	22.8803	22.3532	23.6295	23.0634	19.7352	23.1219	22.9882	23.1927	22.7053	22.2979	21.9833	23.8962	22.9225	23.2295	23.1731	20.9064	22.4772	23.7815	22.7346	19.0572	23.0877	19.742	20.0346	22.3254	23.2591	23.4149	19.7241	22.9307	23.3041	18.9729	23.0903	22.1786	20.6635	22.5657	19.2814	21.9492	24.1456	23.8727	23.6958	23.3654	22.7181	22.0368	22.0005	21.5536	21.584	21.0774	22.5424	20.7112	22.6879
P02042	14.8068	15.0344	17.236	18.6388	16.0506	15.8146	15.798	16.0079	16.452	15.8367	15.615	16.8145	20.7177	16.7881	16.2057	15.0672	15.648	15.9547	15.8429	15.8926	15.5135	15.7447	16.4363	14.1707	14.5346	14.9451	16.6817	14.0871	16.6737	15.4753	14.3311	15.3905	16.5086	15.844	16.031	15.0871	15.4646	15.6145	16.051	15.4841	17.2393	15.66	13.9824	14.2221	15.995	16.8706	15.8702	15.5505	15.7768
P02533	18.6552	12.9065	11.2576	14.1048		17.242	10.0404	16.6998	13.0992	12.666	13.1843	12.4007		16.0776	11.6267	12.2239	14.6309	13.0963	12.8407	12.9416	13.2426	13.579	13.8254	11.5571		13.1808		11.9378	14.0431	13.8212	14.774	12.4115	13.5248	13.827	13.4248		13.5012	15.852	11.337	11.6376	15.5996	15.7403	12.9281	15.7599	11.2654	14.7788	14.7568	14.2851	13.4445
P02538	0.416236	12.7268	6.07134	12.1312	11.3538	11.4344	12.2669	16.1735	14.1996	13.9109	12.5771	13.2002	13.3839	16.0616	12.5197	11.8798	18.0977	13.1859	15.2419	14.4301	12.8372	14.8069	10.8681	11.5042	13.7836	15.3575	12.381	12.4654			12.6397	14.9691	15.1729	13.993	15.0026	10.3298	11.793	16.3075	12.8028	14.9379	15.8128	16.4967	14.4903	15.0944	14.387	13.2274	15.5625	11.9736	13.0339
P02647	23.2606	23.2301	23.3121	23.0817	23.1109	24.1996	23.8691	23.638	23.4575	23.1382	22.967	23.484	23.5747	23.0826	23.2619	23.1826	22.8758	23.4304	23.3217	23.2612	22.9082	22.9641	22.8551	22.2191	22.2766	23.2578	23.2684	22.8812	23.6486	23.2872	23.4914	23.4594	23.3138	23.3692	23.3737	23.1371	23.2547	22.8679	22.5676	23.3607	23.246	22.9921	23.1377	22.6745	22.8212	23.5632	23.3142	23.3708	23.2043
P02649	19.7895	19.65	20.1933	20.5964	19.3906	19.8167	20.1749	20.2048	20.2269	20.8443	20.9951	19.5312	19.231	19.7403	20.1151	18.7329	19.6649	19.8545	19.895	17.9384	20.0033	18.8452	18.6238	18.6359	19.5602	19.4779	17.6123	19.0933	19.6137	17.8597	19.3775	19.8912	18.6814	19.632	18.7188	20.2548	20.0638	20.0414	20.221	19.4393	19.1355	19.6521	19.8527	19.7027	19.5995	19.0908	19.9284	19.2328	20.4258
P02652	22.3893	20.9886	22.623	21.3988	21.3381	23.3509	21.9344	22.2226	22.8997	21.7019	21.4768	22.6465	21.6118	21.4739	22.4074	21.7988	20.8936	22.4648	21.2768	19.9906	22.2373	21.3942	21.3859	21.8402	20.4235	22.4192	18.7599	21.6095	22.7741	17.7272	22.6663	21.5069	21.2113	22.3588	21.1399	20.8645	23.0887	21.9124	21.932	23.0788	22.4177	21.7724	22.1917	21.5061	20.8752	22.6804	22.1252	21.5998	22.4308
P02654	19.2626	18.6386	19.5665	19.3755	17.9199	20.326	19.6773	20.4927	20.1336	19.5923	19.6861	19.599	18.2656	19.4735	19.3965	19.6791	19.5205	19.599	20.2313	17.6902	19.98	18.7998	18.5435	19.2093	18.4887	19.502	18.6805	18.9659	20.1575	17.751	20.3551	19.1095	19.0854	20.3201	17.6319	19.1224	20.2376	19.7853	19.0957	19.8826	19.8266	19.4452	19.9351	19.6938	18.9748	19.9556	20.2912	19.7773	19.7411
P02655	19.1154	19.4101	20.4771	20.3885	19.8285	19.9233	20.1122	19.868	19.9736	19.9484	19.5492	19.8993	19.622	19.6337	20.5463	20.682	20.3013	19.7083	20.0209	18.7839	20.0332	19.9708	19.7507	20.2727	19.8156	19.3348	18.3787	18.7885	20.3949	19.599	20.324	20.1668	19.9635	19.9702	19.8164	19.477	19.4563	19.5887	19.4478	19.8972	19.6376	19.5707	19.8533	18.7768	18.5538	20.3407	20.1779	20.4155	20.41
P02656	21.4783	21.0706	22.5951	21.9028	20.9435	21.9517	21.1821	20.6667	21.7727	21.1941	21.2015	21.6695	21.0029	20.3928	22.0159	21.1148	20.6683	21.7249	21.1954	20.3735	21.5318	20.3238	20.002	21.8709	21.2187	21.7467	21.1276	20.4183	22.3069	21.4845	22.0132	21.3112	20.7417	21.4083	20.4831	20.2562	21.3267	20.7442	20.6799	21.731	21.2335	20.6804	21.8944	20.6217	20.5818	21.6974	21.734	21.0519	22.0576
P02671	15.1261	16.7844	15.1636	16.2047	16.4693	14.8155	15.6694	16.2921	16.2215	16.2004	17.4665	15.0122	15.3092	15.8193	15.4838	16.2523	16.0189	15.5684	16.1347	16.9433	15.4698	16.5744	16.6361	16.6399	16.4459	15.7904	16.3483	16.7273	16.1656	16.5844	15.7521	16.434	15.9731	16.0582	16.4228	16.6543	16.3526	16.4134	16.7829	15.267	16.0226	16.1742	16.2845	17.9718	17.3862	15.8424	16.1762	16.3545	16.217
P02675	13.5873	14.3266	15.1491	14.5506	15.2442	14.6735	14.1736	14.6425	15.6237	14.5484	15.2741	14.1844	13.6137	14.469	13.3138	14.1523	13.9465	14.5983	14.1793	13.4946	14.9008	15.3469	14.8336	16.335	14.8991	13.8188	13.8136	15.3582	14.1842	13.9356	13.4551	14.039	14.3822	13.4687	13.5931	14.6078	16.5563	14.2876	15.3875	14.2526	15.0785	14.6055	15.1334	16.3589	15.0825	13.5927	13.6705	12.8696	15.5471
P02679	14.689	15.3526	15.9518	16.1092	16.97	15.8105	15.7838	16.033	16.9724	16.0951	17.0086	15.3762	15.402	15.5449	14.5098	15.281	15.2653	15.5289	15.8357	14.9602	15.8544	16.7788	16.1593	17.3109	16.1719	15.0372	15.2653	16.4053	15.2741	15.9876	14.4264	15.5923	15.6829	14.7188	14.8181	15.9766	17.4594	15.6132	16.9067	15.3723	15.7858	15.863	16.2456	17.6369	16.6175	14.6142	15.3249	14.2213	16.4544
P02741	18.3273	20.0174	17.9654	18.9563	19.6373	17.9085	18.523	18.6464	19.3606	20.5376	21.0906	16.9662	18.894	18.5001	17.7803	18.9554	19.5001	18.4037	18.4051	20.0502	17.9419	18.4282	18.411	19.5087	20.1143	17.7419	19.4979	19.8141	17.3931	20.3748	17.9288	18.8894	18.4577	16.8995	20.1126	19.236	18.3685	18.8283	19.3005	18.9226	19.4791	19.1901	18.9776	20.1064	20.762	19.3146	20.3607	20.1251	18.345
P02743	19.7463	20.614	19.0784	19.5018	19.6239	19.6595	19.2673	19.8119	19.1971	18.815	20.0272	18.9275	19.9894	18.497	19.3588	19.0368	20.5311	20.1058	19.3502	20.5108	20.075	20.1417	20.2904	20.5877	20.2654	19.2773	19.3131	18.379	19.9631	20.3596	20.2134	20.4358	20.4012	19.8667	20.7789	19.2946	19.7583	19.8478	19.4256	19.8615	19.6154	20.1261	19.6032	18.9013	20.0459	20.4219	20.3622	20.0251	20.2171
P02745	18.863	19.3798	18.7797	19.5625	19.7281	18.8782	19.2727	18.4292	18.7173	19.0592	18.9285	19.3685	19.6471	19.8966	19.0963	19.3628	19.3732	19.1805	19.2883	19.5426	19.2281	19.5574	19.5209	18.6491	19.0707	19.4878	19.8848	19.4785	19.0072	19.3884	19.1218	19.2176	19.2875	18.8904	18.7526	18.8961	18.7525	19.0913	19.3892	19.1965	18.8854	19.3345	19.3584	19.292	19.6742	19.2916	18.6823	19.5122	19.2025
P02746	17.1573	17.6948	17.2649	17.8158	18.075	17.5272	17.73	16.9399	17.3806	17.3326	17.8807	17.356	18.388	17.9524	17.3812	17.957	17.9099	17.8056	17.8054	18.3489	17.5999	17.8297	17.9802	17.0521	17.3957	17.5981	17.2288	17.8689	17.2884	18.1319	17.615	17.6397	17.8033	17.5398	17.6478	17.3945	16.8917	17.4636	17.6324	17.5688	17.9162	17.8192	17.6015	18.1021	18.1998	17.4483	17.7109	17.8193	17.8013
P02747	18.5671	18.9029	18.9794	19.3782	19.443	18.8729	18.8038	18.285	18.8481	18.4476	19.2439	19.167	19.0084	19.4127	18.6675	19.1257	19.0372	19.1265	18.7955	18.5261	19.1063	19.2863	19.255	18.76	19.0402	19.092	19.2753	19.435	18.9733	18.2204	18.6646	19.1817	18.8378	18.8789	18.8123	18.6395	18.4391	18.7843	19.0028	19.0253	19.0716	19.0683	18.8663	19.3595	19.391	19.5977	18.6096	19.18	19.2698
P02748	19.5628	20.4079	18.6934	19.5789	19.8197	18.8619	20.1153	20.4451	18.6891	19.7273	20.3266	19.0425	20.2534	20.0669	19.0139	20.0688	20.1001	19.0587	20.0415	20.7238	19.6731	20.3421	20.4306	19.7011	19.9147	19.1515	19.9501	20.0341	18.833	20.0983	19.5552	20.4431	20.8742	19.3798	20.4174	20.6451	19.9401	19.9738	20.0382	18.8994	19.3688	20.4244	20.1005	20.5042	19.9653	18.3715	19.0468	20.2988	19.4733
P02749	22.0549	21.8483	22.1989	21.7232	21.7461	22.2419	21.9985	21.7293	22.3632	21.836	22.4169	20.9544	20.9894	20.3734	22.1815	21.8654	21.7369	22.0932	22.3225	22.1355	22.1197	21.5089	21.8111	21.7936	21.5774	22.291	21.8571	21.9032	22.3242	22.5382	22.1845	21.73	22.0516	22.255	22.5186	22.1885	21.8541	21.6192	21.6672	22.2387	22.2967	21.9496	21.1058	21.0838	20.3083	22.2129	21.5682	22.1665	21.9359
P02750	19.1399	20.2153	19.1692	20.0212	20.2266	18.5137	19.7528	20.2704	19.8453	20.6277	20.987	18.918	19.7859	19.8031	18.5598	19.8596	20.1345	19.1057	19.9222	20.3319	19.3348	20.142	19.9998	20.1328	20.459	18.8257	19.5767	20.1592	18.6946	20.0231	19.1657	19.9025	20.1482	19.1116	20.6218	20.5697	19.2625	19.9275	19.8571	19.3146	19.3822	20.0679	19.8285	20.1556	20.3385	19.7188	19.7943	20.5324	19.1379
P02751-1	19.4805	19.3603	19.6101	19.8324	20.0968	19.5044	19.9184	19.8614	20.0848	20.0565	19.4864	18.7631	18.9189	19.1217	20.0894	20.0759	20.2417	20.1086	20.1198	19.3792	19.7958	19.2609	18.9974	19.6326	19.1012	19.8009	19.8915	19.2854	19.5457	19.2834	20.2203	20.0248	20.2767	20.1854	19.7743	20.111	20.4466	19.6482	19.4708	19.6186	19.7615	19.5509	19.5001	19.1916	18.9926	20.3812	19.9485	20.211	20.5839
P02753	19.5106	18.2556	19.7856	18.4667	17.0235	19.448	18.1451	17.7004	19.8054	18.4839	19.3192	19.0067	18.7316	17.6172	18.915	17.422	16.5893	18.8118	17.9664	17.1171	18.7252	16.8917	17.0944	19.0955	18.4264	19.9486	18.3958	18.5475	20.0108	18.8674	19.5061	18.4063	17.534	18.9921	18.4798	18.2512	18.435	17.32	16.9623	18.8843	18.8562	17.9771	19.2497	18.8073	17.6923	18.5597	18.5189	17.6151	19.1068
P02760	20.5962	20.5032	20.3206	20.058	20.2966	20.5781	20.572	20.698	21.1736	21.0297	21.323	20.677	20.7564	20.6006	20.4696	20.6261	20.3948	20.7963	20.3815	21.0072	20.5189	20.3826	20.4267	20.4165	20.3345	20.7116	20.8223	20.9103	20.5716	20.9918	20.4566	20.4499	20.6509	20.6901	21.0236	20.9002	20.726	20.4339	20.6865	20.6858	21.0567	20.1522	20.7506	20.5192	20.6065	20.658	21.1706	21.1494	20.7388
P02763	23.1975	24.0419	22.5904	23.4185	24.0208	22.4367	23.3985	23.971	23.4898	24.1539	23.924	22.3146	23.284	23.2489	22.6079	23.5364	23.9252	22.6437	23.6834	23.9797	23.2352	23.7058	23.5923	23.4479	23.6288	22.2783	23.2338	23.4837	22.875	23.9341	23.1041	23.9065	24.1791	22.9215	24.1298	24.2444	23.824	23.2748	23.6301	22.8567	23.6098	23.0564	23.7147	23.9426	24.3075	23.1261	23.9086	24.3688	23.2416
P02765	21.2937	21.2105	21.0687	20.7631	19.7956	21.9166	21.8499	21.69	21.5251	21.3205	20.9112	21.2882	21.3395	21.2413	21.4719	20.5685	20.8147	21.4379	21.3754	20.2225	21.3805	20.5218	20.4156	20.4166	20.8995	21.2339	20.3874	20.8742	21.2243	20.5741	21.3834	21.1857	20.4247	21.9276	21.2325	21.8199	20.5484	20.7225	20.6964	21.3423	21.3353	21.2779	21.4972	20.8693	20.7661	20.937	21.0492	20.7337	21.5267
P02766	20.4842	20.9193	21.2959	21.4118	20.3855	21.5851	20.5626	21.3644	21.894	21.3204	21.1029	20.9517	20.8717	20.024	20.7157	20.0479	20.4358	21.1452	21.3345	20.2775	20.6552	21.2003	20.9364	20.4429	20.9934	21.9439	20.7687	19.5179	21.8888	21.3575	21.4846	21.6634	21.0703	21.2764	21.0851	20.6342	20.0587	20.587	19.6354	21.4171	22.1248	21.3679	20.7131	20.7457	20.8019	21.1862	21.8519	19.7524	20.776
P02768	28.4714	28.0097	28.3966	27.8165	26.8465	28.864	28.3587	28.3734	28.7997	28.3896	28.4439	28.537	28.2285	27.9827	28.7475	28.2161	28.1077	28.9069	28.2352	27.5309	28.5678	27.7153	27.8475	27.8165	27.9656	28.3085	27.2795	27.8944	28.7305	27.9205	28.6947	28.3433	28.0523	28.9617	28.5044	28.4314	28.0927	27.8205	27.6108	28.4061	28.4267	28.2189	28.5454	28.0773	28.1969	28.0572	28.0369	27.8778	29.029
P02774	19.7219	20.4405	19.8981	20.4184	20.6951	20.3508	20.6187	20.8777	20.255	20.8444	20.86	20.1251	20.4261	20.6827	19.9921	20.1801	20.6085	20.035	20.364	20.7523	20.1884	20.8119	20.6962	19.9018	20.4359	19.8829	20.5534	20.0437	19.9895	20.7799	20.2535	20.8557	20.9775	19.9699	20.7636	20.7143	20.0083	20.6948	20.6078	19.8704	20.5028	20.6833	19.9156	20.3563	20.1855	20.2055	20.3392	20.9489	19.9493
P02775	20.0779	20.4252	19.1367	19.485	18.8195	19.8366	19.905	20.179	20.2108	20.2287	20.0279	19.5388	19.6255	19.6261	19.7839	19.9313	20.0606	20.1605	19.5721	19.4032	19.1136	19.6278	19.6548	19.1361	19.6821	19.8066	19.3276	19.588	19.8675	19.3904	20.4678	20.6729	20.4278	20.4347	20.4674	19.8245	20.3011	20.3705	20.3533	20.1739	19.4979	19.5227	18.8611	19.0697	19.1223	19.8378	18.9078	19.9182	20.021
P02776	17.0309	16.9559	16.6008	16.0858	16.8034	16.3999	16.6021	16.96	15.1055	16.7572	17.1392	15.2387	17.4243	16.1977	15.3978	17.3611	16.6099	14.9435	18.0464	17.4073	16.1181	15.7253	16.0285	14.9992	16.3832	14.9507	16.3958	17.0658	15.5373	18.1327	14.7979	16.8984	16.5107	16.2192	17.2401	16.3991	16.7633	16.5585	17.1419	17.1033	17.3926	16.0573	15.7028	17.6437	15.3899	15.8375	16.6663	16.2239	15.3013
P02786	12.3046	12.2476	12.4556	11.995	12.0731	12.5115	13.1234	12.4046	12.5981	12.3495	11.9457	13.0346	12.8536	12.9802	13.2595	12.5233	13.2626	12.7145	12.7422	12.1369	13.7271	13.1357	13.1037	12.8282	13.014	12.4599	12.4115	12.2528	12.4857	13.2714	12.7986	12.6927	12.7226	12.4969	11.9942	12.7891	13.9616	13.7082	13.8237	13.15	12.7529	12.8792	15.142	14.9946	14.9179	12.385	12.4454	13.3148	11.7415
P02787	24.7412	24.2268	24.8935	24.4615	24.0316	25.4386	24.8558	24.4972	24.9451	24.2372	24.1309	25.3405	24.735	24.8799	25.1048	24.8159	24.2734	25.1197	24.5101	24.2551	24.7596	24.5079	24.2428	24.4129	24.1016	24.7317	24.6144	24.0683	24.7102	24.174	25.3491	24.8447	24.7004	25.2656	24.5392	24.697	24.9905	24.22	24.208	25.2124	24.64	24.1054	25.1739	24.7371	24.3115	25.1164	24.5148	24.2475	25.0143
P02788	14.5266	14.8161	15.2609	13.1871	14.7827	15.3815	14.4986	13.8714	14.923	13.4249	13.9328	14.3783	14.7491	14.4337	13.6938	13.7368	14.4397	14.2172	13.8395	15.3699	13.1272	14.8425	14.8603	13.009	12.9076	14.076	14.2122	14.5222	14.2646	14.7121	15.9835	15.801	12.5291	13.9033	14.2806	12.799	14.4367	13.8765	13.7578	13.6939	14.4406	14.1411	13.8071	11.7383	13.1578	15.2959	13.3522	13.4696	14.5015
P02790	23.7691	24.0673	23.4252	23.632	23.8272	23.6	23.7636	23.6552	23.5709	23.998	24.1471	23.5301	23.8442	23.5032	23.5236	23.8552	23.8085	23.8552	24.0031	24.2073	23.9274	24.1689	24.1783	23.644	23.9196	23.5874	23.983	23.7875	23.4056	23.9094	23.9387	24.0826	24.2035	24.1796	24.4198	24.3407	23.6723	23.6744	23.6312	23.4857	23.5531	23.7743	23.9416	24.434	24.1995	23.8664	23.8046	24.0124	23.9674
P03950	17.1893	13.5691		13.6935	12.1246	12.387	12.8262	12.5936	13.877	13.7183	13.7118	14.7067	13.2666	13.865	14.2086	14.0542	14.0913	14.9401	13.4525	13.7189	14.0625	13.3176	13.5555	13.7317	13.548	14.3568	10.9457	14.0114	15.9842	10.5762	14.4488	12.6686	13.3331		12.755	13.0201	13.9756	13.2126	13.2822	14.401	14.4767	13.1129		12.7785		11.0043	16.4393	13.8159	12.2062
P03951	21.6939	22.3608	20.6596	21.6364	20.425	20.4078	21.3458	21.6658	20.7285	21.7251	21.0009	19.4223	17.6053	20.2217	20.5523	22.0149	21.8737	19.0759	20.6529	20.0034	20.4192	21.3542	21.6584	21.1667	21.7147	20.6193	21.3252	22.0029	20.4087	19.7309	21.4737	21.6183	21.8288	21.3693	19.8882	22.0995	21.5866	21.9478	22.001	19.1625	20.68	21.5353	21.3563	21.7612	22.1816	19.911	21.13	22.1932	16.5228
P03952	18.3443	18.2304	17.8984	17.9438	18.2576	18.2491	18.3271	17.5379	17.5242	17.2921	17.421	17.6686	18.0394	17.5251	18.2946	18.5719	17.9843	18.3416	18.277	18.8391	17.8283	17.8677	17.7641	17.7811	18.0472	17.995	18.264	17.7796	18.266	18.9306	18.1211	18.4833	18.3371	18.1679	18.5984	18.0603	17.5935	17.313	17.122	18.3386	18.2834	18.04	18.1905	18.0402	17.8582	18.3954	18.0844	18.1957	17.9804
P03973	13.0688	13.4855		13.1899	13.3289	11.8792	12.2201	12.3752	13.1904	13.3724	13.356	12.2783	12.8347	12.7585	11.8537	13.3542	12.7904	12.2131		14.2739	11.7734	12.6803	12.7591	13.5367	13.1296	13.2535	13.6986	13.987	12.5441	12.4409	12.2332	12.6389	12.5552	12.0912	12.7902	12.8204	12.9429	13.0481	13.004	13.0038	13.301	13.261	13.3636	13.971	13.7447	12.6028	11.3625	12.8882	12.5636
P04003	21.2723	21.1482	20.0737	19.9699	20.4136	20.7633	20.787	20.4933	19.9309	20.2577	20.6389	20.5099	20.5425	20.4737	20.5176	20.7898	21.0309	21.1574	21.1553	21.3555	21.0848	21.185	20.9852	21.5853	21.4519	20.9826	20.9822	20.6949	21.0788	21.3155	21.3682	21.2625	21.3606	21.327	21.2767	21.0915	20.9139	20.7535	21.1127	21.0327	21.1705	21.223	20.423	20.9919	21.0308	21.1724	21.1143	21.4068	21.5398
P04004	20.8249	21.3525	20.639	20.9018	20.9539	20.7453	21.2886	21.0826	20.6446	20.8684	21.3983	20.771	21.0794	21.1614	21.0695	21.368	21.3473	20.9789	21.3903	21.5303	20.7354	21.1375	20.9997	20.1553	20.7048	20.5891	20.4982	20.6962	20.7382	19.8123	21.1051	21.548	21.5433	20.7356	21.462	21.4234	20.4959	20.8025	20.9833	20.6682	21.1913	21.0751	20.7945	21.7386	21.1213	21.0775	21.3712	21.8758	21.1206
P04040	13.1595	12.6567	15.3898	15.4577	13.9703	12.8543	13.2235	13.2042	14.0621	14.5283	13.9069	14.1124	15.9917	14.2117	13.7168	12.8225	13.1583	15.3818	14.9345	14.0009	13.4659	13.5169	13.7422	14.0667	13.6775	12.8405	13.6839	12.9971	14.0167	13.7428	12.9822	14.3163	14.2323	14.9293	14.04	13.9179	13.8346	14.026	13.8423	14.9632	14.0797	14.1503	12.9618	13.0348	13.1168	14.2407	13.6197	13.0612	15.2272
P04070	15.2127	15.147	14.2007	13.8175	13.6386	15.1463	15.1456	14.9834	14.2533	14.2364	13.9858	14.6981	14.3589	14.1234	15.1717	14.9983	14.3607	15.5036	15.325	15.2001	15.0693	14.9176	14.9462	14.783	14.8229	15.3033	15.1914	14.6525	14.9463	15.0657	15.6532	15.4262	15.2808	15.2386	15.2725	14.9276	14.7506	14.9396	14.3053	14.7648	14.337	14.5485	14.257	14.7761	14.373	15.3098	15.3981	15.4432	15.536
P04075	12.3559	12.8168	12.8336	13.9199	14.2032	13.9313	14.65	13.757	12.9531	13.0222	13.3546	13.3365	14.2972	14.2303	13.1996	12.8019	13.6998	13.3742	13.1488	14.0104	13.9342	13.9818	14.29	12.7887	12.5267	12.3315	13.8402	13.7195	13.1949	14.6364	13.5898	13.8267	14.6025	13.4467	13.8692	13.6804	12.8896	12.2003	13.5783	15.2446	15.3928	15.3478	13.002	12.4978	12.783	13.8165	12.5403	13.7736	14.087
P04114	20.4296	20.2307	19.9401	20.3526	20.472	20.2391	20.0299	19.8815	19.1188	19.3236	19.7376	19.8104	19.8158	19.7268	20.7626	20.3249	20.3905	20.92	21.0609	20.7944	19.8898	19.8434	19.9801	20.9535	20.6812	20.0478	19.7361	19.7785	20.2559	19.6844	21.1108	21.0909	21.08	20.1051	19.7811	20.2613	19.8336	19.8881	20.0116	19.5606	19.7191	19.6783	20.7253	20.0792	19.842	21.0977	20.9926	20.7776	21.0908
P04180	15.9359	15.697	15.7719	16.0145	15.9845	15.7415	15.672	15.0563	15.0185	15.432	15.5018	15.2588	15.3239	15.0964	15.8723	15.8805	15.6981	15.7251	15.6829	15.7506	15.963	15.8022	15.4851	15.4089	15.4476	15.4263	15.7143	15.1976	15.5107	15.6626	15.9379	16.2494	16.0825	15.7872	15.381	15.2632	14.7411	14.6564	14.4316	15.5285	15.1901	15.2701	15.6167	15.6479	15.3759	16.3053	15.9654	16.1841	15.7693
P04196	19.488	19.6367	19.9703	19.8401	19.7127	19.9482	20.0806	20.5261	20.2341	20.0101	19.5685	19.8605	19.737	19.6325	20.0729	20.3228	19.6325	19.9857	20.0188	20.0358	19.5888	20.0095	19.94	19.9199	19.9022	19.7451	20.1015	19.6113	19.7398	19.7462	19.7051	19.8129	20.1257	19.9315	19.9479	19.9783	19.0576	19.4925	18.8362	19.6626	19.5633	19.7569	19.6675	19.8475	19.1887	19.4614	18.6856	19.4408	19.8469
P04211	16.7233	15.646	17.6812	16.9769	13.3346	17.1133	16.2563	16.0018	16.0986	15.8093	15.5527	17.2379	16.7169	17.0469	17.4843	16.7185	16.5623	17.0199	16.5843	11.7717	17.1117	16.1746	17.1116	15.7165	16.524	16.3015	12.1638	16.6356	16.2574	12.2838	16.2302	16.2339	15.8557	16.2161	14.381	15.5398	16.7247	17.255	17.8175	16.6789	16.5653	17.8977	15.5407	16.1453	15.8859	15.8428	17.6254	16.0651	16.7358
P04217	20.8681	21.0348	20.7224	20.7337	20.6939	21.3387	21.2156	21.4173	21.0042	21.1406	21.1643	21.2456	21.2825	21.2953	20.7877	20.8914	20.8895	21.1902	21.0471	21.2068	20.833	21.0655	21.0491	20.8179	20.6978	20.6986	20.3692	20.6868	20.7955	20.465	21.0852	21.0153	21.2246	21.5376	21.4221	21.4592	21.354	21.2737	21.2667	20.8315	20.8133	20.9622	20.8825	21.0042	20.9384	20.7347	20.6483	21.0067	21.2516
P04217-2	20.1594	20.3273	19.9193	19.9852	19.925	20.1279	20.5548	20.4557	20.4487	20.2391	20.6245	20.5153	20.5477	20.6533	19.9944	20.434	20.2889	20.5779	20.5723	20.558	20.4999	20.2193	20.1373	20.4516	20.0997	20.0972	20.199	20.0632	20.4827	20.063	20.3249	20.4075	20.5305	20.9552	20.4583	20.7878	20.703	20.6739	20.6814	20.3493	19.963	20.3251	20.3765	20.1849	20.1998	20.0135	19.9414	20.2032	21.0151
P04264	14.2755	16.3246	14.5987	13.1541	14.1524	13.1549	13.8981	16.8641	13.9124	16.7576	16.4452	15.2855	14.0628	15.9969	14.5097	14.0998	18.395	14.7903	13.4871	15.0708	15.1568	13.9989	16.2871	15.8592	14.2063	14.9996	16.8686	16.4438	13.6596	13.0849	14.0064	17.0982	14.9415	15.6886	16.4485	14.9496	14.1768	15.5615	16.2857	15.2718	17.9205	17.6661	14.4359	16.7716	14.4807	14.501	16.0747	16.6908	15.037
P04275	15.9706	16.6983	16.7403	17.636	17.991	16.6219	17.3169	17.3584	17.4701	17.7197	18.0257	15.9986	16.8401	16.8153	16.3816	17.1622	17.6324	16.192	16.7761	16.9925	17.0439	17.3505	17.0227	16.206	16.8391	16.5783	17.2353	17.0009	16.0163	17.2111	15.7621	16.2436	16.4885	17.2351	17.9457	17.7693	17.0525	16.5433	17.1459	16.5783	16.8771	17.0348	17.0326	17.8996	18.2555	17.0009	16.9126	17.5023	17.0737
P04278	16.0826	16.009	15.4933	15.4633	15.301	16.7021	16.8908	16.8961	16.3623	16.5799	16.8425	16.8843	16.8045	16.8733	15.1558	15.4561	15.1231	16.1788	16.5056	16.6681	16.1263	16.1113	16.3239	15.786	15.9034	16.1215	16.4495	16.1303	15.376	15.1936	15.9942	15.9212	16.1108	17.2486	16.9987	17.3844	17.285	17.3434	17.1055	15.0754	15.2014	15.4357	16.2166	16.3279	15.8388	16.5447	16.3516	16.6484	16.2525
P04424	13.4167	12.9642	12.7752	11.5346	12.253	12.8366	14.8828	13.5963	10.9657	0.16231	-1.23959	9.77381	-0.00815491	13.2868	2.08388	6.79505	13.2108		12.4041	11.4819	10.7572	12.3998	13.1703	10.8864	14.1498	10.0745		10.0534	10.6708			14.7056	13.2642	13.5949	13.8144	12.8841	12.4816	11.8325	13.2565	12.205	13.2414	11.6326	9.60286	13.2644	12.62	5.98034	12.474	-0.652265	12.0201
P04430	15.8171	16.1404	15.8668	15.755	15.9352	15.8602	15.7688	15.7722	14.7007	15.0002	15.8205	15.5934	16.3142	15.5822	16.0344	15.4878	16.0251	15.4424	15.3306	15.1921	15.0323	15.5236	15.5811	15.6329	16.0358	15.1096	15.6244	14.2178	15.765	15.6174	14.451	14.7001	14.9633	14.0108	14.3186	15.2886	15.8066	15.5855	16.3742	15.2459	15.1602	15.7175	14.9966	14.5425	15.1233	14.8129	14.9106	14.9975	14.9135
P04433	20.1938	19.7936	20.5604	20.09	20.3713	18.7807	18.7621	18.5603	20.7524	20.6706	20.1077	20.8077	20.1472	20.4819	20.3032	20.2454	19.6598	19.8923	19.2842	19.9405	20.6628	20.7391	20.5351	20.7392	19.9501	20.3754	20.3984	19.9505	19.9924	20.2343	19.7923	19.7061	19.6647	19.5166	19.6366	19.4838	20.565	20.177	20.0641	20.6471	19.9223	20.1138	20.2321	19.9957	19.9411	20.8513	19.7532	20.1884	19.5053
P04439			12.2498	12.58	10.8617	13.9571	13.7694	12.8366	11.5179	9.15089	11.0202	13.9242	13.6089	13.2205		10.6374	11.3704	13.8038	12.788	13.3579	13.8748	13.3483	13.1882	12.8748	16.9681	12.291	10.8354	11.089	13.6922	13.4068	11.5836	10.1234	10.5512	10.8393	11.2264	10.7623	11.9433	11.5838	10.8053	11.2729	12.94	12.6352	12.2471	11.9784	12.6446	10.6609	13.2485	11.2353
P04745	10.3094	14.011	11.8131	10.9456	13.2436	12.8245	13.5648	12.6231	11.7732	12.2235	11.6146	9.40916	11.8916	11.4434	12.7738	10.4859	13.115	12.4244	11.4765	11.9586		12.0199	13.2045	13.5676	14.1146	11.2512	12.9188	12.9431	14.3168	14.5295		14.0661	14.2013	11.8046	12.8257	13.5125	11.488	13.1448	13.2467	12.8447	12.2631	13.8845	14.4567	13.7051	14.4955	11.1519	13.547	12.7537	12.5323
P05062	14.4061	14.3925	17.3362	16.452	15.6812	13.811	14.1886	13.8495	13.9697	14.242	13.2207	15.6929	14.9836	14.2596	14.1402	14.3067	14.4619	15.7726	15.4698	14.5367	15.0563	14.0983	13.6299	15.1581	14.4306	15.3354	14.6307	13.9318	13.3511	13.908	13.9622	14.2143	13.0988	17.7602	17.4194	16.4834	14.4792	14.053	13.2718	16.2948	15.3806	14.6692	12.8362	13.579	12.285	14.4964	13.0507	15.6662	16.1506
P05090	19.2599	19.8016	19.4719	19.7016	19.8052	20.5435	20.5498	20.0284	19.9426	20.3148	19.7945	20.1095	19.9845	20.408	19.6021	19.3784	19.3873	19.9373	19.9835	20.4206	19.7893	20.0117	20.0261	19.192	19.4323	20.3685	20.3162	19.8295	20.2659	20.2112	19.6918	19.7366	19.9422	20.1038	20.1122	20.5207	19.0909	19.2887	19.1192	20.1605	19.5934	19.8957	20.0713	19.8761	19.9033	20.7284	19.7958	20.3078	19.8261
P05109	9.86803	14.1699	11.8164	15.0097	16.0589	10.5395	11.6442	14.5224	13.0156	13.1187	17.2257	8.67219	16.5739	13.9513			14.9286	12.073	9.57446	16.1383	12.3767	13.827	14.3177	14.5761	15.5882	10.9378	12.724		14.7854	17.0802	13.719	14.1115	14.5242	12.0621	15.9105	13.2297	12.7691	14.9425	9.95205	10.8666	14.4117	14.743	11.5437	13.3857	15.606	11.9347	14.1312	13.3137	11.3835
P05154	14.5169	13.4473	14.5156	13.5224	13.8778	14.7907	14.0733	13.9633	15.2065	14.0331	13.6409	14.5567	13.7321	13.3837	15.1112	14.6373	14.6476	15.1305	14.5264	14.3142	14.3748	13.8117	13.7526	14.1298	12.9505	14.8947	14.209	13.4611	15.2996	14.27	14.8054	12.7101	12.9748	14.5135	13.6885	13.3742	14.6938	14.0526	14.3569	14.6078	13.5625	13.5842	14.9701	14.1143	12.9838	14.444	13.3464	13.8929	14.3995
P05155	21.1609	21.7913	21.6353	21.819	22.4066	22.4093	22.5824	22.6149	22.1131	22.405	22.8155	21.6387	22.3961	21.7722	21.6579	22.339	22.1802	21.7472	22.1956	22.7225	21.5598	21.745	21.8117	21.4151	21.6086	21.5888	22.0332	22.0879	21.5695	22.6208	22.2185	22.4045	22.603	22.0493	22.8308	22.6267	22.2064	22.3397	22.4164	21.6235	21.9119	22.1051	21.6632	22.4545	22.2491	21.9753	22.0317	22.4401	21.8684
P05156	18.8028	18.2935	18.528	17.831	17.5644	18.6129	18.1687	17.9809	18.1277	17.7279	17.7946	18.4329	18.1012	18.0819	18.697	18.6534	18.6857	18.6088	18.4025	18.5262	18.7414	18.4281	18.3993	18.4373	18.0464	18.4424	17.9277	17.6733	17.4055	17.3925	19.1263	18.7013	18.7633	19.0856	18.9969	18.8447	18.1661	17.6492	17.674	18.3575	18.6397	18.2516	18.8855	18.2663	17.856	18.651	18.7819	18.6548	18.9479
P05160	15.447	15.6234	15.2543	15.471	15.0394	15.9561	16.5886	16.0471	15.5964	15.6693	15.4471	15.8819	15.6971	16.0235	15.9109	15.8764	15.6319	15.5822	15.7879	15.4175	15.7765	15.8331	15.7737	15.2371	15.1502	15.7122	16.1224	15.6425	15.7666	15.7079	15.7901	16.0106	15.8548	15.8889	15.36	15.8828	15.2913	15.2952	15.6359	15.5387	15.634	15.5187	15.7829	15.5433	15.5378	15.3852	15.5282	15.5533	15.8896
P05164		13.3588		12.5826	12.7593	14.1647	12.9349	11.9545	11.5083	11.1854	13.1851		13.0154	12.347		11.7028	12.718	12.7253	12.3325	14.0399		13.8293	13.1335	11.8541	12.6975		12.0557	11.9001	12.6491	13.7753	12.439	13.4912	10.2647	12.3199	12.6337	8.99582	11.8342	12.0059	12.423	11.3347	12.5544	13.056	10.9808	12.2784	12.4102	13.046	12.6391	12.691	12.3419
P05362	13.872	13.2003		12.8098	15.747	13.5655	13.2644	13.2663	11.1667	13.4415	14.1769		12.813	13.0926		12.8892	13.8783		12.6178	10.4912		12.7865	13.2768	20.4481	13.0603		13.2373	13.2091	17.0518	13.4653		12.5931	12.5011	13.7734	14.5307	14.1915		13.3768	13.5546		12.706	13.012		13.5205	14.1338	11.0376	14.4062	13.224	14.0078
P05452	16.2706	16.0651	16.1515	16.1716	15.3563	17.0579	16.4341	16.8915	16.7527	16.4834	16.3411	16.8922	16.8666	16.3509	16.7825	15.7552	16.3365	16.7571	16.632	16.1377	16.5817	16.2014	16.2285	14.8677	15.5638	16.9505	15.8408	16.057	16.6447	15.5068	16.869	16.6481	16.0927	16.9942	16.1424	16.9189	16.0048	16.3875	15.9881	16.7378	16.9507	16.6024	16.3149	16.4558	15.8359	15.8735	16.2197	15.5504	16.5267
P05543	15.2187	15.9142	14.8065	15.883	15.4755	14.8568	15.7978	16.1033	13.7697	15.7407	15.2005	14.6797	15.6451	15.602	15.4631	16.1516	16.6086	14.9661	15.5529	16.2503	15.6047	16.4739	16.3149	15.0773	15.4313	15.5151	16.3046	16.1233	14.4579	15.5861	15.31	15.9522	16.2279	15.4303	16.2122	15.889	14.6931	15.5596	15.6932	15.0679	15.4587	16.2503	14.9543	15.7467	15.3558	15.1028	15.5569	15.9388	15.5292
P05546	18.4484	18.4373	18.4225	18.0734	18.4905	18.5937	18.4508	18.6202	18.5527	18.2819	18.0187	18.2884	17.8246	17.6676	18.5529	18.4629	18.2243	18.2612	18.0607	18.2523	18.3855	18.2782	18.181	18.1567	18.2733	18.4539	18.3174	17.9508	18.2793	18.4668	19.0494	19.0187	18.6064	18.7525	18.6674	18.392	18.3414	18.4343	18.0345	18.1058	17.8504	17.9254	18.4737	18.6642	17.9908	18.2995	18.0376	18.1601	18.3347
P06276	15.7137	15.335	15.847	15.5407	15.7694	15.2262	14.8788	15.0091	15.4654	15.0914	14.993	15.8466	15.6558	15.4016	15.6827	15.8728	15.6129	15.7626	15.5696	15.6539	15.3354	15.2595	15.1732	14.5491	14.8347	15.1876	15.2096	15.1789	15.628	15.7613	15.8057	15.8911	15.8017	15.7949	15.5287	15.258	15.2336	15.0574	14.6072	15.626	15.4346	15.3256	15.3181	15.3189	15.2038	15.6463	15.8348	15.3675	15.1963
P06310	14.0403	13.4289	14.5117	14.0086	14.7523	13.7603	13.043	13.0746	12.8602	13.1992	12.2101	13.8293	13.9826	13.5733	13.7717	13.8664	14.7719	14.18	14.1219	14.1788	14.4857	14.1801	14.0319	14.886	14.1125	14.5088	13.9711	14.1478	13.5163	15.1991	14.1544	14.2409	13.55	13.4593	13.1805	12.5735	13.5728	14.0281	13.2626	14.1773	14.2069	13.9866	14.1291	13.5263	14.1539	14.2456	13.8363	13.5586	13.7383
P06312	21.4056	20.4108	20.5387	20.9009	20.8335	20.4833	19.637	19.2638	20.6222	19.9996	19.5731	20.4029	20.4868	20.1636	19.8591	19.7185	20.0378	20.9328	20.4254	20.6482	21.0057	20.2412	20.7593	20.2673	20.3162	20.2472	20.2823	20.0878	19.8346	19.9801	19.6664	20.1097	20.0617	19.8778	19.8213	19.4729	20.7007	19.689	20.1981	20.5775	20.7819	20.8359	21.0604	20.6598	20.9137	20.4884	19.5727	20.1728	19.9437
P06331	18.5809	17.5768	18.8458	17.5275	18.0843	18.6961	17.5274	19.051	17.642	17.8866	18.0836	18.4554	17.4044	18.8023	17.9982	16.1705	18.4156	18.5096	18.7788	17.5739	19.2044	18.1247	18.081	19.8564	18.1673	18.4432	17.311	16.4102	18.1134	17.0409	18.289	17.249	16.3966	17.8092	16.4421	16.2361	18.5802	19.3903	19.1639	18.1733	18.6208	18.5697	18.3147	19.2198	19.0133	18.756	18.5421	17.1189	18.4487
P06396	17.854	17.8973	18.1286	17.9538	17.5501	17.987	17.8305	17.2166	18.7103	18.0884	18.2565	18.4188	18.3605	18.5287	18.079	18.6624	17.9786	17.753	18.4205	18.6977	18.0409	18.6744	18.6671	17.619	17.9071	19.0703	19.1232	18.9296	18.8159	18.2702	17.6069	18.4641	18.6795	18.6653	18.6602	18.9726	17.2957	17.2446	17.1634	18.4326	18.5546	18.3017	18.0388	18.2894	17.6775	18.6192	17.8752	17.6781	18.0289
P06681	16.6912	16.8512	17.0286	16.3228	16.584	16.8963	16.5755	17.3366	16.9964	17.0951	17.3894	16.4647	16.4333	16.4469	16.6212	16.5772	17.0001	16.7243	17.1713	17.1771	16.6705	17.258	17.3991	16.4442	16.4349	16.516	16.5036	16.3286	16.7341	17.059	16.5941	16.6642	16.8556	16.6605	17.1603	16.9857	16.3977	16.808	16.7964	16.302	16.6231	17.1893	16.8917	16.9919	17.0798	16.5522	16.789	16.8856	16.6438
P06702	13.4298	12.7752		13.8485	14.6708	13.5355	11.3544	13.3083	14.465	12.014	15.5257	11.2302	14.6259	12.218			13.7082	12.5997		14.7458	12.0359	13.2182	13.8513	13.882	14.6434	14.3817	12.4859	12.1083	14.1265	15.6881	13.4991	12.4884	13.9039	12.7913	14.3968	12.3126	12.9474	14.0384	13.2232	13.2043	14.0417	13.5686	12.4288	12.378	14.3375	11.9893	12.9071	12.713	12.0926
P06727	19.7041	19.3871	20.2123	19.0681	19.4296	20.8392	20.7401	20.5612	20.289	20.967	20.2168	19.641	19.3561	18.6999	19.6011	18.7486	17.6819	20.0525	19.8834	19.8	19.8993	19.5604	19.4597	19.3251	18.6113	20.9049	20.5462	19.8461	21.0347	21.7095	20.2172	19.9434	19.2628	21.1983	21.5944	20.8878	19.778	19.683	19.3818	20.3145	19.8477	18.776	20.5293	20.1346	19.3458	19.9682	19.4284	20.2215	20.5484
P06732	15.5647	15.1339	14.7321	14.9112	15.2173	16.3529	16.4867	15.4469	13.9539	15.7797		14.7425	15.43	15.2486	14.585	14.5596	14.9062	14.2892	15.1005	15.4482	15.0883	15.2305	14.9965	18.8255	15.8316	13.8102	14.4542	12.4889	14.321	12.8086	13.8596	16.4545	16.3577	14.5091	15.2286	14.08	16.7305		15.9679	17.4331	17.5675	16.3778				14.852	14.1248	15.4781	16.5842
P07195	16.4871	15.4567	15.3445	14.9988	15.1548	16.7955	15.9942	14.3967	14.401	13.9745	14.8455	14.3697	15.5673	14.1903	16.6469	14.104	14.4134	14.443	14.2644	15.4499	16.2327	14.7847	14.2759	14.987	13.5677	14.1725	14.1052	13.9897	16.1325	15.2408	14.9859	15.1806	15.1484	14.606	15.2433	16.4018	13.8208	13.8999	13.8298	14.6273	15.5563	14.5461	14.1086	14.4669	14.3532	14.8052	17.2411	15.9463	15.4367
P07225	17.8676	17.7669	16.3619	16.7838	17.3358	17.6273	17.7488	17.9408	16.8772	16.8547	17.4532	16.9008	16.993	16.7602	17.3616	17.5797	17.3816	17.6839	17.7304	17.6911	17.7149	18.2814	18.0577	18.0596	17.9705	17.4876	16.5771	17.56	17.6394	17.2919	17.9802	18.0387	18.322	17.8066	17.9914	17.8979	17.5143	17.7488	17.6637	17.6014	17.7974	17.7478	16.898	17.6827	17.3346	18.1707	18.4362	18.2694	17.8011
P07333	13.1745	13.3769	13.428	13.4099	13.9379	13.2875	13.1106	13.7189	13.5584	13.9329	14.4782	13.3732	13.5475	13.1021	14.5116	14.672	14.7053	13.7918	13.7934	13.7194	14.1424	14.2656	14.0521	13.4243	13.8837	13.7572	13.3272	13.3877	13.4574	14.5114	13.1743	13.0632	12.6285	13.477		13.435	13.4489	13.4771	13.5402	13.1331	13.0691	13.3661	14.0776	14.3551	14.0629	13.5044			13.6099
P07339	13.6925	13.9324	14.0108	13.9867	13.1784	13.4268	13.2225	14.362	13.5853	14.136	14.0648	12.9456	12.6488	13.4346	14.2214	14.4469	14.8924	13.601	13.2017	12.6593	13.3561	13.1203	13.3162	13.7091	13.9792	13.6389	14.0027	14.4193	13.6439	14.2075	13.6492	13.2543	13.0477	13.8868	14.2433	14.0244	14.4332	14.2208	14.6347	13.4064	12.9845	13.6497	13.7951	14.1511	14.0645	13.7285	13.6774	14.161	13.9995
P07357	16.8363	16.544	15.8167	15.8162	15.3741	16.2853	16.624	16.6701	15.8973	16.2131	16.5462	16.0527	16.2297	16.1935	16.538	15.4867	16.9718	16.3656	16.298	16.1021	16.0656	15.6475	15.6076	14.9851	15.3992	16.3872	15.0989	15.7687	16.2078	15.8597	16.8553	16.7396	16.0203	16.3845	15.9791	16.7927	15.9174	16.0956	16.2669	16.3333	16.6225	17.0355	16.2001	16.9181	16.3931	15.9307	17.1001	16.0718	16.1252
P07358	16.9228	17.2843	16.5403	16.7567	17.049	17.0541	17.4918	17.3262	16.8696	17.3569	17.6446	16.6031	16.8938	16.951	16.894	17.4955	17.3332	16.8568	17.1875	17.5814	16.765	17.0927	17.1511	15.4112	15.6527	16.6537	17.2031	17.2045	16.7796	17.7693	17.1726	17.5685	17.6628	17.088	17.5572	17.5234	16.701	16.7583	16.9622	16.7854	17.3725	17.2278	16.9936	16.7715	17.1077	17.2322	17.3334	17.5053	16.9226
P07359	13.825	14.1435	13.5096	14.0571	14.6212	14.3465	13.9804	14.6609	14.5909	14.0756	13.9512	13.5171	13.5843	13.4987	13.8258	14.4985	14.3272	14.2009	14.7015	14.4417	14.6508	15.2508	15.0523	14.0632	14.0403	14.3995	14.1315	13.8634	14.3256	14.6988	14.3975	14.2947	13.7263	13.9449	14.0568	12.9773	14.2436	14.4917	14.9075	14.2416	14.0749	14.2965	14.1645	14.2474	14.3332	14.1738	13.8021	13.1807	14.3007
P07360	16.7469	16.9719	16.6359	16.5795	16.9091	16.7037	17.0324	17.449	16.8561	16.8226	17.4532	16.4945	16.6788	17.0076	17.0424	17.1692	17.1567	16.9704	17.1179	17.4434	16.7379	17.1699	17.1023	16.3571	16.22	16.662	17.188	16.9908	16.8208	17.1563	17.3572	17.502	17.5674	17.3017	17.1935	17.2584	16.6227	17.0284	17.0334	16.6552	16.9822	17.0118	16.6091	17.141	16.9529	17.1129	17.331	17.5338	16.9452
P07478	21.9789	22.087	22.1425	20.6701	20.8994	22.368	21.1583	21.1645	21.4903	17.3255	20.8759	22.3269	22.0348	21.9012	22.2792	21.9572	22.1575	21.4424	22.4312	21.6824	22.28	21.7981	21.7259	20.3623	20.6476	22.5205	21.2027	22.0484	21.3773	20.654	22.5481	21.9412	21.7835	22.5724	22.3182	22.6032	21.5983	20.2057	20.3843	22.6658	22.6875	22.0807	20.9249	20.8455	21.3832	22.3864	22.1888	20.9758	20.7115
P07737	14.5492	13.1704	15.6791	12.4424	12.3394	13.0487	13.148	13.0265	13.1489	13.0516	13.4625	12.1215	13.4002	13.1107	12.7204	13.2203	12.6381	12.8964	12.2236	11.8098	12.5967	12.795	12.5301	13.181	12.6523	13.1576		13.0109	12.9983	12.9009	13.3413	13.5612	12.2205	13.7256	13.2263	10.9363	13.2862	12.89	11.8025	13.0337	12.8536	12.5298	12.6246	12.3194	13.2138	13.2707	15.8317	12.6506	12.9819
P07900	20.2039	19.5529	17.9111	19.5731	20.0028	20.6919	19.6076	19.9426	18.6596	19.4409	19.7198	20.3983	19.5638	19.8957	20.3468	20.6049	20.6836	18.4866	19.3902	19.5121	19.5799	19.4417	19.4089	19.7665	19.4535	17.7191	19.8552	20.571	19.3713	19.7486	19.6124	20.114	20.3316	19.6584	19.8073	20.6725	19.5466	19.6865	19.4644	18.6719	20.9619	19.0672	19.7195	19.884	20.8273	19.6893	21.1457	19.1328	18.3857
P07988	12.5665	13.2965	12.91	13.3294	15.1134	14.6425	14.8351	14.4427	13.0952	14.5687	14.9197	13.2938	13.591	13.2471	13.0381		12.3652	13.7605	14.4536	14.8283	12.8202	12.8502	13.4537	12.7001	14.539	12.4476	13.1419	15.0881	13.6078	13.665	12.4449	13.235	13.2827	13.3243	14.9799	14.737	13.5429	13.5002	13.5148	12.6327	13.8223	13.7483	14.3389	14.7943	15.0754		13.3901	13.7927	13.4714
P07996	15.9	16.1725	15.2896	15.5014	14.496	15.444	15.9239	16.1403	16.0693	15.0814	15.1274	14.7144	15.4774	15.4391	15.2615	16.0014	15.2539	15.9959	15.2039	15.1335	15.6755	16.4747	16.3994	15.0716	15.5695	16.3319	15.6099	15.4411	15.5008	16.1704	15.7212	16.7337	15.8426	16.5063	15.8559	15.604	14.8923	14.9383	16.1717	15.725	15.9335	15.0011	15.0702	15.1375	14.8775	15.6118	14.1097	15.023	16.2103
P07998	13.2887	13.9705	11.7113	13.8435	14.3724	11.2739	10.4518	12.2222	14.6171	14.0294	14.042	12.3654	13.2267	12.8685	13.1192	13.6718	13.4741	12.2519	10.9085	13.4842	12.5609	13.0596	12.7527	13.9965	13.6952	13.7727	11.6225	13.7183	13.9315	13.3781	10.8297	10.4639	11.815	12.4795	13.6147	13.6101	12.9687	12.9977	12.9233	12.5746	11.8207	12.2702	14.4397	13.5006	13.4722		13.1694	12.25	13.0319
P08185	17.1585	17.6655	16.8864	16.7828	17.324	17.212	17.5468	17.3236	16.9401	17.25	17.6963	17.1406	17.7172	17.3687	17.2922	17.769	17.6423	16.841	17.3411	17.3452	16.8877	17.2306	17.2383	16.8103	17.1992	17.0372	17.814	17.4636	17.3153	17.7722	17.3194	17.7114	17.7136	17.519	18.1013	18.1775	16.8163	16.8779	17.4277	16.9864	17.4109	17.1541	17.3298	18.1659	17.8447	17.1495	16.9875	17.4588	17.0706
P08246	13.0876	12.9929	11.5792	12.566		16.1196	12.7955	13.7946	14.7258	12.9376	14.5707		12.2233	11.956		11.7124	13.6562	11.7456	14.1098	12.9149		12.6756	12.318		12.6682	13.9009		12.0157	13.8055	13.1714	15.6539	13.7221	12.491	13.4695	11.7169	11.2156	14.3822	14.8669	11.945	12.8977	14.9058	16.1334	13.0386	13.9486	13.7099	11.5337	13.7348	12.0492	11.7296
P08253	12.6778	12.0297	12.9805	11.7312	12.9828	13.0654	11.9517	12.8826	13.5567	11.5357	12.3481	13.0717	13.4733	12.5327	11.9906		10.9848	12.6286	13.1923	13.0477	12.6682	12.8416	12.7291	12.4657	12.2336	12.5561	13.1277	12.3859	12.0653	12.5758		12.4325	12.1946	11.2035	13.4566	12.2503	13.0824	12.7604	12.8386	12.7776	12.9437	13.0513	12.1744	11.7394	12.4578	11.8801	12.6311	12.1198	12.0061
P08294	13.0538	13.7456	13.4054	13.6697	13.1948	13.4875	13.9628	14.735	14.5326	15.6863	15.672	14.527	13.7849	13.7689	14.8244	14.5195	14.513	13.4008	12.6393	13.1079	13.2439	13.0995	10.7959	14.2504	13.6599	14.6827	15.2263	15.4906	14.0676	14.2884		13.0814	13.3032	14.0166	13.8491	14.1163	15.2466	15.7232	15.8671	13.8265	14.1038	13.7365	13.8382	13.5591	13.4988	14.6122	14.618	14.475	13.9141
P08493	14.6258	15.7439	14.7897	15.8182		13.0609	13.5328	13.8476	15.3929	14.5674	15.8006	14.5932	14.5549	15.2476	14.8259	12.6266	15.7455	14.1961	14.8266		14.2012	11.9369	12.6273	13.4613	15.0166	14.4393		15.2908	15.0965		14.5956	14.4867	14.5424	14.7568	14.1917	15.7042	14.5274	15.0537	14.2094	13.5144	15.819	14.4988	15.1591	16.283	16.0653	11.7206		14.2136	14.1678
P08519	17.8188	17.9608	18.056	18.0798	17.9771	18.0701	18.2004	17.7306	17.6772	17.7627	17.6625	18.9573	19.3993	18.9963	18.0751	18.1754	18.0104	18.9058	18.1528	19.2223	17.7278	17.9538	17.8195	18.0696	18.634	19.2107	19.6445	18.7159	17.966	18.1791	18.5313	18.556	18.6829	18.3641	18.5002	18.2301	17.1103	17.0653	17.1415	17.9274	18.1339	17.9137	17.7633	17.6059	17.548	16.4655	18.1968	18.1614	19.1501
P08571	15.7181	16.3934	15.1355	15.9726	16.4892	16.0704	16.3273	17.4102	15.8314	17.1867	17.5507	15.1531	15.7733	15.5533	15.5029	16.1385	17.2076	15.735	15.6624	15.8542	15.6376	15.8673	15.7317	15.6479	16.1454	15.6797	16.1112	15.4618	16.2234	16.5769	15.9922	15.795	15.9028	15.6907	16.2813	15.9707	15.6838	16.6781	17.1313	15.6557	16.1274	15.5153	15.9686	15.827	16.3796	15.4689	16.9679	16.47	15.7715
P08603	23.7732	21.9424	21.8518	21.9191	21.8913	21.3318	21.9405	21.7791	23.556	21.6488	22.961	21.4568	21.6372	22.1785	23.4128	22.0551	21.6867	23.5503	21.7242	22.5116	21.5403	21.9269	22.2558	23.2765	21.7951	22.5491	22.5304	23.236	23.3181	23.5016	23.2891	22.173	22.3006	22.0857	22.8253	21.8337	21.3243	21.3473	21.8834	21.6824	21.8895	22.3848	21.5742	22.1703	22.1677	22.9687	23.3265	21.9557	22.5799
P08637	14.6898	14.4469	15.2337	14.9002	15.2978	15.642	15.2198	15.8406	14.9587	15.6455	15.614	16.1915	16.172	15.9968	15.1182	15.1768	15.3702	14.8963	14.5348	14.9384	15.2276	14.6122	14.5632	15.4443	15.2077	15.2131	15.1965	14.9916	15.5803	15.7244	15.3028	14.9396	15.1183	15.9457	15.7435	15.4714	15.4523	15.5863	15.4918	15.6704	14.5842	15.3953	15.8488	16.3363	16.2489	15.6893	15.6089	14.8364	15.5998
P08697	18.2654	18.6045	18.5392	18.6896	19.3033	17.9196	18.0304	18.7554	19.0552	19.2916	19.5566	18.5535	18.629	18.2875	18.8926	18.3965	18.9167	18.7021	18.731	18.8676	18.5566	18.4655	18.5759	19.0238	18.779	18.4596	18.5586	18.4992	18.5663	18.5666	18.751	18.6794	19.0193	18.5721	19.0258	19.1348	18.5839	18.5588	18.4112	18.5434	18.787	18.8113	18.9399	18.5491	19.4253	18.5969	19.3748	18.987	18.4156
P08709	13.1483	12.7509	11.3343	12.2897	12.1998	13.144	13.3242	12.8278	12.0927	12.632	12.9823	14.4738	12.2214	12.1731	13.44	13.265	12.4097	13.4305	13.442	13.307	12.7857	12.8571	12.5764	13.5002	13.1182	12.7278	14.5902	13.4177	12.9279	12.5605	13.5127	13.1216	12.8473	13.4266	13.0808	13.2367	13.277	12.8281	13.4768	13.2842	12.3126	12.6408	12.1526	11.9209	12.6032	13.5839	13.3479	14.1061	13.6645
P09172	16.4505	13.2715	11.9686	14.2448	13.3908	11.5399	11.9751	15.2894	15.7414	15.3358	15.4251	15.5707	13.0317	13.3657	16.0841	15.5887	15.4112	13.6346	15.2692	16.3919	15.6842	15.4075	15.5622	15.6198	15.3804	16.2218	15.1532	14.0761	16.3947	15.185	15.0278	15.6401	16.003	14.8561	15.5331	15.945	14.5008	15.3793	15.3555	15.5272	14.9356	15.1638	16.1748	15.7591	15.3718	15.1695	15.2968	15.7741	13.35
P09486	14.2801	13.8825	13.8798	13.4445	13.5999	14.1712	13.9832	13.949	14.0146	14.0163	14.2746	12.9642	13.4503	12.9685	13.3687	14.2262	14.8918	14.0286	13.9225	13.9267	13.1193	13.3504	13.286	13.1228	13.9083	13.1013	14.0592	13.7123	13.414	13.942	14.2256	14.5732	14.0479	13.4698	14.7161	13.4659	13.7534	14.1274	13.9388	13.5351	14.5005	12.9089	13.4629	12.8806	12.9777	13.7951	14.0965	13.8469	13.4115
P09871	18.281	18.1847	18.3122	18.156	18.4624	18.6049	18.6204	18.2901	18.076	18.5125	18.9237	18.3305	18.5771	18.6896	18.4974	18.9385	18.6848	18.5283	19.0788	19.1138	18.4454	18.0107	18.2584	17.7203	17.7683	18.3827	18.6169	18.2942	18.2736	18.479	18.8776	18.9354	18.782	18.5511	18.8481	19.0408	18.4092	18.0597	18.2857	18.3356	18.4185	18.7256	18.6807	18.4112	18.3428	18.4959	18.8421	19.084	18.6164
P0C0L4	20.7164	20.6242	20.7619	20.5407	21.0801	21.8608	21.9022	22.0499	20.8046	20.938	21.1551	20.8478	20.971	20.8137	21.6849	21.7764	21.6512	21.2738	20.9827	21.2172	22.1315	21.7474	21.7807	21.2715	20.9463	21.2822	21.1297	21.2699	21.6058	21.4981	21.5432	21.3548	21.1761	20.8011	20.5802	20.6889	20.5406	20.8648	21.2001	20.6797	20.7981	20.9753	21.4833	21.2781	21.4241	21.4312	21.4767	21.5218	20.7306
P0C0L5	17.805	17.6563	17.4877	17.5756	17.7315	18.7274	18.3429	18.6939	17.8691	17.3527	17.4062	17.4842	16.612	17.4849	18.6256	18.9394	18.8446	17.8608	17.6634	17.3978	18.9131	18.6469	18.5503	19.2766	18.7057	18.6003	18.1884	18.4529	18.5279	17.9792	18.2517	17.5579	17.9948	18.388	17.257	18.2123	18.1936	17.5945	18.1377	18.0675	17.5961	17.4739	18.934	18.0325	18.5001	18.0485	17.3433	17.8131	17.8799
P0CF74	22.1994	21.7128	22.8567	21.2102	22.2432	22.5212	21.7874	20.874	22.5126	21.8085	21.2498	23.435	22.988	22.7317	22.1539	21.9251	21.4637	22.969	22.1917	22.0877	21.4586	21.5073	21.9363	23.1292	22.3541	23.1489	21.6178	21.4778	22.8133	22.3206	22.1986	21.6001	21.5952	22.2347	21.8792	21.7367	21.9032	22.2299	21.6255	22.4787	22.16	21.8985	22.0806	21.9847	21.724	22.5962	21.9752	21.3476	21.481
P0CG47	13.9806	12.6491	12.8744	13.8717	14.4369	12.5775	13.4624	13.1884	14.7481	14.21	14.2526	13.3517	16.0664	12.7853	13.3313	12.0246	12.7456	13.0783	13.7566	10.5054	12.7334	12.5981	13.0262	12.6621	12.8247	13.2472	12.9162	12.6716	14.1286	13.8479	13.2854	13.0857	13.4009	13.6186	13.6266	12.6013	13.5628	13.6335	13.527	13.5044	13.0207	12.8169	13.6555	13.364	13.708	12.5083	13.8511	13.5537	13.3365
P0DJI8	22.527	23.0107	22.8008	23.3974	23.8331	20.5785	21.0587	21.181	21.4954	22.2784	22.7612	20.4495	21.2106	20.777	20.3619	22.59	22.9674	20.8597	21.1488	22.9482	21.2058	21.6135	22.1762	22.4043	22.7235	20.8149	22.2085	23.7223	20.9114	22.6704	21.571	22.8932	22.9648	19.6905	21.3768	22.2069	19.4914	19.96	17.2469	20.848	21.2397	22.0333	22.0866	23.235	24.2757	22.8184	23.601	23.7218	18.9851
P0DJI9	20.6562	21.9546	21.2643	22.4372	21.8893	18.4705	19.1115	18.509	19.8004	21.0258	21.1854	18.769	19.4002	19.6493	18.2396	21.4112	21.7777	18.6272	19.772	21.3206	19.5473	20.5548	20.794	20.0509	21.7165	18.8047	20.8787	21.9305	18.7103	20.9176	19.6397	22.1811	21.8894	17.3339	20.2015	20.6923	17.9874	19.1904	16.3334	17.7816	18.6877	19.9246	20.7513	22.4631	23.1165	20.8335	21.7363	22.2897	16.8988
P0DOX2	24.0847	24.081	24.8213	24.7945	25.1792	24.947	24.3422	24.3865	24.2072	24.0367	24.2448	25.0737	25.126	24.6532	24.6245	24.3157	24.3048	25.0405	24.6428	24.5556	24.6376	24.6482	24.4878	25.2578	25.0095	24.4352	23.6641	24.0831	24.3873	24.2279	24.2222	24.0746	23.8906	23.8883	23.8476	23.5176	25.1331	24.7683	24.9147	24.5069	23.9286	24.1785	23.2005	23.0163	23.279	24.2122	23.7472	23.7442	23.9858
P0DOX3	15.8607	15.5348	16.6168	17.4246	17.376	20.1527	20.6021	20.3866	17.6066	17.6904	17.5424	18.619	18.5759	18.9467	15.7668	16.3608	16.586	15.4567	16.0263	14.1555	16.8091	17.2927	17.2647	16.4833	16.4809	16.7396	17.2459	17.8153	17.906	18.3991	16.7248	16.9459	17.1207	15.4261	13.9463	15.1642	18.3773	18.4882	18.4969	16.8923	17.1581	16.9142	14.1163	16.1237	16.5132	15.6665	14.8869	14.8741	16.1309
P0DOX5	25.8478	25.7974	26.1401	25.8999	25.9487	25.3373	25.0303	24.6188	25.4422	25.3124	24.3322	26.1164	25.4286	25.8062	25.0611	24.8577	24.7152	25.4161	24.2937	25.3234	25.4694	25.2253	25.2088	26.2472	25.4244	26.2117	26.3181	25.6985	25.5728	24.8549	25.211	25.0405	24.9948	25.2597	25.1156	24.7274	26.2487	25.7267	25.857	26.1722	25.8204	25.4925	25.508	25.0046	25.2809	26.0812	24.9154	25.4963	25.4841
P0DOX7	23.1911	22.9454	23.3658	22.7774	22.9758	22.5091	21.9539	21.8162	22.4149	22.0483	22.3451	22.914	23.0366	22.4782	22.4232	22.208	22.2141	22.731	22.2012	22.5697	22.9068	22.4306	22.3733	23.2597	23.0243	23.2537	22.7596	22.7903	22.6916	22.6247	22.3689	22.1878	22.1501	22.2699	22.1922	21.6636	23.0879	22.6371	22.5697	23.1025	23.0462	22.4318	22.3832	22.4917	22.1997	22.9214	22.1995	22.3529	22.6548
P0DOX8	22.0765	22.0231	22.8575	23.1513	23.3822	22.5771	22.6801	22.5707	22.5551	22.6068	22.8381	23.3766	23.6921	23.4765	21.5417	22.277	22.6268	22.1091	23.2884	23.2165	22.6789	22.8889	22.863	23.3685	23.4132	23.2119	23.4175	23.2544	23.0031	23.3622	22.3922	22.5156	22.5256	22.3106	22.4972	22.4485	22.0569	22.9839	22.9308	23.1515	23.1175	23.0179	22.3169	22.8585	22.5019	22.8503	22.8059	22.2833	21.5876
P0DOY2	15.6603	14.1438	15.8649	14.8929	15.6195	14.7448	14.617	15.1929	15.5674	14.1131	13.7031	16.0035	14.4335	14.5262	15.6471	14.5008	14.8649	16.1308	13.3239	14.479	15.617	14.9024	14.5617	15.7189	15.0795	16.2366	14.6298	15.2919	16.9516	13.7311	15.9201	15.1927	14.0503	15.6688	12.5069	12.6998	15.2885	14.91	14.9939	15.4248	14.6456	14.7301	15.0815	14.0144	14.2573	15.4062	14.3974	15.1063	15.3559
P0DP01	13.6771	14.7055	14.5803	14.6731	15.5005	14.1991	13.4792	13.5814	14.2592	14.2074	14.8921	14.319	13.9993	14.6638	13.3337	14.5636	14.2784	13.7082	14.3568	14.1846	14.4147	15.0748	14.4334	13.6678	15.2683	13.8543	13.3278	14.3795	14.0617	14.5491	14.8297	13.6504	13.2607	13.9133	13.1324	13.7249	14.7971	14.9561	14.4311	14.2605	14.1524	14.3651	14.6164	14.742	15.0227	14.0506	14.4243	14.9104	14.0255
P0DP08	16.1004	15.8554	15.8019	14.5603	15.6676	13.5776	15.6624	15.4895	15.4654	16.6744	14.8785	17.2228	15.5686	15.7173	14.854	13.7522	15.3509	14.4945	15.8537	14.4461	15.9209	15.4075	15.3184	16.972	14.4008	14.1497	16.8068	17.5771	14.5643	16.1426	15.0083	14.2108	14.5941	15.6304	16.5248		14.9106	15.8966	15.577	13.7562	14.564	15.1885	16.5406		15.8212	16.801	14.5491	14.9798	15.137
P10124	16.1143	15.8577	14.7395			15.3407	14.9235	14.2773	14.5576	12.0328	12.8524	14.9936			15.3142		14.5791	15.7668	14.1007		14.3005		14.3178	14.8991		14.4769	14.5993		14.6555	13.4369	15.2831			15.3633		15.1611	14.7873	14.1573	15.0759	14.7987	13.9808	13.6517	13.943	12.8649	13.5764	15.575	12.7518	14.6888	15.6587
P10643	16.9524	16.7326	17.0135	16.9684	17.0474	17.4964	17.2372	17.2896	16.7419	17.0267	17.0113	16.3696	16.2184	16.3434	17.7279	17.8491	17.811	16.8223	16.7671	16.9462	17.0452	17.0339	17.1397	17.2195	17.3915	17.3975	17.5787	17.3917	16.7002	16.8398	16.9108	16.8839	17.2334	17.089	16.8901	17.3222	17.1137	17.1771	17.1986	16.4366	16.531	16.416	17.7256	17.9658	17.9254	16.5529	16.6862	16.6025	16.563
P10645	0.918672	13.2028	11.0833	12.4966	11.6135	0.346281	13.1546	12.1368	12.1908	13.2299	12.8637	10.2071	12.0889	11.5635	10.6254	11.9097	12.0364	0.0710745	11.3326	11.5382	10.8389	9.47863	9.47514	11.763	13.1874	12.2698	11.5257	12.966	10.6256	12.7446	11.5789	13.5988	11.4745	11.684	11.9002	12.2221	13.0382	11.924	12.0908	11.0251	8.49715	-0.595216	16.2358	14.4605	14.6254	11.7891	7.65767	11.3458	11.4008
P10720	17.5557	17.0205	15.9771	16.0608	15.3349	16.9389	16.7704	17.1844	17.2007	16.9859	17.1221	17.293	16.2105	16.2381	16.6149	16.2187	16.5868	17.2717	16.5309	16.5572	16.1984	15.8098	15.7389	16.4004	16.1882	16.9533	16.1856	16.014	16.8689	16.8705	17.2241	17.1742	16.6244	17.6006	16.7435	16.388	17.2659	17.5036	17.4058	17.2329	16.7955	16.3704	16.4502	15.3571	15.696	17.0586	16.4957	16.2822	17.1658
P10909	19.7185	20.208	19.9734	20.1434	19.2945	20.6379	20.6296	20.5492	20.5129	20.014	20.1906	20.329	20.7551	20.1185	20.5587	20.0127	19.6481	20.597	20.1301	19.7203	20.2534	19.5852	19.724	19.5295	19.7345	20.7992	19.5043	19.8581	20.727	19.6393	20.9784	20.4042	20.308	20.6908	20.4784	20.4212	20.3012	19.8201	19.9682	20.4094	19.6047	19.9527	20.4805	20.1399	19.1276	19.9184	19.3521	20.2355	20.4019
P11021	13.9898	13.5904	14.335	13.8441	13.5241	13.5992	13.9204	13.3086	13.4431	13.486	12.5615	13.6454	13.5755	13.2911	13.8029	14.0319	13.6225	13.5933	13.0844	12.9257	13.5546	12.9822	13.1823	13.7536	13.4955	14.4923	14.1909	13.3094	13.2169	13.1694	13.6309	13.4832	13.5803	13.7074	13.3925	13.4726	13.7942	13.5858	13.4633	13.4653	13.6031	13.2981	13.6257	13.2531	13.371	13.7381	13.4951	13.8852	14.7026
P11142	13.4892		13.4114	13.7749	13.2795	13.8441	12.3068	14.7153	13.1135	12.0154	10.9761	13.8068	13.5125		14.013	15.3781	12.6458	14.004	13.3531	15.7667	13.432	13.1656	15.3739	13.863	13.4458	13.7226	12.684		13.4141	12.0895	13.7732	14.8494	11.885	14.5295	12.7496		13.35	13.996	13.6433	13.2382	13.9782	14.9913	13.7933	13.6716	11.7407	14.5985	14.4243		14.5099
P11226	14.7369	13.9894	14.8883	15.0809	15.1558	14.989	14.7513	14.5631	13.6976	13.6552	14.548	16.0209	15.8427	15.9203	15.159	14.8632	14.7087	15.3145	14.899	15.1743	14.9572	14.8458	14.2982	14.2415	13.4197	14.3148	14.0731	14.6113	13.3095	13.1186	15.9261	15.2787	15.7838	15.4357	17.4479	15.171	14.5406	14.8153	15.3346	14.9286	15.2682	14.9041	14.4107	13.653	13.2522	14.5261	14.5298	14.4108	15.8888
P11597	12.6058	13.7674	14.3028	11.9545	12.509	13.0427	13.0317	12.4654	13.1334	12.015	11.843	14.4281	13.2231	11.9832	14.3652	13.1782	12.9609	14.7105	13.5846	12.2073	13.9485	11.8414	11.6297	13.2054	13.3411	13.9172	12.6308	13.438	13.6433	11.7611	14.201	13.4437	13.3668	14.157	12.9285	12.7735	13.4741	11.7749	13.1261	13.4743	12.0788	12.9708	13.576	13.0065	12.1023	13.117	14.0485	13.3625	14.7099
P12109	12.0778	12.7013	11.9497	13.2478	12.4316	11.5368	10.7651	11.3182	11.3636	12.1973	11.6127	11.7711	11.6766	12.2466	12.275	12.7776	12.0698	11.5361	11.6367	11.6279	12.0493	12.0942	12.1976	12.1581	12.1377	12.2223	12.4713	12.9676	11.1921	11.1433	11.6864	11.7264	12.4168		11.6696	12.2307	12.4424	12.63	11.9911	11.8336	12.492	12.1537	11.8923	12.5438	12.199	11.9747	11.8244	12.0969	11.983
P12111		12.5918	11.8557	12.811	11.327	12.5087	12.7183	12.4443	12.3621	13.0237	12.1473		11.3791	12.9349	12.0577	13.2727	12.1359	11.515	12.5915	11.3437	12.1217	12.3025	12.2753	12.6779	12.4948	12.7687	12.9198	13.7503	11.7813	11.2141	12.2192	12.3936	12.841	12.0849	11.7618	12.7779	12.222	12.6672	12.2295	12.1175	12.3084	12.5044	12.1457	12.4254	11.9967	12.1005	13.141	12.7714	11.6843
P12259	15.7656	15.7355	16.5206	16.5758	16.8003	15.6973	16.0298	16.8394	15.6503	16.148	16.2561	15.3777	14.9473	15.7742	16.2785	15.9829	16.0359	15.7757	15.9559	16.1294	15.64	15.6989	15.7904	15.7138	15.6209	15.4657	15.7568	15.7572	15.5593	15.7237	15.7795	15.5502	16.3768	15.757	16.1812	16.1773	15.9566	16.3688	16.1238	15.8191	15.9725	16.2108	15.7948	15.8118	15.6169	15.9754	16.2107	16.4006	15.9411
P12955	13.7042	13.7133	14.1484	14.2411	14.0858	13.9023	13.9621	13.5927	13.6168	13.8099	14.1145	13.9367	14.3286	14.1401	14.0425	14.0909	13.6573	13.8914	14.1704	14.3185	14.086	13.9125	14.1778	12.7135	13.1536	13.6891	13.965	14.0201	13.5729	13.4609	13.7207	13.8855	14.3975	14.0818	15.4622	14.2237	13.7049	13.4581	13.6786	14.1136	13.9886	13.9385	13.3777	13.5358	13.0781	13.823	14.0589	14.2115	13.6442
P13473	12.9206	13.0274	12.8487	13.2911	13.3848	12.6823	12.1934	13.4473	12.8631	13.0307	13.0222	12.6811	13.9421	12.7804	13.1225	13.9512	13.504	12.9774	13.7392	13.2253	12.5589	13.9248	13.8635	12.3717	12.8488	12.5235	12.414	13.5357	12.0159	13.4271	13.6811	13.2164	13.4904	13.2066	13.382	12.5874	12.5101	13.7847	13.2894	12.6788	12.7415	13.9702	12.7304	12.6706	12.9684	13.1154	13.1789	13.156	12.3685
P13598	14.1978	12.2145	10.2536	11.0573	11.8648	12.6297	12.6513	12.5188	11.7096	11.9045	12.301	12.0273	11.9489	11.8248	11.9437	12.4937	12.0437	10.9644	12.5814	12.5597	12.5904	11.9911	11.9971	12.527	12.6047	12.0313	12.4556	12.4785	11.8789	12.4205	11.6422	11.1739	11.7082	11.1579	12.2634	12.3455	13.5682	12.1842	12.469	13.9869	12.4696	11.9664	12.2908	11.778	11.5668	10.6756	11.3445	11.8184	11.8298
P13645				12.4874	11.9898	12.2231	12.472	15.6984	12.3833	13.0431	12.5987	12.1495	13.4982	13.208	11.6706	12.8838	17.5482	13.1917	11.4227	13.4691	12.603	11.9949	15.3068	11.9964	11.7624	13.1187	11.367	11.991	11.1606		12.5363	12.6348	13.0201	13.1724	12.4289	10.8811	12.0987	13.9335	12.4508	12.4076	14.2232	15.3966	12.4798	15.6676	11.4065	12.1974	13.8339	11.8087	11.752
P13671	18.0856	18.1621	17.4943	17.9161	17.8794	17.8708	18.5136	18.2705	17.9446	18.1921	18.2432	17.9472	18.1227	18.3741	18.3519	18.5398	18.3411	18.3621	18.6205	18.8585	18.2633	18.5675	18.605	18.3484	18.2713	18.2094	18.1822	18.0246	17.8565	18.3357	18.4706	18.4302	18.7411	18.2084	18.4679	18.6806	18.1027	18.1095	17.8002	17.9719	18.0495	18.2716	18.4789	18.2184	18.1487	18.4231	18.1814	18.6402	18.3209
P13727	12.6836	13.2778			11.8621	13.3411	13.2039	13.5308	11.9127	13.1241	13.4703	12.8674	11.2896	13.7203	12.3939	13.4026	12.9332	10.5695		12.6517	13.8499	14.0561	13.866	13.7439	13.1787	12.4728	12.0902	14.5927	12.7127	12.5267			12.9107	12.4427	12.537	13.3027	12.401	12.2294	13.7505	13.2272	13.6336	13.4066	13.0201	12.2484	13.0293	13.0082	13.5438	12.7718	12.7383
P13796	13.1999	13.0029	14.1325	13.1231	13.6779	13.6323	13.1033	12.9258	13.7298	13.7391	14.3017	13.7192	14.2836	13.7654	13.6774	13.4537	13.1372	13.7536	13.0995	14.1417	13.7276	13.3137	13.4414	13.7748	13.452	13.4959	13.2025	14.2663	14.4068	14.0269	13.6452	13.2063	13.4639	13.9193	14.1266	13.4404	13.5107	12.9867	13.4764	13.5781	13.0362	13.3075	13.4501	13.6451	14.3023	14.1467	13.1151	13.3971	13.8511
P14151	14.8069	14.3674	15.9297	13.9221	14.76	15.2647	14.4994	14.6908	14.6883	15.4135	14.7998	15.0557	15.7945	15.8535	15.2672	15.087	15.8147	14.6308	14.3548	14.4767	14.955	14.9109	14.8342	14.8501	15.3151	14.2718	14.5307	14.2154	14.8127	14.7215	15.5853	15.2577	14.2766	14.907	14.4583	14.6948	14.6842	14.2501	14.2194	14.7596	14.5578	14.7879	14.5413	13.9371	14.3932	14.2419	14.5299	13.881	15.1745
P14543	12.5631	12.6993	13.6695	12.7982	13.1535	12.9052	12.159	12.7028	12.8156	12.2782	12.7351	12.9656		11.7862	12.96	13.3131	13.0473	12.8039	12.6966	13.1533	12.7813	12.3482	12.4563	13.1364	13.3581	12.5831	12.6253	13.1163	12.7059	12.4217	12.7431	12.7576	13.24	12.6942	13.1848	12.1051	12.9659	12.0889	12.8214	13.1274	12.9245	12.6963	12.6117	12.1062	13.1948	12.9799	12.9116	13.5462	13.2266
P14618-2	11.9502	11.3335	13.086	12.3283	12.8984	13.5326	14.0137	13.6092	11.5447	12.975	13.268	14.4558	12.3438	11.883	12.3518	12.3155	13.4326	13.9652	12.1949	11.1725	12.8349	12.5327	12.572		12.6193	12.0199	13.6272	11.9598	12.4595	13.494	13.95	14.2134	14.3086	13.4964	11.8644	11.3114	12.6219	13.3714	12.9899	14.5721	14.921	15.0148	11.3826	10.9501	11.2206	13.7779	12.75	12.6129	13.7837
P14625	11.8674	13.3926	13.0618	13.2984	14.1364	12.5019	13.505	13.6677	13.5321	14.2711	14.501	12.9167	13.1805	12.5973	13.5018	13.6242	13.9504	13.3045	12.7576	14.2614	13.1727	12.8956	13.6762	12.6502	13.3332	13.1231	13.93	13.3789	13.7843	14.4107	12.4185	12.4985	12.9862	12.7644	13.5495	13.1368	14.0435	14.0801	14.1271	14.0756	13.2608	13.6129	13.5807	14.1712	14.0991	13.2438	12.8652	14.1745	12.9598
P14780	14.7091	14.131	13.322	14.5485	13.0049	16.8626	14.5201	13.8342	13.0141	13.7728	13.4731	11.416	14.4051	15.1245	14.554	13.9814	13.4458	15.3922	14.7441	14.0584	14.3604	14.8184	14.1559	12.2987	14.0286	14.5651	12.9413	13.9406	16.2375	14.267	15.9883	14.6166	13.393	15.5834	14.5296	12.2462	15.5498	14.3454	13.4497	15.1332	16.1544	15.0621	14.4916	12.5343	13.4041	13.9584	13.9392	14.0336	15.073
P15086		17.1512		18.2245	18.0739		16.2053		12.6919	12.8438	17.1048	16.8413	17.5574		17.6434		17.5923		17.4757	17.0901	16.9744			11.1644	16.8165		16.4642	16.9852	12.3427	12.6019	9.95388	16.723	17.2689		17.2862	17.6396	17.5583	17.3222	16.2697	17.3024	15.9334	17.6375	17.9117	17.9593	18.648		17.9145	17.9196	12.5273
P15144	13.2092	12.4104	13.1918	12.6711	12.5019	13.3594	12.7811	12.8388	14.1542	12.7877	12.613	13.9658	12.9092	13.2429	13.9618	13.2961	13.1559	13.5772	13.1906	12.3078	12.9992	12.6183	12.2027	13.1101	12.6522	13.253	12.9856	13.2917	12.7752	11.7709	12.9756	12.1361	12.555	13.0842	12.2901	13.5935	13.2913	12.7318	12.7076	13.5105	13.1442	13.0641	11.8992	12.7738	12.2001	12.9128	12.7766	12.5176	13.1627
P15151	10.7903	12.3818	14.0677	13.9826		13.9654	13.2916	13.4136	14.0159	13.5505	13.0547	14.0789	12.4838	13.898	13.9077	13.4091	13.7355	14.0653	13.2094		13.9024	13.465	13.1643	13.75	13.7336	13.927	13.6884	12.7583	13.7213		13.8399	12.5596	12.6107	14.2482	13.0482	13.9628	13.8925	13.236	13.7163	13.8906	13.321	13.5081	14.228	13.6571	14.1386	14.0239	15.274	13.7562	14.0887
P15169	15.1481	15.4303	14.6966	14.9542	14.9578	14.7674	15.424	15.3229	14.5448	15.3521	15.3394	14.5134	14.5547	15.0012	14.5232	15.2334	15.5726	14.9802	15.4371	15.1448	15.0094	15.3615	15.2769	14.9039	15.2133	14.0366	14.227	14.8968	14.1085	14.4126	14.8692	15.5818	15.364	14.483	14.3845	14.9453	14.6976	15.2211	15.2725	15.1146	15.3585	15.2604	14.5337	15.7451	16.04	15.2248	15.9885	15.5817	14.3238
P15311	12.3587	14.115	13.5846	13.6385	12.5547	12.5738	12.819	12.5989	12.8402	12.6254	11.2285	13.8499	13.9236	13.2269	13.1415	12.9804	12.3205	13.6319	12.9314	12.6872	13.0636	13.0816	13.1245	13.1821		12.9794	13.1494	13.3782	12.887	12.7926		13.2132	13.1069	14.4207	13.0514	13.3453	13.0176	13.0179	12.5433		12.4621	13.2935	12.8575	12.5999		13.3593	12.1754	12.7993	14.2993
P15814	20.9597	21.492	19.1016	21.9165	22.0639	21.109	21.6354	21.3964	20.4437	21.517	21.6077	21.2746	22.597	22.4164	21.9357	21.1237	21.4227	21.5929	22.2564	21.9253	21.1874	21.8045	21.7546	21.3902	21.3765	21.7881	21.78	22.0463	21.4932	22.1301	22.0702	21.4336	21.3918	21.965	17.8339	21.4712	20.9414	21.8461	21.1736	21.1682	22.0852	22.006	20.8296	21.1909	21.4255	20.881	21.7401	21.2032	20.4366
P16070	15.4728	15.1962	14.8529	14.6836	15.2739	15.2154	15.3319	15.1607	14.6515	15.3573	15.5068	15.2138	14.6073	14.7855	15.4037	14.8326	15.0597	15.0399	14.7131	15.1515	16.1312	15.4134	15.4293	14.5072	15.189	15.6455	15.0112	14.9065	15.8167	15.7825	15.4972	15.1032	15.1724	15.3728	15.0798	15.0961	14.1351	15.1222	15.2173	15.3385	15.8618	14.8402	15.6186	15.0107	15.0329	15.1216	15.5822	14.7182	15.3996
P16930	11.9661	11.5583	14.4214	13.7401	13.089	14.9521	12.0183	11.2004	11.4638	11.2512	11.5188	12.4293	13.3528	13.1099	13.241	12.5888	10.7358	13.6195	13.9819	12.7898	12.8698	12.58	12.2809	12.7563	12.2821	12.1584	11.9475	11.4805	10.2685		11.4899	12.5768	12.3383	15.2222	14.0703	14.071	12.4517			13.0491	12.326	12.9495		10.1389		12.3457	11.3593	12.4021	13.9628
P17936	14.4755	14.8323	14.0207	15.0738	14.395	13.9328	14.6752	14.3162	14.9408	15.3883	15.4449	14.4789	15.1736	14.921	13.7506	13.6892	14.3524	14.8948	16.1626	15.4002	14.1842	15.2069	15.2684	14.6198	15.0017	14.7345	15.0364	13.7753	14.8504	15.4056	15.3697	15.596	15.4493	14.4202	14.8001	15.1182	14.3447	14.3826	14.4964	15.1908	15.0949	14.9062	14.6414	14.8897	14.9133	15.1931	15.249	15.0837	14.9936
P18065	14.8715	14.5768	14.2391	15.031	15.5809	15.1826	15.9357	15.7943	15.2777	15.6103	15.4658	14.3816	14.6977	15.3121	14.0022	14.1757	13.6253	14.447	13.9625	14.4113	14.4176	14.4264	14.246	14.5333	14.9342	14.6346	14.7126	14.9543	14.4575	13.619	13.2835	13.7962	14.3462	14.9584	15.5988	15.1239	15.5234	15.4777	15.6688	13.6279	13.1486	13.5629	14.7892	14.1798	15.6657	12.2262	13.2501	14.817	13.4084
P18206	10.4261	12.5544		11.4229	12.5317	10.1326	10.7623	12.223	13.3857	12.3998	12.1933	11.9759	11.0777	13.1233	11.1445	10.7993	11.7218	11.7031	13.1888	13.1145	11.4081	12.3081	12.5829	13.0812	12.3434		13.0255	11.037	13.0865	10.4607	10.9026	12.9311	12.9978	12.9119	12.891	13.2546	12.3155	11.5613	10.355	12.6545	12.989	12.2053	11.4414	11.8108	12.1713	14.1527	12.5678	13.1534	13.2868
P18428	17.9332	17.657	17.923	17.6268	17.5504	17.5461	17.1877	17.6687	16.2569	15.7999	16.3098	17.5652	17.3278	17.1959	17.7598	17.8312	18.3711	17.1808	17.0573	17.0773	17.8178	17.8504	17.4359	18.1334	17.7086	17.7301	17.5319	17.8577	17.8771	18.3787	18.1878	17.5926	17.6224	16.7838	16.9985	16.9327	17.3221	17.1581	16.9783	17.9912	18.453	17.5966	18.2474	18.0352	18.3879	18.5336	18.5329	17.5147	16.8908
P19320	12.7076	14.2003	12.5609	13.9599	13.9178	13.0062	14.445	14.6637	13.9813	15.2645	14.9135	12.9137	14.1505	14.5637	13.7626	13.5987	14.1308	13.2468	14.0317	14.1144	13.8209	14.6888	14.4538	13.2729	13.8369	13.9512	14.8585	14.5729	13.2288	14.5447	13.1127	14.3011	13.7548	12.4605	13.8727	14.3407	12.7883	14.1231	14.2668	13.7682	13.6657	14.1163	14.2945	14.8944	14.9802	13.532	13.1613	13.9416	13.3889
P19652	23.8153	23.7335	23.4127	23.1793	23.831	23.0512	23.0938	23.782	24.0168	23.6906	24.2277	22.9424	23.2915	23.2005	23.3014	23.3104	23.5077	23.3453	23.5498	23.8003	23.8502	23.4293	23.4493	24.5538	24.0354	22.5535	22.6403	23.1045	23.6144	23.7268	23.5747	23.476	23.6288	23.2991	23.879	23.8667	24.7199	23.9648	24.4272	23.4705	23.2465	23.5657	24.2735	23.9374	23.9356	23.6949	23.2712	24.0519	23.7806
P19823	20.6008	20.3043	20.802	20.4191	20.6073	21.2049	20.858	20.7575	21.1792	20.3786	20.666	21.1186	20.7736	20.839	20.8876	21.0096	20.5989	21.2625	21.0841	21.0161	20.9207	20.482	20.4897	20.7414	20.375	21.2485	20.8418	20.7155	20.8854	20.2499	21.2114	20.8666	20.8732	21.564	20.8118	20.8501	20.5679	20.4564	20.5587	21.0546	20.7927	20.4916	20.6536	20.5055	20.0456	21.3502	20.6028	21.1101	21.3084
P19827	19.2741	19.3828	19.1897	19.2606	19.3831	19.3958	19.5501	19.2855	19.187	19.5883	19.4082	19.2185	19.4705	19.3456	19.0559	19.4914	19.3766	19.499	19.7906	19.6971	19.3898	19.5921	19.3865	19.3173	19.2405	19.3276	19.6761	19.2922	19.1433	19.5653	19.485	19.8845	19.7839	19.4704	19.7375	19.4581	19.1318	19.1999	19.3731	19.2332	19.6407	19.6322	19.3748	19.0998	18.959	19.6104	19.7282	19.8104	19.2814
P20742	21.6912	21.206	21.6411	20.9794	21.0165	21.5374	20.8008	21.4135	21.1752	20.8056	20.499	21.1208	20.4569	20.5839	22.4762	22.3449	21.9582	21.2075	21.3589	20.2211	21.7322	21.8349	21.74	21.8452	21.5164	22.6392	21.7821	22.11	20.8803	19.7077	20.6772	20.0413	19.9213	21.7404	21.2921	21.0175	20.6406	20.7849	21.1344	20.9636	21.0733	20.8421	21.7219	21.3301	21.5042	21.2048	20.8025	20.5773	20.7564
P20851	16.1229	15.9489	15.1853	14.8205	15.117	15.85	15.7214	15.6747	14.8084	15.1826	15.2883	15.2261	14.8157	15.2908	15.5857	16.0078	16.0026	16.0924	15.788	16.0721	16.1455	15.8757	15.9834	16.2082	15.8875	16.0359	15.786	16.0904	15.8232	15.9561	16.466	16.2495	16.2219	16.3569	16.2203	16.1577	15.6485	15.7491	15.8507	16.04	15.7224	16.0498	15.463	15.6071	16.0028	16.2236	16.1805	16.1346	16.1659
P22105	14.8606	13.3513	12.7872	13.4426	12.4852	13.1494	13.7873	13.177	13.5475	13.0025	12.9766	12.7333	12.5096	12.9708	13.5346	13.4526	13.087	13.9563	12.3277	12.7891	13.8629	13.3055	13.127	12.3373	12.6457	13.0547	12.7691	13.2117	13.1905	12.6508	12.6794	13.3679	13.1946	12.8798	12.4817	12.7826	13.1031	12.7499	12.5739	13.2597	14.9801	13.5667	12.6131	13.1662	12.9219	12.667	14.6613	13.4078	12.9598
P22352	17.039	17.418	17.2011	17.4708	17.4521	17.8218	18.2279	17.9901	17.5451	17.6124	17.4955	17.4594	17.3693	17.6845	17.6206	17.6546	17.4322	17.7516	18.0031	17.5413	16.5259	16.9033	16.8079	16.4102	16.3242	17.0465	17.3893	17.4268	17.0517	17.4818	17.8355	17.8533	17.8222	17.6292	17.8323	18.0786	16.7518	16.7923	16.7072	17.9776	17.7007	18.1975	17.2899	17.4029	17.2184	17.6968	17.8279	17.8835	17.0237
P22692	14.1974	14.2491	13.5088	13.4899	13.4622	13.5179	12.8974	13.3647	14.5396	14.3715	14.5855	13.595	13.4926	13.1082	13.4381	13.5775	13.8363	13.7401	13.1777	13.613	13.6963	13.1717	12.7282	14.2589	13.9774	13.9839	13.6793	14.0732	13.9592	13.9695	13.9867	13.3493	13.1307	13.7015	13.6611	13.6049	14.2626	13.5938	13.4488	13.3211	13.2416	12.8899	14.2916	14.2769	14.6339	13.4535	13.5265	13.3735	14.0045
P22792	17.7145	17.6665	16.6539	17.1573	17.5387	17.5859	17.4442	17.5006	17.9441	17.7421	17.9936	17.4569	17.3931	17.305	17.4106	17.379	17.6974	17.8463	17.321	18.0045	17.6546	17.4412	17.4515	17.264	17.4564	17.4582	17.4379	17.269	17.6265	17.6554	18.2035	17.7263	17.8427	17.7333	17.7074	17.7504	17.7544	17.536	17.7862	17.5939	17.3477	17.3744	17.4784	17.6551	18.2107	17.9007	16.4627	17.8624	17.692
P22891	15.2466	15.649	14.6924	14.4835	14.0997	16.0745	16.3162	16.3128	14.0613	14.3585	13.9265	14.0212	13.5229	13.659	14.9682	15.0617	15.0918	15.9828	15.8576	15.7642	15.8926	16.2926	16.3467	14.5843	14.8502	15.0174	14.932	14.9746	15.2192	15.6487	15.506	15.8912	15.8187	15.5431	15.5657	15.7898	15.1326	15.4357	15.2149	15.6854	15.5036	16.1562	13.0379	13.9403	14.0481	15.4011	15.1922	15.5956	15.6864
P23083	19.0512	19.0229	18.6182	18.627	17.6056	20.0744	18.9833	18.6843	20.0305	19.2214	20.0589	18.6102	19.6634	19.7067	18.4217	18.081	18.8797	19.6224	18.6403	15.7429	19.4007	16.6299	16.5226	17.6383	18.3802	19.1586	17.2183	20.9544	19.117	16.1542	18.4869	18.4436	18.8929	19.5671	16.5306	18.2108	19.9377	20.0025	19.9406	19.4063	19.1425	19.1436	19.0673	18.4433	19.4274	16.4767	19.301	16.2188	19.2037
P23142	15.5006	15.3338	15.2787	15.6579	16.0741	15.3229	15.5671	15.7913	16.0982	16.534	16.6601	15.8648	15.905	16.1795	16.1766	16.4538	16.1202	15.4086	15.7367	16.1587	15.5895	16.0674	16.1629	15.6586	15.7637	16.5446	16.8934	17.2078	15.2252	15.4824	14.8303	15.3639	15.7109	15.2708	15.8657	16.0395	15.0719	15.2946	15.4608	15.588	15.6512	16.0931	15.5152	16.1712	15.7478	15.2834	15.2077	15.2991	15.1071
P23142-4	15.2847	15.628	15.1888	16.2107	16.0875	15.1291	14.7301	14.5735	15.7661	15.365	15.8466	15.9515	16.1197	15.3162	15.6835	15.8993	15.5143	15.1891	14.4705	16.7192	15.0671	15.1571	15.2073	15.3097	15.453	16.3596	16.6775	15.98	15.0817	15.8275	14.7175	15.6532	15.0422	15.1902	15.8057	15.3686	14.4969	14.7321	14.1154	15.3417	14.6386	15.3734	15.0425	14.2111	15.3099	15.5549	14.1542	14.9782	15.8803
P24158	13.4646	15.2309	12.8542	13.4468	13.2106	14.1506	13.336	13.3412	13.6639	15.4259	13.8835	13.4592	13.2956	13.7896	12.2626	13.6784	14.323	13.3087	13.1137	13.8122	12.6698	14.8918	14.2315	13.8744	14.6773	12.4344	12.7425	13.4476	14.2303	15.1047	14.4869	14.8176	12.9584	12.7171	13.564	13.1813	13.8097	14.7057	14.8443	12.8655	13.8041	14.6049	13.7722	15.2292	15.5255	13.5924	12.8578	13.1362	13.7244
P24592	13.3684	15.8996	14.2078	15.785	16.3925	16.2052	15.7947	15.6431	14.7386	15.8825	14.8967	12.9041	16.0307	16.1066	13.4564	15.4501	16.0229	13.1568	15.992	12.8073	13.2491	15.4027	15.3794	13.2061	16.1189	15.1166	14.8395	15.2543	12.9322	16.0936	16.0534	15.5113	14.8382	15.1225	15.7522	15.5583	13.9152	16.047	14.7542	13.5953	14.9471	15.3395	13.3139	15.8293	15.3627	13.4829	13.5244	15.685	12.9293
P25311	19.8363	19.7134	19.6916	19.425	19.813	20.1899	19.8082	20.108	20.3067	20.2876	20.5397	19.6739	19.6173	19.359	19.463	18.9147	19.1922	19.6612	18.8936	19.5962	19.7591	19.0095	19.016	20.4146	19.9655	19.7561	19.5242	19.3228	20.3769	20.3993	20.3188	19.3869	19.4208	20.226	20.4978	19.6379	19.7442	19.5357	19.8012	19.8175	19.8195	19.1652	20.09	19.2573	19.7022	19.9472	19.788	19.6497	20.1511
P26927	13.7645	14.0717	14.7207	14.7494	14.7853	14.6185	14.9784	14.3725	14.1721	14.5219	14.4207	14.5492	14.5224	14.7114	14.6728	15.2723	14.5059	14.3759	14.1952	14.3037	14.2763	14.1479	14.2757	14.7006	14.8259	14.664	14.9588	14.6999	13.8955	14.4259	14.9767	14.6237	15.0365	14.9943	15.2039	14.9859	14.5876	14.5218	14.6683	13.4178	13.3796	13.7567	14.3962	14.8518	13.7627	14.8565	14.4955	15.3533	14.9078
P27169	18.1561	18.3391	18.6249	18.415	18.7819	18.393	18.5578	18.4118	18.1724	18.5521	18.6792	18.2761	18.705	18.4707	17.9752	17.8	17.787	18.3792	18.4588	18.5329	18.6767	18.4255	18.24	18.1346	17.886	17.7603	17.2967	17.606	18.5238	18.7914	18.6108	18.7552	18.7425	18.7122	18.4918	18.7429	17.254	17.2923	17.0097	18.5928	18.7053	18.0997	18.2083	18.5581	18.2925	18.6492	18.8184	18.3624	18.0954
P27918	16.2234	15.9207	16.3559	15.8808	15.8527	16.1457	15.8655	15.3958	15.548	15.1193	15.137	16.4655	15.9075	15.9265	16.6023	16.8196	16.3371	16.5252	16.4179	16.253	16.7608	16.6714	16.6045	16.7689	16.4445	16.7747	16.3871	16.1216	15.4543	14.582	16.5827	16.4046	16.7098	16.1909	16.1943	15.8227	15.8292	15.4352	15.1244	16.1703	16.2022	15.9097	16.3873	16.1879	15.751	17.1685	16.7134	16.6791	16.9866
P29401		11.1102	11.9236	12.2647		11.654	12.1155	13.8322	10.1796	11.4872	10.783	11.6011	11.774	11.2654	11.0257	11.2193	11.195	12.2745	12.1516	11.4278	13.1451	12.4388	13.3055	12.4959	12.3067		13.5066	12.574	10.8899		12.0048	11.9135		12.1844	11.9475	9.88633	11.0018	12.8156	12.2427	11.3484	11.5924	11.2635	11.5429	11.3206	11.9148	12.595	12.2274	10.0519	12.276
P29622	16.2058	16.5579	16.9907	16.5243	15.7656	17.2441	17.2021	17.0375	16.8122	16.7772	16.2981	16.7762	16.1647	15.9908	17.1148	16.6018	16.2695	16.8398	16.7537	15.4873	16.5243	16.5138	16.3774	16.1031	16.0719	16.9439	16.8998	15.8073	17.1286	16.6923	17.0655	16.6436	16.2379	17.4364	16.7659	17.1255	16.399	16.5426	16.1857	17.052	16.802	16.4855	16.3837	15.883	15.7056	17.1345	16.6594	16.4414	16.7256
P30043	16.0871	16.3685	14.8497	13.9347	14.8225		13.3859	13.7165	15.1529	14.0089	13.9514	11.8373	15.3179	11.8036	11.8608	13.4134	13.7289	15.0928	13.4827	15.0101	12.1533	13.8787	13.7073	11.611	11.0664	14.2814	14.6995	14.4132	14.5431	15.9764	14.4736	16.3972	15.7689	15.3481	12.8319	15.1284	12.8168	13.7203	13.3088	11.8462	11.1521	14.0421	11.6547	12.1349	14.3331	13.6707	12.0649	14.8747	12.0218
P32119	14.1771	12.8893	14.585	15.576	12.5343	13.3901	13.1481	13.8321	13.8209	13.7814	12.5794	14.3805	17.2132	14.5676	14.0009	12.9648	13.6958	14.1379	14.1083	12.3841	14.1405	14.0995	14.5748	12.8315	12.4181	13.3441	14.4061	11.5023	14.0807	12.6651	13.3011	14.1443	14.4788	14.3031	13.3593	12.8677	13.441	13.8804	13.6086	13.7774	13.0677	13.9825	13.0817	12.6091	13.953	14.6212	13.6056	13.5786	13.5621
P33151	14.8997	14.6147	14.6119	14.5072	13.6487	14.4507	14.5837	14.7862	14.737	15.0195	14.8352	14.7397	14.6534	14.7232	14.6678	14.7288	14.735	14.4539	14.6291	13.9457	14.7124	14.8353	14.7358	14.443	14.5761	14.4665	14.5041	15.0487	14.2665	14.7022	13.9988	14.1348	14.1351	14.8095	14.5108	15.0369	13.8204	14.1225	14.4654	14.4636	15.0722	14.663	14.2929	14.8052	14.6643	14.5658	14.4382	14.457	14.3653
P33908	13.8855	14.8174	14.8568	14.9053	14.1001	14.0737	14.9104	15.2792	15.0578	15.3517	14.712	13.7352	13.8552	13.9731	14.9336	15.2017	15.4956	14.4927	14.9168	14.5623	14.497	14.3911	14.2098	14.4367	14.4128	14.17	14.4085	14.0816	14.2985	15.5936	14.7627	14.8361	14.5296	14.3805	15.406	14.9639	14.8032	15.0131	14.9257	14.5956	14.6756	14.6179	15.0318	15.3197	15.1515	14.9757	15.3409	15.0486	14.3972
P35527	13.7004			13.0033	13.9732	9.34244	11.9354	16.4928	12.9871	15.0837	13.9132	12.0857		16.711	13.7402	11.8346	16.404	14.7445	11.7173	15.8378	13.8098	14.4804	12.2901		14.1263	14.7563	12.9977	13.2293	16.442	12.9664	14.2633	15.3551	15.2483	13.9927	17.4981	11.8521	12.9017	16.855	14.0945	14.0037	18.2572	18.3559	13.607	12.6599	15.057	14.5001	17.0234	14.338	13.4421
P35542	18.9884	18.8541	19.0109	18.9984	15.5857	18.7664	19.2445	19.4682	18.5534	18.624	18.0515	18.3444	17.5835	19.0124	18.8794	18.9318	19.0486	18.5488	18.6645	16.8784	18.9061	18.3236	18.3508	18.0305	18.4684	18.9795	13.2061	19.7424	18.9563	16.3168	19.3159	18.3725	17.6509	19.3104	17.1775	19.3086	19.4467	19.7538	18.977	18.1762	19.4551	18.6305	18.9093	19.1118	18.7513	17.9216	19.3465	17.9165	19.0651
P35858	16.6655	16.9766	15.4223	15.1053	15.0102	16.6647	16.6994	16.3164	17.5304	17.3334	16.6172	17.1503	16.934	16.9489	15.8704	15.6151	15.2548	17.6476	17.3825	17.514	16.1711	16.2142	15.9802	15.9718	15.876	16.1612	16.0982	15.2476	17.0144	17.2901	17.589	17.654	17.4428	16.7873	16.5233	16.518	16.6957	16.5146	16.4318	17.4531	17.2804	16.9517	16.6201	16.3926	15.8172	17.6064	17.4152	16.9221	17.72
P35908	11.4497	13.2065	9.11396	13.2518	12.5555	11.6195	12.345	16.4726	12.8663	14.5796	13.5036	13.6408	14.3198	15.7004	14.136	14.3569	16.1055	15.0272		16.3542	14.3063	15.3489	12.1669		13.5535	15.1185	12.6913	13.6372	11.1684		14.5137	14.1385	16.1114	13.8654	16.9827	11.3083	13.5676	15.3728	13.2682	14.0579	16.7796	17.4294	-0.40667	15.9887	13.8158	14.9458	16.2676	12.1644	14.0355
P36222		13.0909	15.1238	14.6877	12.7945	14.7826	15.0321	14.0361	14.5063	13.502	11.9297	14.1088	14.3037	13.6247	14.4106	14.4577	14.1857	14.1468	12.0863	11.2728	12.7483	13.0331		14.0826	13.9998	15.5675	15.0707	14.7486	15.4365	16.7794	12.5082			14.1012	15.7716	14.1751	15.9028	15.0019	14.3706	13.3407	11.467	11.5515	15.6115	17.6705	17.2671	14.191	13.683	13.6248	15.1765
P36955	17.3813	17.8595	17.5694	17.8087	17.9511	17.3887	17.3555	17.5257	17.7999	17.9873	18.3932	16.6252	17.1557	17.1209	17.7319	17.8189	17.8293	17.0404	17.2523	18.0071	17.5765	17.662	17.717	18.2619	18.2027	17.7807	17.9301	18.0484	18.0512	18.55	17.3513	17.5491	17.755	17.1352	18.1698	18.0241	17.1512	17.2075	17.1922	17.525	17.4991	17.459	17.6735	18.144	18.0465	17.5363	17.6249	17.759	17.3827
P36980	16.6287	16.2011	16.9396	16.1647	17.0166	16.0023	16.159	16.6953	16.6356	17.0236	17.7598	15.2496	16.568	16.6004	15.4794	16.7281	16.3296	16.2229	16.6665	17.3594	15.8177	15.7473	15.5208	16.518	16.4087	16.2198	16.9639	16.8825	15.7655	16.3145	16.0669	15.9029	16.7138	16.0455	16.0817	15.7625	15.7783	16.0286	16.1538	16.677	16.9467	16.4714	16.4022	16.4207	16.3733	16.776	17.1172	16.5121	15.1182
P40197	13.729	15.1446		15.9092	14.4592	13.0876	14.4497	14.2525	13.5106	14.3307	13.9675		13.3396	14.7236	13.5464	13.9856	14.2457	13.5675	13.4395	13.8427	13.0139	13.7693	14.1113	13.7727	15.1241	13.7912	12.6899	14.3333	13.5966	14.0681	14.0981	14.9423	14.986	13.5952	14.1261	14.9083	14.27	14.7802	14.4838	13.5225		13.5341	14.2379	14.4196	15.6479	13.6094	13.9387	15.4172	13.6587
P41222	14.0703	14.541	14.1487	14.2144	11.2258	13.7982	8.40772	14.0138	15.794	14.9977	13.7103	14.012	10.8666	14.5474	14.399	15.0295	14.6747	14.3569	14.2734		14.4645	14.9257	14.3269	15.1047	14.5908	15.1092	15.4011	15.1779	14.9817	15.3427	14.1484	13.8136	13.9931	14.3324		14.402	14.4321	14.0208	14.1437	14.2415	14.3791	14.114	14.2705	14.8641	14.9308	13.9332	13.9791	13.7131	14.6856
P43121	11.7825	13.1987	12.0603	12.2451	12.0944	12.0645	12.8892	13.3998	12.9517	12.9719	13.0942	13.1112		13.2154	13.7051	12.8793	12.7842	13.5539	13.2885	13.5142	13.4555	12.5453	12.5099	12.5026	13.3309	13.1174	13.3799	13.8898	13.2527	13.2741	11.8036	12.7701	11.4397	13.7453	12.8687	13.0447	12.9753	12.1316	12.8289	13.6241		13.4828	13.0319	13.2968	13.2036	13.0335	13.0288	11.977	12.5629
P43251	15.2708	15.0065	15.3607	15.0915	15.3667	14.9256	15.0406	15.5247	14.6391	14.4972	15.0481	14.8762	14.825	14.5133	15.5175	15.2056	15.4353	14.6864	15.198	12.8628	15.3341	15.3481	15.108	14.5355	14.9454	15.0093	14.9234	15.3662	14.7579	14.8816	15.2159	15.1632	14.984	14.8153	15.4936	14.8303	14.5013	14.7653	15.2947	15.835	15.2684	14.8217	15.2239	15.0431	15.2341	14.6509	15.4934	14.4003	14.638
P43652	18.5328	18.1606	18.1054	17.8778	17.7734	18.2889	17.9815	17.8177	18.2596	17.8817	18.0568	18.0089	18.36	17.9809	18.516	18.417	18.3255	18.1476	18.2731	18.4689	18.1288	18.3503	18.1989	17.5932	17.6675	18.5313	18.5901	18.0493	17.7172	18.2553	18.5625	18.6819	18.5114	18.8054	18.8225	18.4207	17.426	17.2949	17.3736	18.0391	18.4166	17.9885	18.1551	18.4306	18.0841	18.4362	18.5319	18.4032	18.3721
P48740	15.5839	15.7823	15.573	16.0236	16.4611	15.7578	15.9926	15.6641	15.1223	15.5948	15.6721	15.6129	15.5672	15.5223	16.2136	16.1115	16.0344	16.1424	15.9795	16.1137	15.4364	15.2055	15.4736	15.9284	15.9701	15.8192	15.9783	16.0018	15.4645	15.4118	16.0994	16.2976	16.3558	15.7209	15.5409	15.7775	15.2593	15.5355	15.7396	15.3289	15.4512	15.2442	16.115	15.9626	16.1441	16.1755	16.0861	16.2825	15.9746
P48740-2	12.9878	14.5425	12.2815	13.4371	14.261	13.9846	14.6265	14.2232	12.4448	14.2795	14.0442	13.1864	14.4734	14.0386	14.1891	13.2124	13.4616	12.3497	14.3929	14.1352	13.0354	13.7676	13.3855	14.1179	13.4985	14.4957	15.0961	14.8468	12.41	14.5891	13.6763	14.0331	13.7031	13.5091	14.4152	13.5507	13.2999	14.2402	14.5747	13.7574	12.9514	13.7853	13.8218	14.1005	13.4379	14.3358	14.2983	13.2103	13.3446
P49747	12.9968	12.959	12.9288	13.147	13.3582	13.4248	12.9392	12.9752	13.2827	13.8854	13.7933	12.9041	13.3913	13.2785	13.6819	13.589	13.4952	12.7556	12.9358	13.7998	13.1962	13.5918	13.3711	12.9351	13.1071	13.5597	14.0408	13.9373	13.5255	13.9232	13.3379	13.8921	14.5237	13.1411	13.5557	13.7477	12.8589	12.3482	12.3222	12.711	12.7705	13.2528	13.2441	13.5355	13.7659	13.0308	14.2474	12.8742	12.8545
P49908	15.9961	15.7858	15.6589	15.7927	14.8563	16.081	15.9481	15.946	15.3142	14.5892	14.3178	15.8895	14.5001	15.4053	16.2814	15.3134	14.9819	15.6976	15.5401	14.6478	15.0753	15.4428	15.4667	14.5277	13.9684	15.4368	15.6069	14.5064	16.1638	14.4153	16.8024	16.3887	16.6474	16.1183	14.857	15.7614	14.8136	14.5061	14.1461	16.1892	15.8046	15.5864	15.6526	15.092	14.3856	16.7125	16.4098	16.1956	14.9429
P49913	14.0745	13.6084	13.5841	13.3507	13.9089	14.531	14.191	14.0267	14.3229	13.3225	13.6165	14.339	15.1162	14.3927	13.5562	12.9604	12.9559	13.03	12.7911	13.6968	14.268	14.4373	14.0978	14.013	13.821	13.2251	13.3772	12.5937	14.6216	14.9569	15.5593	15.0517	14.821	12.8502	13.6749	11.9685	12.8204	13.0684	11.9855	13.2171	13.2668	13.4819	14.2353	13.4986	12.3253	14.0559	13.0258	13.2883	14.2802
P51884	16.3543	16.7025	16.8864	16.8661	16.7975	17.004	17.2863	17.1061	17.4003	17.7058	17.1773	16.7615	16.8753	17.3805	17.7363	16.9325	17.181	16.7338	16.6402	16.973	16.5853	16.8049	16.8167	16.2129	16.378	17.6369	17.9064	16.9139	16.9386	17.1297	16.7097	17.138	17.2852	16.9505	17.4653	17.5937	16.5686	16.8509	16.6167	16.8885	16.6316	17.0871	17.2097	17.3417	17.0353	16.9448	16.8733	16.9187	17.1111
P54108	13.3241	13.5076	12.9977	13.3626	13.8351	13.232	13.8156	13.9802	14.0317	13.479	13.5406	13.6876	14.0084	13.6967	13.4132	13.8943	13.3227	12.8849	14.0544	13.0827	14.1963	13.8054	13.808	13.7112	13.096	13.6142	13.7498	13.5721	13.8254	14.5231	13.6296	13.8164	13.7031	14.2729	14.2084	13.9634	13.4367	13.5367	13.1474	13.7877	13.8163	13.7446	13.6247	14.1783	13.7853	13.3339	13.5679	13.2033	12.8788
P55056	16.3064	14.7656	16.3203	15.4451	15.1671	14.4538	14.5148	14.6064	14.3315	14.6652	14.9258	14.3523	13.6235	14.6141	17.0797	15.9104	14.9861	15.7119	15.2342	15.2116	15.278	15.3988	15.462	16.8521	16.2711	14.218	14.4131	13.7186	15.3217	14.4655	15.6129	14.8907	15.0144	15.3642	14.5351	14.5596	13.9998	13.9104	13.6666	14.8477	13.8708	14.1159	14.7365	13.9708	13.0417	16.147	16.0082	15.5577	15.8733
P55058	14.6716	14.9647	14.3629	13.8294	14.4491	15.067	15.3697	15.7225	14.5567	15.3585	14.8186	14.7804	14.9862	15.0105	14.776	14.8694	14.2298	14.63	14.7615	13.9497	14.6333	14.4296	14.4034	14.1136	14.3333	14.9374	15.0727	15.4147	14.4218	13.7719	14.0771	13.9705	14.8289	14.365	13.5431	14.7374	14.6852	14.3285	14.9431	14.8032	14.5168	14.5781	14.7365	15.9923	16.2679	14.8302	14.7873	15.2569	14.4458
P55103	16.6127	12.5081	12.6994	13.1281	13.6246	11.9623	12.7495	12.3173	11.9038	12.4814	12.0674	12.6444	11.9825	12.253	12.7888	12.5353	12.1051	12.814	13.465	13.3624	12.447	12.5919	13.0982	13.6666	12.9492	12.1899	12.9132	12.987	11.4824	12.8221	12.5917	12.0713	12.954	12.4858	12.9008	12.1479	12.1564	12.2049	12.2956	12.1905	16.086	12.3886	12.2266	12.0549	11.9596	12.8132	17.4415	12.6145	13.3111
P59665	17.1471	17.0532	16.2165	16.9237		18.1355	17.3993	16.8985	18.2315	16.2277	17.2353	16.0542	15.9837	16.274	16.7318	11.8542	17.1678	17.0178	17.2044		17.4041	13.4499	13.0488	13.6094	17.1788	16.4106		15.824	17.6415		17.9857	18.4813	13.6336	17.6739	12.4143	16.2966	16.6131	16.6325	17.4474	17.3644	18.2677	16.5151	17.8413	17.2478	17.7996	13.7055	16.1802	11.3356	17.3698
P60709	14.954	15.0929	15.0944	14.6898	13.558	15.7764	15.2935	15.1308	15.572	14.2826	14.7793	15.6031	15.1923	15.0373	15.3171	14.6887	14.5631	15.8098	15.4132	14.1255	14.7352	14.7699	14.1723	14.3915	14.1882	15.4355	14.1116	15.4704	15.4013	13.2416	15.185	15.8468	14.0456	16.1721	14.8412	15.8235	14.9739	14.575	15.6678	14.9833	15.1363	15.1662	14.3808	14.6102	15.7203	14.6732	14.5118	14.1022	16.196
P61626	15.5632	15.616	14.9226	13.8118	15.3098	15.1772	14.1551	14.4647	15.9912	15.4855	16.3466	15.2487	16.4637	15.2411	14.5896	14.6044	14.5892	15.1651	14.0323	15.9566	15.3327	14.9297	15.0008	15.9716	15.2595	15.8421	15.4316	15.4286	16.7149	15.9716	15.2865	15.1219	14.6613	15.2279	16.6005	15.4874	15.2923	14.9804	15.0324	15.1086	15.4363	14.7683	15.5102	15.5734	15.8733	15.2665	15.0811	14.3962	15.8178
P61769	15.3911	15.7683	15.4677	16.2311	16.5513	14.2649	14.8725	15.8987	16.5603	16.8593	17.1838	14.5627	16.4716	15.2434	14.609	15.9584	15.771	14.4447	15.1738	16.196	14.3759	16.1891	15.9632	16.7819	15.9299	15.4239	16.5104	16.6511	15.5356	16.1126	13.8087	15.5372	15.5299	14.8112	16.9974	16.4646	15.4619	15.4023	15.6145	14.3635	15.0129	14.7454	15.6667	16.8536	16.0794	14.7304	15.5727	15.3897	15.8289
P62258	13.332	13.1666	12.5668	13.4391	13.6386	14.1758	13.8981	12.819	13.5699	14.6811	13.2946	11.6207	12.7943	11.6457		11.8983	11.5615	13.2964	12.8094	14.3536	10.3323	12.8983	12.2765	14.5424	13.9963	12.5239	12.3168	11.8048	13.5397	14.1789	12.8766	12.7733	13.2394	13.5443	12.5375	12.3973	14.9846	13.1557	14.0452	12.2299	12.4137	12.5073	13.5404	12.4281	13.2873	11.2182	13.9209	13.3738	13.5551
P62736	15.1751	13.2934	14.4888	13.4496	12.9225	14.0534	13.655	13.0894	10.9841	13.6145	12.895	14.0222	13.1449	13.8227	14.159	15.2464	12.6777	14.1118	13.6825	14.8496	14.33	13.7196	12.9708	13.5214	13.1518	14.1896	14.9112	15.4383	14.4972	15.097	12.6984	14.0814	13.1738	13.9533	14.7083	13.7202	14.5549	13.2913	13.4345	14.1206	15.3735	14.155	13.9569	12.4193	13.3542	13.7968	14.3403	13.3251	14.9254
P62805	13.842	12.844	13.4719	12.4615	12.1686	14.4416	14.0729	14.4557	14.1056	13.0612	13.1049		13.2762		13.7439	12.9316	13.518	13.711	14.1849	12.628	13.7236	13.7656	14.0555	13.2261	13.1424	13.8812	13.6893	13.6111	13.5426		14.3873	14.1953		14.9556	12.9355	11.3153	13.9219	14.8018	14.2086	13.6957	14.8816	14.0721	13.7805			14.1744	15.0438	13.3953	14.0461
P62937	12.279		12.1666	12.502		11.5429	11.9799	12.362	12.687	11.7475	11.305	12.4951	12.458		12.3516	11.9599	11.2231	11.9939	13.1479	11.3294	11.7098	12.3224	12.2416	12.5637	11.9853	12.4932	11.8116	11.5575	13.0161	10.9679	12.4452	12.4106	11.4043	12.8489	11.4384	10.7292	12.4926	12.4499	12.4269	11.5428	13.4253	12.8772	12.1	11.3855	12.13	12.4595	13.2768		12.5564
P68871	20.0203	19.4683	21.4823	22.8886	19.9879	19.7779	20.2546	21.1039	21.1207	20.383	19.8443	21.0724	25.3317	21.5058	20.472	19.9244	20.2973	20.1314	20.5195	19.994	19.6725	20.7836	21.5657	18.6858	18.7341	19.6996	21.0642	18.4121	21.1525	19.9732	19.2976	20.4961	21.427	20.4864	20.984	19.9634	20.4659	20.9743	21.0118	19.8831	19.4102	20.4527	18.848	18.7483	21.2159	21.6183	20.0485	20.0814	20.3574
P69891	20.8111	19.2133	20.9558	22.1246	20.4791	20.1634	20.3959	20.8536	21.4767	20.4262	20.123	21.5872	23.8305	20.7658	20.8282	20.2465	19.4158	20.6268	20.0101	19.6153	20.1657	20.4714	21.2228	19.7666	18.5009	19.7616	20.9516	18.8311	21.049	19.705	20.177	19.6826	20.7307	20.9397	20.1374	19.6543	20.256	20.478	20.6273	20.4651	20.0184	20.2024	19.2553	19.0708	21.2921	21.3238	20.0145	19.6534	21.3736
P69905	19.966	19.3219	21.5325	22.9802	19.9086	20.2144	20.1298	20.7884	21.1481	20.0592	19.9948	21.3392	25.4178	21.5609	20.7874	19.8512	20.1259	20.4087	20.272	20.0521	19.7892	20.6659	21.6603	18.5328	18.5645	19.3217	21.1792	18.3277	21.3025	19.9381	19.6399	20.4397	21.5726	20.7678	20.9037	19.7016	20.4167	20.7327	21.273	19.9947	19.8365	20.1463	19.1638	19.3113	20.8337	21.5544	20.5619	20.1981	20.6412
P78417	11.3563		14.3468	14.0641	13.302	12.9814	13.1311	12.5045	12.672	12.2865	12.7845	13.0951	13.2577	13.7188	12.7584	13.0174	11.8419	12.9331		11.7093	12.6861	12.9839	12.5907	12.3706	12.712	13.0806	13.3056	12.3937	12.6129	12.4526	12.5497	12.8333	12.5046	15.3894	13.5108	13.6615	13.0813	12.7221	13.619	13.4029	12.9139	13.1202	12.1682	12.6025	12.8207	12.67	13.0772	11.9981	14.7638
P80108	15.1091	15.2679	15.5945	15.3487	15.5717	15.1319	14.843	14.6364	15.2356	14.9491	15.001	15.8925	15.5425	15.2625	15.6723	15.2856	14.9245	15.8392	15.472	15.4143	15.5492	15.1635	15.0051	15.523	14.9946	15.3605	14.8965	14.5661	16.1129	15.9203	16.4812	16.0247	15.8014	15.3167	14.8593	14.4575	14.5317	14.0721	14.1124	15.9403	14.9262	15.2437	15.1094	15.1454	14.7688	16.0426	15.3257	15.2297	15.4176
P80188	13.8117	13.6995	12.2253	13.9559		13.1527	13.8217	13.7895	14.9415	15.2478	14.956	12.026	13.1614	13.8362	12.5454	13.0941	13.5369	12.1103	12.6368	12.6123	11.4715	12.5514	12.4743	13.9053	13.3281	13.1732	13.3622	13.6359	14.6633	15.41	13.8499	13.8192	13.9618	12.4087	13.0985	12.7014	12.7055	12.6151	12.8633	13.277	15.0398	12.5575	14.2364	15.0659	15.6653	12.8186	13.5494	12.9341	13.219
P80748	16.857	16.0444	14.9625	14.6549	15.4482	16.4603	17.0989	17.4369	17.193	17.1744	16.5929	16.2791	16.4099	16.5705	15.8711	16.5675	15.8632	16.6478	16.3385	16.4955	16.3532	16.7052	16.737	16.2401	16.6161	17.2604	17.8134	17.6653	15.8362	16.1387	16.0593	16.546	16.4538	15.8385	15.5606	16.2603	16.4696	17.8749	16.384	16.0643	17.2337	16.6297	16.5502	16.9728	17.0582	15.6664	16.2166	16.3234	16.4936
P81172	13.7476	13.1037	13.3787	13.9425	14.3886	13.6545	12.1959	11.3556	13.875	14.0662	14.4325	12.8133	11.4882	13.448	12.719	13.447	12.4599	13.9682	12.3948	13.3693	13.6714	12.9197	12.3209	13.5192	13.586	14.4228	13.3648	11.5925	13.474	12.6557	15.3618	13.4711	13.2303	12.9933	12.3413	12.7498	11.7789		11.228	13.8616	12.7947	13.3448	13.2874	13.5877	13.8617	14.1755	13.043	11.2175	13.726
P98160	11.5016	12.0586	12.2598	12.4102	12.0208	12.0755	12.2309	11.4169	12.5291	12.169	12.4722	12.5981	12.5436	12.8757	12.6172	11.9512	11.8279	12.4978	12.1203	12.9649	12.7517	12.1688	12.2427	11.6455	11.7932	13.0026	12.4656	12.6642	11.7614	11.5971	11.0577	11.7822	12.2879	12.3379	12.2176	12.3218	12.1615	11.8002	11.9786	12.7493	12.2167	12.3978	12.2405	12.0966	11.6598	12.139	11.382	12.8121	12.1588
Q03591	16.7462	17.1153	17.2244	17.764	17.1612	15.9368	16.8516	17.1561	17.2686	16.9984	17.8854	17.0501	17.0193	17.4583	17.1216	17.4908	17.3314	17.3058	17.6265	17.3951	17.4114	17.4872	17.9299	18.0841	17.6588	17.1679	16.0061	16.2657	17.8117	14.3233	17.4228	17.5471	17.862	17.3419	16.7209	17.7481	17.451	17.0811	17.7552	16.619	16.7507	15.3532	17.6411	17.3786	17.1959	17.4427	17.5048	17.2322	17.1102
Q04756	14.5353	14.9716	14.534	14.8975	14.839	15.5346	15.5426	15.0413	15.2465	15.092	14.8533	15.1477	14.7268	14.9744	15.4819	15.6342	14.9875	15.4783	15.3348	15.7534	15.6963	15.3489	15.3246	15.1525	14.8064	15.0942	15.0242	14.7023	14.9585	15.2214	15.0656	15.0985	15.074	15.534	15.5406	15.1676	15.1832	15.0224	14.5593	15.4444	15.243	15.0453	14.8719	15.0411	14.5589	15.541	15.4536	15.1814	15.4786
Q06033	17.974	18.5749	16.8044	17.6683	18.0013	17.6995	18.477	18.5617	18.2862	18.5889	19.0883	18.1348	18.5006	18.9214	17.6319	18.2098	18.4095	16.8756	17.2125	17.9119	17.806	18.5955	18.6832	17.8623	17.9134	17.8396	18.5138	18.4808	17.8177	18.4792	17.6031	17.9702	18.3833	18.2341	18.8079	19.0294	18.4031	18.8775	18.9184	16.997	17.4973	18.2649	18.3436	18.9109	19.1346	17.8046	18.065	19.0145	17.727
Q06141	14.8185	15.0865	15.0822	15.12	18.2096	13.3903	14.1309	14.103	14.2971	15.2338	15.1023	14.7244	13.4349	13.5725	16.6599	13.0713	14.6569	14.14	14.9627	15.3737	13.955	19.4215	19.5321	17.5313	15.9826	13.9665	14.3179	17.8274	15.9361	16.7692	15.9085	17.823	18.868	14.2333	16.9341	14.7983	13.6581	15.3716	15.9739	14.4275	14.5462	14.913	16.4635	15.9271	16.2725	13.7833	18.6964	19.1138	16.1869
Q06830		12.4212	15.1566	16.3617		16.0699	12.582	14.0505	14.6223	13.6622	13.7465	15.4046	18.3606	15.1624	15.6046	12.5758	11.5452	16.4905	14.5307	15.5383	13.8347	14.2634	14.6965	10.8178				11.9961	14.8234		17.1011	11.7848	13.8294	15.968	14.1062		14.3079	13.6159	14.7687	14.6291	14.1904	13.9131	16.771	12.0205	12.2899	16.8616	16.0584	11.7274	15.8961
Q08211	15.5378	14.3274	15.1969	15.1415	14.0712	14.9064	14.5061		16.3444	16.4605	16.1931	14.5238	13.8186	14.3842	14.7859	14.8233	15.1149	14.8907	15.8006	12.9602	15.2872	14.943	15.4806	14.5944	15.0171	16.083	15.097	16.2176	15.3676	12.965	14.1866	14.2139		13.7025	13.1908		16.1811	15.833	16.6575	16.1256	15.7175	15.9984	14.7621	14.8111	15.0699	14.9799	13.8591		14.1933
Q08380	16.0192	15.9837	17.0502	16.9052	17.2209	15.7814	15.274	15.7334	16.094	15.96	16.2755	15.3225	15.2653	15.374	17.5762	16.9547	17.5192	16.3151	16.2139	16.6894	15.7064	15.6305	15.7866	15.5952	15.4384	16.2966	16.1974	16.2947	15.8293	15.8181	15.8122	15.4206	15.6145	16.31	15.8807	15.6766	16.3523	16.2575	16.2318	15.7223	15.7735	16.0628	17.4527	17.194	17.5037	16.7427	16.6255	16.5176	16.0783
Q08830		13.4013	13.9162		13.5553	14.7221	14.3284	13.6927	15.6981	13.5448	14.0051	13.3129	13.9473	13.3302	12.5221	13.7356	13.4063	12.4205	12.7776	13.7788	12.7128	12.7949	13.2897	15.8835	13.7981	13.1048	13.2387	13.9414	13.4256	13.6281	13.3424	13.3299	13.4498	13.2698	13.8944	13.5039	15.0911	12.9882	15.2477		13.8987	13.1199	13.7276	13.5831	13.4047	13.7814	14.1062	14.0431	14.8673
Q12805	15.1743	15.3576	15.4603	15.7093	15.7249	15.5555	15.4239	15.6315	15.9654	16.111	16.3796	15.4488	15.0225	15.7053	15.6825	15.8293	15.8646	15.2627	15.5045	15.3229	15.4525	15.8293	16.0273	15.4729	15.5466	16.1755	16.3838	16.5806	15.6042	15.2086	14.7257	15.0672	15.5708	15.4549	15.4136	16.2351	15.3453	15.4767	15.7183	15.1238	15.5887	15.5329	16.053	15.8876	16.1343	15.0464	15.4138	15.4131	14.9187
Q13093	11.8958	12.1244	11.6952	12.0043	13.1814	12.7471	12.4883	11.8315		10.9022	12.3663	12.1325	12.8085	11.9446	13.1696	13.0871	11.5981	13.3898	12.4916	13.2215	12.622	12.1525	12.4199	12.6673	12.6123	11.8842	11.8427	12.3249	12.298	12.2108	13.1502	12.494	12.8234	11.4085	12.9483	12.3451	12.4757	11.8062	12.1724	12.489	11.7049	11.6378	12.331	12.8594	11.4085	13.1491	11.7605	13.1289	13.0052
Q13103	14.7039	14.6968	13.9922	13.6959	13.0715	14.8941	14.9079	14.3366	14.2092	13.9561	13.8225	14.694	14.2736	14.2394	14.7131	14.2722	13.5595	15.0193	15.1196	14.4254	15.4678	14.7319	14.2619	14.2416	13.6624	14.6443	14.3441	13.6017	14.5097	14.1156	14.9253	14.6053	14.699	15.3307	14.6914	14.7935	15.3115	14.7744	14.9185	14.7567	14.4991	14.089	14.7312	13.9304	12.9533	14.5313	14.0463	14.8299	14.4109
Q13201	14.083	14.1851	11.461	13.2948	10.5233	15.5557	15.033	13.5583	12.9764	14.3544	13.3541	14.9186	14.0563	13.7031	16.3158	13.7004	14.7495	13.2349	13.696	11.0956	14.9317	12.6085	13.8881	13.196	11.8684	13.226	12.5406	13.8085	13.2775	13.1355	15.9018	14.132	15.0129	13.6227	14.8215	13.8788	13.49	13.3444	13.6267	13.4658	13.1353	11.7206	15.0289	13.3309	13.4702	13.4185	13.4583	13.6272	13.2619
Q13790	15.2348	16.3209	14.2797	16.4167	15.9018	14.8694	16.0589	16.3806	15.4127	16.276	16.451	15.5402	15.9835	16.2481	15.015	15.8974	15.8582	15.9941	16.5905	16.6347	15.2379	17.1322	16.4104	14.633	15.7055	15.3324	17.1104	16.3647	15.4087	16.5879	15.8247	17.8788	16.5665	16.154	17.6375	16.5667	14.4595	16.0106	15.8333	15.3958	15.475	16.5997	14.7015	16.5557	16.572	14.6426	15.7894	16.8425	16.1022
Q13822	11.017	12.3797	11.022	12.6633	13.5231	11.4646	12.1891	12.5633	11.1342	12.4182	12.1724	11.5019	12.5606	12.2308	11.6771	13.0009	13.119	11.0314	11.6915		11.7217	12.695	12.2243	11.6479	12.4911	11.943	12.8458	12.9987		12.7348	10.9917	11.8517	10.5784	11.5297	13.125	12.6447	11.6647	12.5268	12.6593	11.25	12.5163	12.2928	12.5541	12.4121	12.5	9.83744	12.7682	12.4146	11.7797
Q14515		11.0768	14.2018	18.0285		12.2523	14.0633	15.1209	12.3919	11.2783	10.3215	11.2724	14.43	11.9033	10.8562	11.6177	9.28168	11.0919	13.8042	16.1849	12.0667	15.5138	15.0742	13.1593	10.1865	13.3192	12.351	12.1559	11.5399	18.5415	13.413	10.3874	10.4339	12.0601	15.2445	11.8646	11.6358	10.3815	13.9123	12.0343	17.7226	14.9267	13.1248	14.2214	17.2254	13.117	10.2802	11.3876	13.364
Q14520	16.1947	16.5355	16.3134	16.4385	16.5493	16.3458	17.1479	17.4059	16.3985	17.4037	17.5644	16.161	16.4575	16.3633	16.7364	16.9321	16.8487	16.5813	16.765	17.1666	16.0723	16.359	16.4567	16.5634	16.6114	16.3857	16.7518	16.6153	16.1996	16.88	16.6048	16.6867	16.9617	16.5204	17.0958	17.175	16.1116	16.3582	16.0942	16.6585	16.9274	16.5594	16.5521	16.5471	16.5274	16.6766	16.8388	17.2041	16.5961
Q14624	21.1896	21.531	20.7623	21.1678	21.6467	20.7892	21.2773	21.654	21.3315	21.9124	22.0743	20.9771	21.218	21.5031	20.9529	21.3745	21.3215	20.9931	21.4005	21.3881	21.1682	21.6583	21.738	21.3151	21.6396	20.7103	20.2316	21.0733	20.8548	20.3893	21.306	21.6819	21.7159	21.2095	21.4031	21.6243	21.195	21.5551	21.8972	20.9642	21.5304	21.7572	21.2811	21.9023	21.9009	21.3672	21.5055	22.061	20.9632
Q15113	14.1681	13.8921	14.3861	13.7914	12.843	14.6745	14.0364	13.4407	15.2589	14.6161	14.1218	14.6421	14.0436	13.8068	13.9627	13.8391	13.4457	13.4516	12.9594	13.1831	13.4775	13.8395	13.7832	13.8618	13.498	14.2531	14.0178	13.8615	15.3024	13.1104	13.9835	13.4643	13.5579	14.4677	14.1747	13.8309	14.2822	13.9737	13.4606	14.2243	13.4612	13.6305	13.5157	13.494	13.0794	13.6929	13.1237	13.1822	13.4523
Q15166	12.8957	11.7361	12.2169	12.0521	12.0296	13.0202	13.7304	13.1548	12.4757	11.9909	12.6405	12.9508	12.0693	11.6793	9.40434	11.187	11.0379		11.8953	11.7478	12.3672	11.6174	11.5688	11.5951	11.8955	13.1958	11.9249	11.8821	12.5698	11.8476	12.6584	11.7257	11.9262	12.5011	12.024	12.8291	13.4703	12.4254	12.6078	12.8948	14.7285	12.7611	12.2491	12.3494	12.015	11.8919	12.514	12.5224	11.4361
Q15485	13.5841	13.95	14.0032	14.7926	14.7218	13.6398	14.3794	14.0699	13.938	14.6381	14.3592	13.9777	13.8127	14.5269	13.7806	14.0208	13.9993	14.4755	14.7898	14.352	14.699	15.0632	15.1596	14.5235	14.993	13.6182	14.2642	14.4558	14.2877	13.7323	14.3116	14.4251	14.8353	13.165	13.5257	14.4054	14.1838	14.3398	14.8023	14.2591	14.6822	14.9633	14.0302	13.7132	14.593	14.1542	14.5673	15.1288	14.0111
Q15582	14.3392	14.6783	15.1201	14.8741	14.9912	14.8923	14.5919	15.1147	15.0853	15.1349	14.5248	14.346	14.5999	14.8334	14.3491	14.4637	16.1818	14.5783	14.2747	14.8198	14.679	14.6566	14.6313	14.7304	14.7106	14.4483	14.5273	14.6816	14.6871	14.8282	14.4579	14.5492	14.9943	14.7471	14.909	15.1157	14.1766	14.6996	14.5689	14.2919	14.5848	14.8493	15.0904	15.7885	15.4895	14.7621	15.2916	14.8165	14.612
Q15848	14.277	14.6799	13.8402	13.7181	14.4994	15.2131	15.7875	15.2519	14.3854	14.4166	14.6423	16.2346	16.4009	16.4273	14.7335	14.1187	14.257	14.2035	14.1422	15.5626	15.0196	15.0366	15.2275	13.9434	14.3133	16.577	16.8519	15.6018	15.131	15.3638	14.9844	15.1471	15.1165	15.53	15.9379	15.6304	15.748	15.6298	15.1824	15.0379	14.5257	14.6993	15.4412	15.4158	15.6527	15.5585	14.9323	15.9802	14.9475
Q16270	11.1987	12.3869	9.20211	11.351	11.5949	11.8078	11.4281	10.9842	12.9791	12.8049	12.5007	11.4735	11.1818	11.5274	11.0202	12.1303	12.2079	10.4915	11.0694	11.6718	11.6757	11.9647	11.6335	11.1665	11.5186	11.8559	12.8396	12.2516	11.2485	12.9166	11.0193	12.0729	11.9218	10.981	12.842	11.9752	11.1825	11.8784	11.5852	11.1344	10.1465	11.1304	13.1471	12.8923	13.062	11.7541	11.3975	11.7005	11.9963
Q16610	15.2771	15.8313	16.0963	15.9607	16.5496	14.7493	15.7785	15.7996	15.8602	16.6221	16.5437	15.7122	15.529	15.5802	15.9881	15.8729	16.3887	15.6955	15.6937	15.8156	15.9217	15.4771	15.6441	15.8979	15.7956	15.4236	16.1839	15.8847	15.8128	16.1471	15.6712	16.0128	16.5362	15.5116	16.0623	16.2781	16.0828	15.6711	15.6924	16.1671	16.0303	16.3746	16.1183	16.3827	16.4517	16.022	16.2291	16.2237	15.3045
Q16627	14.3272	13.714	13.5968	12.8954	12.507	12.4367		12.7431	14.1071	13.7063	14.1219	13.6696	12.5182	12.7529	13.6001	13.1715	13.1695	13.1889	13.1115	11.6638	13.5172	13.2157	13.1833	14.1974	13.648	13.7205	13.6169	13.72	13.91	12.5532	12.806		11.2793	14.0536	13.7048	13.6678	13.837	13.2886	13.7165	13.4253	13.3544	13.3387	13.8104	13.2121	13.6473	13.3103	12.6495	12.7672	13.1186
Q6EMK4	14.1951	14.2151	13.7875	13.9536	13.8071	13.9859	14.2271	13.9446	13.9025	14.238	14.4516	13.6963	13.3356	13.7744	14.205	13.928	14.0208	13.9967	14.1021	14.1897	14.4249	14.1922	14.0174	14.3027	14.2463	14.1549	13.933	13.9406	14.2202	13.9181	14.4548	14.2139	14.3677	14.3128	13.9397	14.2121	13.697	13.49	13.7027	14.4525	13.7304	14.2104	14.3811	14.2342	14.1349	14.0224	13.5134	14.5184	14.2232
Q6Q788	14.7594	12.4513	14.2703	12.2564	10.9451	13.1988	13.7844	12.3661	14.4816	12.2667	12.422	10.639	10.8893	12.8526	12.8892	12.0445	12.7757	14.5325	13.291	12.8534	13.665	12.9562	13.4264	13.8528	14.1901	15.8184	13.2932	12.5593	14.2005	14.8278	11.7933	14.2176	13.6794	12.8995	12.5037	11.862	11.9445	13.1696	12.3522	13.5389	12.0938	13.7577	12.9341	12.8097	12.8717	13.243	12.9308	14.1366	11.6194
Q6UWP8	15.9197	11.1855		10.7708	10.6041	10.3117	11.361	10.9291	10.5876	11.4506	11.0419	9.59363	10.8673	12.1868	10.5832	10.1583	13.1481	10.9958	11.3229	9.67983	11.0219	11.0569	11.0128	11.3085	11.1339	10.7729		10.8411	13.8884		11.9564	10.9145	11.3207	11.337	10.1561	11.2079	13.6831	12.3539	10.5371	10.6906	11.1713	10.9998	10.8602	10.3982	10.6496	10.9285	10.5003	13.3459
Q6UX71	13.0098	13.1929	13.1557	13.0146	13.8083	13.6587	13.4686	13.7049	13.3973	13.5284	13.2913	13.486	13.5946	13.0827	14.0973	14.0681	13.2531	13.5447	13.1855	13.604	13.582	13.6096	13.3107	13.0813	12.9474	13.9093	14.0498	14.0914	13.0307	13.2129	13.4611	12.9344	13.0605	13.4677	13.3353	13.4129	13.5425	13.3251	13.5529	13.8548	13.5208	13.4352	13.5166	13.3614	12.6724	12.7542	11.9629	12.4834	13.3297
Q6UXB8	14.6131	12.8683	11.8553	12.9185	11.9892	13.1973	13.5347	13.3068	12.8148	13.5677	11.6017	14.012	11.0315	13.2192	14.0833	13.0231	14.4791	14.4338	13.8766	12.601	12.426	14.2414	14.1602	13.753	13.2874	12.7465	14.8323	13.4236	14.497	11.9516	15.0837	14.5067	15.0332	15.2509	13.1423	14.6093	13.7595	13.6753	13.3125	14.1706	12.8968	13.2746	14.25	13.2066		13.5285	13.0671	15.1573	13.1099
Q86VB7	13.1162	13.7667	13.526	13.5067	13.2947	13.2259	13.5325	14.326	13.1995	13.6528	14.6418	13.9839	13.3353	13.1941	13.8759	13.6991	14.9715	13.2445	13.9591	11.4915	14.2762	12.6005	11.5144	12.8217	13.7672	13.7119	12.1298	13.3847	13.359	12.7716	13.3062	13.7846	13.1651	13.8438	13.6018	13.9058	14.1076	13.6303	13.2719	13.1937	12.0137	12.4299	13.8163	13.9547	14.8562	12.7034	14.558	13.4475	13.6656
Q86XR2	14.947	15.502	14.787	15.3961	14.9383	16.8007	17.0698	16.8479	16.3777	16.8401	16.0938	15.5379	15.2904	15.6984	15.3302	15.5318	15.3199	16.4055	16.4613	15.916	16.1021	16.9749	16.7856	14.4366	15.042	15.0303	12.995	14.9511	15.6506	13.0106	16.3471	16.9359	17.0301	16.2373	16.9112	16.8064	14.226	14.7828	14.2146	16.1154	16.202	16.752	15.4999	15.6491	15.9748	15.5875	15.4553	15.7493	16.225
Q8N8K9	14.9191	14.1377	15.4726	15.2969	14.8997	16.0064	15.6791	15.753	14.4365	14.4062	14.0158	14.7459	14.4228	14.9085	15.8322	15.7467	15.3261	13.9342	14.5702	14.2739	15.2886	14.9859	15.0024	15.0272	14.969	15.3561	15.1014	15.3634	13.9629	15.099	14.928	15.2739	15.0165	15.3204	14.7987	15.1948	15.4864	15.5356	15.2796	17.04	15.9019	16.7822	14.4233	14.5807	14.7348	15.334	16.0894	14.0141	13.8133
Q8NBP7	14.4501	12.1521	10.2487	13.7046	14.2323	11.9874	11.6538	13.2808	12.2906	13.448	13.3372	9.64589	13.4119	13.4435	12.6487	11.8893	13.979	12.452	13.1393	13.3594	12.5043	13.3292	13.247	11.2666	13.3395	11.5706	11.8247	13.8709	12.4762	12.6384	12.2651	12.8967	12.5527	11.8259	12.6625	12.7946	10.1248	12.7373	12.9934	11.1355	13.6275	12.6993	12.177	13.0851	12.8802	11.4787	13.5715	13.8297	11.2548
Q92496	14.2608	14.6329	15.4853	15.3709	15.9276	15.1327	15.0908	15.7459	14.9208	15.0936	15.1194	15.4096	15.2987	15.7172	14.8128	15.4319	14.8704	15.2197	15.3083	15.926	15.8567	15.7807	15.7964	16.1177	15.9362	14.7044	14.6987	15.0131	15.4625	14.8548	15.7834	15.4511	15.6701	15.6654	14.6353	15.116	14.9804	14.8754	14.6785	15.2103	15.2691	15.9207	15.441	15.4079	14.8101	15.7248	15.8259	15.8904	14.9692
Q92743	12.4896	12.4673	12.7772	12.719	12.4466			11.7885	11.1491	11.2943	12.0064	12.8436	11.8254	11.5546	12.1101	12.5019	12.6438	11.8354	12.2761	11.7781	11.8298	12.5779	12.192	11.9108	12.0033	11.4509	12.1285	13.0054	11.047	11.1928	11.9818	11.6068	11.9487	11.3631	11.0642	11.5134	11.3579	11.832	12.0164	11.9569	12.4102	13.3139	11.92	12.3303	12.4029	11.0685	12.7158	12.4725	10.9615
Q92820	12.4507	13.1027	14.8515	13.4058	12.764	12.1889	12.7789	13.0063	12.5482	13.3253	12.9461	13.0965	13.0191	11.3513	12.9146	12.536	13.426	12.4323	13.2504	12.9459	12.3956	12.6436	12.7627	12.28	11.9081	12.1634	12.9187	12.6622	11.9813	12.5616	12.9106	12.9128	13.3374	12.9842	12.4344	12.7002	12.6193	13.3473	12.9834	12.9081	13.2826	13.6565	12.3433	12.531	10.5645	12.9044	12.8642	13.5813	12.0137
Q92954	15.2489	15.0837	15.7797	15.8113	16.4806	15.2067	15.379	15.1597	14.2283	14.2313	14.6557	14.8509	14.8046	14.2288	15.4392	15.3262	14.9498	15.5964	15.2744	16.1869	15.4053	14.9439	15.0415	15.6189	15.4109	15.166	15.0476	14.9883	14.8153	14.8258	15.3696	15.475	15.3128	14.8412	15.5096	14.9211	14.8106	14.4787	14.0776	15.2295	15.2227	14.6954	15.0518	14.4315	13.7761	16.0436	15.3382	15.4114	16.1119
Q96IY4	16.6883	17.0102	16.6002	16.5646	16.5245	16.9276	17.0457	16.9982	16.3556	16.7974	16.5987	16.4754	16.4746	16.2316	16.4555	16.7124	16.6885	16.3377	16.295	16.1662	16.2996	16.2742	16.2493	15.9038	16.0868	16.3323	16.8055	16.4409	16.6376	16.6978	17.1215	17.0237	16.8076	16.9353	16.5588	16.8737	15.5324	15.773	15.5585	15.9204	16.0841	15.7895	16.8004	16.9009	17.0746	16.7375	16.6618	16.9779	16.9093
Q96KN2	14.9038	15.2394	15.3699	15.109	14.9227	15.2374	15.3409	14.7838	14.5901	14.535	14.2951	14.4136	14.3941	14.243	15.0935	15.0963	14.1326	15.5075	15.7578	15.4929	14.3628	14.2382	14.2795	14.7241	14.7241	12.5819	14.4738	14.2919	15.2877	15.6912	16.1288	16.0339	15.8373	15.7676	15.7954	15.44	14.661	14.4062	14.8004	15.3823	15.0665	15.0917	14.7533	14.9356	14.4086	16.1309	15.2299	15.7502	14.5734
Q96PD5	17.8379	17.6728	18.1938	17.8022	17.7233	18.2099	17.9909	17.8457	17.967	17.4835	17.6074	18.1674	18.3751	17.8623	18.3353	18.1835	17.72	18.1361	18.2013	18.4	17.7152	17.7072	17.4672	17.4525	17.281	17.9092	17.7134	17.231	17.8451	18.1078	18.0391	17.8896	18.0097	18.3372	18.2982	18.0885	17.7909	17.7802	17.4788	17.5953	17.7823	17.3705	17.7313	17.8694	17.2221	17.9776	18.0155	17.5758	17.6991
Q9BWP8	13.1004	14.0192	13.1568	13.5113	13.5701	12.9718	12.9097	13.2376	13.6436	14.2438	13.7241	13.3308	14.6593	13.427	13.4693	13.594	13.644	12.6318	12.9001	13.7889	12.9178	12.797	13.0049	13.3543	13.5652	13.6448	13.6214	13.3722	13.2961	14.0796	13.1249	13.1661	13.221	13.3316	13.3007	13.433	13.1998	13.4229	13.6622	12.6799	12.4566	13.11	14.004	14.7211	14.1876	13.11	13.018	13.7239	12.3403
Q9BXR6	15.1365	15.2048	14.2504	14.7468	12.5987	14.241	15.1114	14.7451	13.4195	14.1339	13.8568	14.1646	12.9562	14.9186	13.5619	13.7083	14.7144	14.2186	14.3809	13.3449	14.605	14.8629	14.9872	14.4989	14.5507	13.2534	14.1877	14.4946	14.0457	12.8604	15.1115	15.3065	15.4184	13.761	13.5463	14.2395	13.9651	14.4194	13.9864	15.1571	14.5234	15.0837	13.7849	14.0788	13.3372	14.5257	15.164	15.7294	13.0633
Q9HDC9	14.6123	14.8106	12.732	13.8232	13.8052	14.689	14.2342	13.5883	12.5786	13.4298	13.6185	14.5705	14.0158	14.0929	13.0929	13.8029	13.893	14.7252	13.7649	13.5266	14.7329	14.3455	14.2892	13.8904	13.6101	14.5408	14.6055	14.3477	14.1967	14.1404	15.2744	14.3444	14.356	15.6028	14.1201	14.0177	14.4117	13.0418	12.8041	15.0742	13.4488	13.7181	14.447	13.5792	13.6229	15.3253	13.0895	14.5562	13.4756
Q9NPH3	14.0783	15.1176	13.3181	14.4666	14.559	14.0996	14.5216	14.0079	14.5051	14.852	14.1284	14.1679	14.9701	15.094	13.499	13.6017	14.8705	14.0484	14.5499	13.9907	13.4962	13.6123	13.7607		13.828	14.7486	15.2457	15.4274	13.419	14.3424	14.0216	14.5334	14.5545	13.5843	14.6525	14.482	14.0463	14.1256	14.3135	12.914	13.8328	13.6384	13.1855	14.5338	14.2173	13.9919	13.3089	14.2634	13.4799
Q9NPY3	13.3459	13.1357	12.7287	10.9322	13.0314	13.5882	13.1189	13.5519	13.2576	13.9138	13.9241	13.1962	13.0413	13.3635	13.3939	12.4932	13.1061	13.3613	13.2931	12.7935	13.632	12.9295	13.041	13.1244	13.3305	13.7146	13.1395	13.8699	13.4676	12.5735	12.8063	12.7689	12.9638	13.1466	12.6272	13.2656	13.1835	12.9898	13.5438	13.3657	12.4623	13.3191	13.5975	13.6562	13.3685	13.1433	12.27	12.8804	13.3543
Q9NQ79	13.3377	13.3644	12.8209	12.9459	12.2159	13.6121	13.3513	12.5274	13.4346	13.1024	13.6814	13.4335	13.4106	13.2763	13.4167	13.0374	11.6286	12.5771	12.5841	12.5458	13.3215	13.2873	12.9221	12.7656	13.0858	13.8144	13.8984	13.8206	13.0074	12.4215	13.2722	13.0559	13.4484	13.8559	13.5757	13.6487	12.8495	12.5401	12.3051	12.9401	12.0826	12.8112	13.3234	13.025	12.7178	13.6431	12.1218	12.9815	13.4748
Q9NZP8	15.95	15.0161	15.5993	15.7543	15.4766	15.3959	15.3333	15.6884	15.5538	15.3426	15.9909	15.5089	15.4383	15.0856	15.9654	16.156	15.4711	15.8697	15.4619	15.7457	15.7112	15.5762	15.6707	15.9277	15.2807	15.7643	15.4719	15.8729	15.7267	15.6626	15.8254	15.7515	15.1255	16.1987	15.9636	15.4899	15.5588	15.418	15.591	15.7136	15.6013	15.6411	16.3411	15.8643	15.4317	15.7871	16.0834	16.0583	15.8472
Q9UGM5	15.8408	15.5574	15.5469	14.9595	14.9056	15.6722	15.0916	15.1425	15.3195	15.2273	14.9273	15.5856	15.108	15.1831	16.0523	15.3869	15.3881	15.5743	15.5	15.2632	16.0083	15.6629	15.5836	15.7259	15.4	15.5448	15.4443	14.9186	15.6359	15.3273	16.0302	15.605	15.4754	16.0742	15.5161	15.6995	14.8953	15.2153	14.0004	15.448	14.9315	15.2336	15.3538	15.1045	14.3571	15.8448	15.3502	15.5171	15.9092
Q9UHG3	14.1161	15.0022	13.4606	14.4468	13.8052	13.8408	14.5902	14.3234	14.8278	13.9152	13.8326	13.4711	13.5222	13.4216	14.6991	13.4399	13.6294	14.3345	14.5717	14.3451	14.0734	13.8286	13.1927	13.6383	14.9228	13.3663	13.3258	13.2055	13.2631	12.9598	14.8604	14.066	14.4594	15.1571	12.9413	13.5775	15.2186	13.7886	13.6759	15.2935	14.5894	14.8218	13.8385	14.2872	13.2057	15.7543	14.0223	15.565	14.6525
Q9UK55	15.9342	16.2954	16.2142	16.5715	16.6795	15.9329	16.5388	16.9268	16.4543	16.7996	17.2918	15.5195	16.1372	15.8187	16.1042	16.7347	16.733	16.26	16.7795	17.1436	16.2257	16.7784	16.5665	15.7205	16.0946	15.5587	16.0652	16.6495	15.9605	17.0502	16.0388	16.5669	16.8417	16.0342	16.5743	16.5997	15.8847	16.3457	15.9503	16.1505	16.1228	16.6683	15.761	16.3767	16.9676	16.2627	15.9596	16.6335	16.0484
Q9UNN8	12.4106	12.5589	11.308	11.5662	10.6268	12.6824	12.8288	12.8516	13.661	13.6622	13.8624		12.489	12.2465	12.4266		12.1646	13.9784	12.7271	13.8051	12.4519	12.4954	12.6504		12.1236	12.5586	13.2095	11.1385	12.3259	13.2602	12.64	11.998	12.3172	12.3921	13.52	12.7046		12.1254	11.6871	12.3343	12.3806	12.0115	12.6145	13.8325	12.6692	14.1923	14.0512	13.8834	12.8221
Q9UNW1	14.246	13.3463	14.0181	13.7053	13.5281	13.5632	13.1741	13.7336	13.4285	13.2989	13.2321	14.0484	14.6234	13.0668	13.6347	13.4716	13.6	13.4848	12.6552	13.1001	13.527	13.1863	13.2117	13.1545		13.1236	12.7974	11.4801	13.2453	12.8798	9.91749	12.7238	13.1688	13.4275	13.7503	13.23	13.0314	13.3296	12.4841	13.4196	13.1833	13.3136	13.7731	13.8932	13.3942	13.521	14.2704	13.1143	13.1043
Q9Y5Y7	14.666	14.9303	15.0927	14.4761	14.5654	13.9661	14.3228	14.4894	14.5735	15.7856	15.3109	13.9007	14.2337	14.3316	14.9662	14.7222	15.8057	14.0389	14.1622	14.1418	14.6569	15.0203	14.6542	13.3077	14.0941	14.1586	14.2232	14.742	13.874	14.6072	13.578	14.4374	14.1933	14.2434	14.739	15.13	13.9273	13.9769	13.5806	14.4501	14.3467	14.505	14.869	15.5151	15.6699	14.2109	14.1208	14.8176	14.3247
Q9Y6R7	14.7656	15.6596	15.5428	16.0774	15.9724	14.0637	14.8294	14.7145	14.7735	15.946	16.6527	14.865	14.9045	15.7273	16.1426	16.3644	16.9321	15.0557	15.0297	15.2851	15.7461	16.0493	16.2861	15.3059	15.9655	15.3049	15.7428	15.9716	15.6886	15.9339	14.34	14.6666	15.2354	14.6168	14.4136	15.3165	14.1618	14.6757	15.3307	14.5309	14.71	15.5839	15.025	15.5902	16.47	14.9848	14.8242	15.7571	14.5233
[truncated: 154 more columns]

## Sheet: Protein list
Additional file S1b. Protein list of the unique human proteins detected and quantified through DIA-MS (data-independent acquisition mass spectrometry).
Protein ID	PG.Protein Groups	PG.Genes	PG.Protein Descriptions	PG.Protein Names	PEP.Stripped Sequence	na_per	Variance
A0A075B6H7	A0A075B6H7	IGKV3-7	Probable non-functional immunoglobulin kappa variable 3-7	KV37_HUMAN	ASQSVSSSYLTWYQQK	0	0.755188
A0A075B6H9	A0A075B6H9	IGLV4-69	Immunoglobulin lambda variable 4-69	LV469_HUMAN	LTCTLSSGHSSYAIAWHQQQPEK	5.71429	0.740441
A0A075B6I0	A0A075B6I0	IGLV8-61	Immunoglobulin lambda variable 8-61	LV861_HUMAN	FSGSILGNK	10	1.40703
A0A075B6J9	A0A075B6J9	IGLV2-18	Immunoglobulin lambda variable 2-18	LV218_HUMAN	VSWYQQPPGTAPK	0	0.663054
A0A075B6K2	A0A075B6K2	IGLV3-12	Immunoglobulin lambda variable 3-12	LV312_HUMAN	FSGSNPGNTATLTISR	0	1.16276
A0A075B6K4	A0A075B6K4	IGLV3-10	Immunoglobulin lambda variable 3-10	LV310_HUMAN	YAYWYQQK	0	0.511186
A0A075B6K5	A0A075B6K5	IGLV3-9	Immunoglobulin lambda variable 3-9	LV39_HUMAN	FSGSNSGNTATLTISR	0	0.274981
A0A075B6P5	A0A075B6P5;P01615	IGKV2-28;IGKV2D-28	Immunoglobulin kappa variable 2-28;Immunoglobulin kappa variable 2D-28	KV228_HUMAN;KVD28_HUMAN	PGQSPQLLIYLGSNR	0	0.413957
A0A075B6Q5	A0A075B6Q5	IGHV3-64	Immunoglobulin heavy variable 3-64	HV364_HUMAN	AEDMAVYYCAR	0	0.2892
A0A075B6R2	A0A075B6R2	IGHV4-4	Immunoglobulin heavy variable 4-4	HV404_HUMAN	SRVTISVDK	0	0.572119
A0A075B6S2	A0A075B6S2	IGKV2D-29	Immunoglobulin kappa variable 2D-29	KVD29_HUMAN	PGQPPQLLIYEVSNR	1.90476	1.27013
A0A075B6S4	A0A075B6S4	IGKV1D-17	Immunoglobulin kappa variable 1D-17	KVD17_HUMAN	HLIYAASSLQSGVPSR	0	0.563079
A0A075B6S5	A0A075B6S5	IGKV1-27	Immunoglobulin kappa variable 1-27	KV127_HUMAN	FSGSGSGTDFTLTISSLQPEDVATYYCQK	0	0.672391
A0A075B6S9	A0A075B6S9;P0DSN7	IGKV1-37;IGKV1D-37	Probable non-functional immunoglobulinn kappa variable 1-37;Probable non-functional immunoglobulinn kappa variable 1D-37	KV137_HUMAN;KVD37_HUMAN	LLIYSASNLQSGVPSR	0	0.552331
A0A087WSX0	A0A087WSX0	IGLV5-45	Immunoglobulin lambda variable 5-45	LV545_HUMAN	PGSPPQYLLR	0	0.431797
A0A087WSY4	A0A087WSY4	IGHV4-30-2	Immunoglobulin heavy variable 4-30-2	HV432_HUMAN	GLEWIGYIYHSGSTYYNPSLK	0	0.791818
A0A087WSY6	A0A087WSY6	IGKV3D-15	Immunoglobulin kappa variable 3D-15	KVD15_HUMAN	LLIYGASIR	0.47619	0.971342
A0A087WSZ0	A0A087WSZ0	IGKV1D-8	Immunoglobulin kappa variable 1D-8	KVD08_HUMAN	APELLIYAASTLQSGVPSR	0	0.534291
A0A087WW87	A0A087WW87;P01614	IGKV2-40;IGKV2D-40	Immunoglobulin kappa variable 2-40;Immunoglobulin kappa variable 2D-40	KV240_HUMAN;KVD40_HUMAN	FSGSGSGTDFTLK	0	0.26307
A0A0A0MS14	A0A0A0MS14	IGHV1-45	Immunoglobulin heavy variable 1-45	HV145_HUMAN	SEDTAMYYCAR	1.42857	0.750158
A0A0A0MS15	A0A0A0MS15	IGHV3-49	Immunoglobulin heavy variable 3-49	HV349_HUMAN	GLEWVGFIR	0	0.466449
A0A0A0MT36	A0A0A0MT36	IGKV6D-21	Immunoglobulin kappa variable 6D-21	KVD21_HUMAN	YASQSISGVPSR	0.952381	1.70929
A0A0B4J1U3	A0A0B4J1U3	IGLV1-36	Immunoglobulin lambda variable 1-36	LV136_HUMAN	VTISCSGSSSNIGNNAVNWYQQLPGK	2.38095	0.80259
A0A0B4J1U7	A0A0B4J1U7	IGHV6-1	Immunoglobulin heavy variable 6-1	HV601_HUMAN	NQFSLQLNSVTPEDTAVYYCAR	0	1.45701
A0A0B4J1V0	A0A0B4J1V0	IGHV3-15	Immunoglobulin heavy variable 3-15	HV315_HUMAN	NTLYLQMNSLK	0	0.604238
A0A0B4J1V2	A0A0B4J1V2	IGHV2-26	Immunoglobulin heavy variable 2-26	HV226_HUMAN	ALEWLAHIFSNDEK	0	0.737842
A0A0B4J1V6	A0A0B4J1V6	IGHV3-73	Immunoglobulin heavy variable 3-73	HV373_HUMAN	GLEWVGR	0	1.46685
A0A0B4J1X5	A0A0B4J1X5	IGHV3-74	Immunoglobulin heavy variable 3-74	HV374_HUMAN	GLVWVSR	0	0.557552
A0A0B4J1X8	A0A0B4J1X8	IGHV3-43	Immunoglobulin heavy variable 3-43	HV343_HUMAN	TEDTALYYCAK	0	0.463221
A0A0B4J1Y8	A0A0B4J1Y8	IGLV9-49	Immunoglobulin lambda variable 9-49	LV949_HUMAN	FSVLGSGLNR	2.85714	1.42889
A0A0B4J1Y9	A0A0B4J1Y9	IGHV3-72	Immunoglobulin heavy variable 3-72	HV372_HUMAN	ANSYTTEYAASVK	0	0.810165
A0A0B4J2D9	A0A0B4J2D9;P0DP09	IGKV1D-13;IGKV1-13	Immunoglobulin kappa variable 1D-13;Immunoglobulin kappa variable 1-13	KVD13_HUMAN;KV113_HUMAN	ASQGISSALAWYQQK	0	0.351611
A0A0C4DH24	A0A0C4DH24	IGKV6-21	Immunoglobulin kappa variable 6-21	KV621_HUMAN	ASQSIGSSLHWYQQK	0	0.697644
A0A0C4DH25	A0A0C4DH25	IGKV3D-20	Immunoglobulin kappa variable 3D-20	KVD20_HUMAN	LLIYDASSR	0	0.420095
A0A0C4DH29	A0A0C4DH29	IGHV1-3	Immunoglobulin heavy variable 1-3	HV103_HUMAN	DTSASTAYMELSSLR	7.14286	0.484739
A0A0C4DH31	A0A0C4DH31	IGHV1-18	Immunoglobulin heavy variable 1-18	HV118_HUMAN	ASGYTFTSYGISWVR	0	0.630677
A0A0C4DH32	A0A0C4DH32	IGHV3-20	Immunoglobulin heavy variable 3-20	HV320_HUMAN	NSLYLQMNSLR	0	0.628243
A0A0C4DH33	A0A0C4DH33	IGHV1-24	Immunoglobulin heavy variable 1-24	HV124_HUMAN	VSGYTLTELSMHWVR	0	0.565805
A0A0C4DH34	A0A0C4DH34	IGHV4-28	Immunoglobulin heavy variable 4-28	HV428_HUMAN	LSSVTAVDTAVYYCAR	0	1.11877
A0A0C4DH35	A0A0C4DH35	IGHV3-35	Probable non-functional immunoglobulin heavy variable 3-35	HV335_HUMAN	AEDTAVYYCVR	0	0.534284
A0A0C4DH36	A0A0C4DH36	IGHV3-38	Probable non-functional immunoglobulin heavy variable 3-38	HV338_HUMAN	AEGTAVYYCAR	0	0.518431
A0A0C4DH38	A0A0C4DH38	IGHV5-51	Immunoglobulin heavy variable 5-51	HV551_HUMAN	YSPSFQGQVTISADK	0	0.605411
A0A0C4DH39	A0A0C4DH39	IGHV1-58	Immunoglobulin heavy variable 1-58	HV158_HUMAN	DMSTSTAYMELSSLR	1.42857	0.87425
A0A0C4DH42	A0A0C4DH42	IGHV3-66	Immunoglobulin heavy variable 3-66	HV366_HUMAN	GVQCEVQLVESGGGLIQPGGSLR	5.2381	1.39495
A0A0C4DH43	A0A0C4DH43	IGHV2-70D	Immunoglobulin heavy variable 2-70D	HV70D_HUMAN	ALEWLAR	0	1.86852
A0A0C4DH67	A0A0C4DH67	IGKV1-8	Immunoglobulin kappa variable 1-8	KV108_HUMAN	LLIYAASTLQSGVPSR	0	0.281082
A0A0C4DH68	A0A0C4DH68	IGKV2-24	Immunoglobulin kappa variable 2-24	KV224_HUMAN	FSGSGAGTDFTLK	0	0.546519
A0A0C4DH72	A0A0C4DH72	IGKV1-6	Immunoglobulin kappa variable 1-6	KV106_HUMAN	LLIYAASSLQSGVPSR	0	0.313753
A0A0J9YX35	A0A0J9YX35	IGHV3-64D	Immunoglobulin heavy variable 3-64D	HV64D_HUMAN	LSCSASGFTFSSYAMHWVR	0	0.323367
A0A0J9YXX1	A0A0J9YXX1	IGHV5-10-1	Immunoglobulin heavy variable 5-10-1	HV5X1_HUMAN	GLEWMGR	0.47619	2.39478
A0M8Q6	A0M8Q6	IGLC7	Immunoglobulin lambda constant 7	IGLC7_HUMAN	VTHEGSTVEK	0	1.79006
A2NJV5	A2NJV5	IGKV2-29	Immunoglobulin kappa variable 2-29	KV229_HUMAN	TYLYWYLQK	0	0.952008
O00187	O00187	MASP2	Mannan-binding lectin serine protease 2	MASP2_HUMAN	LASPGFPGEYANDQER	0	0.291221
O00391	O00391	QSOX1	Sulfhydryl oxidase 1	QSOX1_HUMAN	IPYSFFK	0	0.129626
O14786	O14786;O14786-2;O14786-3	NRP1	Neuropilin-1;Isoform 2 of Neuropilin-1;Isoform 3 of Neuropilin-1	NRP1_HUMAN	IAPPPVVSSGPFLFIK	0	0.213865
O14791	O14791;O14791-2	APOL1	Apolipoprotein L1;Isoform 2 of Apolipoprotein L1	APOL1_HUMAN	VNEPSILEMSR	0	0.346608
O43866	O43866	CD5L	CD5 antigen-like	CD5L_HUMAN	IWLDNVR	0	0.426968
O75144	O75144;O75144-2;O75144-3	ICOSLG	ICOS ligand;Isoform 2 of ICOS ligand;Isoform 3 of ICOS ligand	ICOSL_HUMAN	GLYDVVSVLR	0.47619	0.3028
O75460	O75460	ERN1	Serine/threonine-protein kinase/endoribonuclease IRE1	ERN1_HUMAN	LTPTLYVGK	0	0.730915
O75594	O75594	PGLYRP1	Peptidoglycan recognition protein 1	PGRP1_HUMAN	ALASECAQHLSLPLR	11.4286	0.412056
O75636	O75636	FCN3	Ficolin-3	FCN3_HUMAN	YGIDWASGR	0	0.30244
O75882	O75882;O75882-2	ATRN	Attractin;Isoform 2 of Attractin	ATRN_HUMAN	CTWLIEGQPNR	0	0.0849466
O95445	O95445	APOM	Apolipoprotein M	APOM_HUMAN	EFPEVHLGQWYFIAGAAPTK	0.47619	0.24523
O95445-2	O95445-2	APOM	Isoform 2 of Apolipoprotein M	APOM_HUMAN	WIYHLTEGSTDLR	0	0.399887
P00325	P00325	ADH1B	All-trans-retinol dehydrogenase [NAD(+)] ADH1B	ADH1B_HUMAN	KPFSIEDVEVAPPK	0	1.25189
P00338	P00338;P00338-3	LDHA	L-lactate dehydrogenase A chain;Isoform 3 of L-lactate dehydrogenase A chain	LDHA_HUMAN	DQLIYNLLK	0	0.92864
P00390	P00390;P00390-2;P00390-3;P00390-4;P00390-5	GSR	Glutathione reductase, mitochondrial;Isoform Cytoplasmic of Glutathione reductase, mitochondrial;Isoform 2 of Glutathione reductase, mitochondrial;Isoform 3 of Glutathione reductase, mitochondrial;Isoform 4 of Glutathione reductase, mitochondrial	GSHR_HUMAN	LGGTCVNVGCVPK	4.28571	0.324315
P00450	P00450	CP	Ceruloplasmin	CERU_HUMAN	GAYPLSIEPIGVR	0	0.0915507
P00488	P00488	F13A1	Coagulation factor XIII A chain	F13A_HUMAN	AVPPNNSNAAEDDLPTVELQGVVPR	9.04762	0.861251
P00734	P00734	F2	Prothrombin	THRB_HUMAN	ELLESYIDGR	0	0.137755
P00736	P00736	C1R	Complement C1r subcomponent	C1R_HUMAN	VLNYVDWIK	0	0.125924
P00738	P00738	HP	Haptoglobin	HPT_HUMAN	AVGDKLPECEAVCGKPK	0	1.49551
P00739	P00739	HPR	Haptoglobin-related protein	HPTR_HUMAN	VGYVSGWGQSDNFK	0	0.412509
P00740	P00740	F9	Coagulation factor IX	FA9_HUMAN	SCEPAVPFPCGR	0	0.179253
P00742	P00742	F10	Coagulation factor X	FA10_HUMAN	ETYDFDIAVLR	0	0.166926
P00746	P00746	CFD	Complement factor D	CFAD_HUMAN	ATLGPAVRPLPWQR	0	0.622043
P00747	P00747	PLG	Plasminogen	PLMN_HUMAN	RWELCDIPR	0	0.124872
P00748	P00748	F12	Coagulation factor XII	FA12_HUMAN	NPDNDIRPWCFVLNR	0	0.215952
P00751	P00751	CFB	Complement factor B	CFAB_HUMAN	FLCTGGVSPYADPNTCR	0	0.126744
P00915	P00915	CA1	Carbonic anhydrase 1	CAH1_HUMAN	PISVSYNPATAK	0.952381	1.23713
P01008	P01008	SERPINC1	Antithrombin-III	ANT3_HUMAN	ANRPFLVFIR	0	0.233645
P01009	P01009	SERPINA1	Alpha-1-antitrypsin	A1AT_HUMAN	SVLGQLGITK	0	0.159998
P01011	P01011	SERPINA3	Alpha-1-antichymotrypsin	AACT_HUMAN	EIGELYLPK	0	0.512898
P01019	P01019	AGT	Angiotensinogen	ANGT_HUMAN	VLSALQAVQGLLVAQGR	0	0.261433
P01023	P01023	A2M	Alpha-2-macroglobulin	A2MG_HUMAN	PVPGHVTVSICR	0	0.332386
P01024	P01024	C3	Complement C3	CO3_HUMAN	VLLDGVQNPR	0	0.328739
P01031	P01031	C5	Complement C5	CO5_HUMAN	TLLPVSKPEIR	0	0.233304
P01033	P01033	TIMP1	Metalloproteinase inhibitor 1	TIMP1_HUMAN	GFQALGDAADIR	0.47619	0.535614
P01034	P01034;P01034 A25S;P01034 B allel A25T;P01034 L94Q	CST3	Cystatin-C	CYTC_HUMAN	LVGGPMDASVEEEGVR	0.952381	0.820133
P01042	P01042	KNG1	Kininogen-1	KNG1_HUMAN	YFIDFVAR	0	0.067391
P01344	P01344;P01344-2;P01344-3	IGF2	Insulin-like growth factor II;Isoform 2 of Insulin-like growth factor II;Isoform 3 of Insulin-like growth factor II	IGF2_HUMAN	GIVEECCFR	0	0.289569
P01591	P01591	JCHAIN	Immunoglobulin J chain	IGJ_HUMAN	IIVPLNNR	0	0.491219
P01593	P01593;P01594	IGKV1D-33;IGKV1-33	Immunoglobulin kappa variable 1D-33;Immunoglobulin kappa variable 1-33	KVD33_HUMAN;KV133_HUMAN	LLIYDASNLETGVPSR	0	0.432008
P01597	P01597;P04432	IGKV1-39;IGKV1D-39	Immunoglobulin kappa variable 1-39;Immunoglobulin kappa variable 1D-39	KV139_HUMAN;KVD39_HUMAN	ASQSISSYLNWYQQK	0	0.335819
P01599	P01599	IGKV1-17	Immunoglobulin kappa variable 1-17	KV117_HUMAN	RLIYAASSLQSGVPSR	0	0.238743
P01601	P01601	IGKV1D-16	Immunoglobulin kappa variable 1D-16	KVD16_HUMAN	ASQGISSWLAWYQQK	0	0.423462
P01602	P01602	IGKV1-5	Immunoglobulin kappa variable 1-5	KV105_HUMAN	ASQSISSWLAWYQQK	0	0.293488
P01619	P01619	IGKV3-20	Immunoglobulin kappa variable 3-20	KV320_HUMAN	ASQSVSSSYLAWYQQK	0	0.290024
P01624	P01624	IGKV3-15	Immunoglobulin kappa variable 3-15	KV315_HUMAN	LLIYGASTR	0	0.343311
P01699	P01699	IGLV1-44	Immunoglobulin lambda variable 1-44	LV144_HUMAN	VTISCSGSSSNIGSNTVNWYQQLPGTAPK	0	0.293062
P01700	P01700	IGLV1-47	Immunoglobulin lambda variable 1-47	LV147_HUMAN	SGTSASLAISGLR	0	0.798026
P01701	P01701	IGLV1-51	Immunoglobulin lambda variable 1-51	LV151_HUMAN	VTISCSGSSSNIGNNYVSWYQQLPGTAPK	0	1.05579
P01703	P01703	IGLV1-40	Immunoglobulin lambda variable 1-40	LV140_HUMAN	LLIYGNSNRPSGVPDR	0	0.374839
P01704	P01704	IGLV2-14	Immunoglobulin lambda variable 2-14	LV214_HUMAN	LMIYEVSNRPSGVSNR	9.52381	1.08067
P01705	P01705	IGLV2-23	Immunoglobulin lambda variable 2-23	LV223_HUMAN	LMIYEGSK	7.61905	1.90227
P01706	P01706	IGLV2-11	Immunoglobulin lambda variable 2-11	LV211_HUMAN	LMIYDVSK	0.47619	1.2388
P01709	P01709	IGLV2-8	Immunoglobulin lambda variable 2-8	LV208_HUMAN	LMIYEVSK	0	0.593211
P01714	P01714	IGLV3-19	Immunoglobulin lambda variable 3-19	LV319_HUMAN	PGQAPVLVIYGK	0	0.798131
P01715	P01715	IGLV3-1	Immunoglobulin lambda variable 3-1	LV301_HUMAN	YACWYQQK	0.47619	0.753797
P01717	P01717	IGLV3-25	Immunoglobulin lambda variable 3-25	LV325_HUMAN	QYAYWYQQK	0	0.647425
P01721	P01721	IGLV6-57	Immunoglobulin lambda variable 6-57	LV657_HUMAN	PGSAPTTVIYEDNQRPSGVPDR	0	0.372407
P01742	P01742	IGHV1-69	Immunoglobulin heavy variable 1-69	HV169_HUMAN	SEDTAVYYCAR	0	1.81474
P01743	P01743	IGHV1-46	Immunoglobulin heavy variable 1-46	HV146_HUMAN	ASGYTFTSYYMHWVR	0	0.432901
P01764	P01764	IGHV3-23	Immunoglobulin heavy variable 3-23	HV323_HUMAN	AEDTAVYYCAK	0	1.67718
P01766	P01766	IGHV3-13	Immunoglobulin heavy variable 3-13	HV313_HUMAN	AGDTAVYYCAR	2.85714	4.05042
P01772	P01772	IGHV3-33	Immunoglobulin heavy variable 3-33	HV333_HUMAN	NTLYLQMNSLR	0	0.808377
P01780	P01780	IGHV3-7	Immunoglobulin heavy variable 3-7	HV307_HUMAN	GLEWVANIK	0	0.393812
P01782	P01782	IGHV3-9	Immunoglobulin heavy variable 3-9	HV309_HUMAN	AEDTALYYCAK	0	0.44901
P01817	P01817	IGHV2-5	Immunoglobulin heavy variable 2-5	HV205_HUMAN	RYSPSLK	0	0.705629
P01833	P01833	PIGR	Polymeric immunoglobulin receptor	PIGR_HUMAN	VYTVDLGR	0	0.878959
P01834	P01834	IGKC	Immunoglobulin kappa constant	IGKC_HUMAN	TVAAPSVFIFPPSDEQLK	0	0.270609
P01854	P01854	IGHE	Immunoglobulin heavy constant epsilon	IGHE_HUMAN	PSPFDLFIR	5.2381	4.01554
P01859	P01859	IGHG2	Immunoglobulin heavy constant gamma 2	IGHG2_HUMAN	CCVECPPCPAPPVAGPSVFLFPPK	0	1.75009
P01860	P01860	IGHG3	Immunoglobulin heavy constant gamma 3	IGHG3_HUMAN	CPAPELLGGPSVFLFPPK	0	0.540367
P01861	P01861	IGHG4	Immunoglobulin heavy constant gamma 4	IGHG4_HUMAN	YGPPCPSCPAPEFLGGPSVFLFPPK	0	1.35551
P01871	P01871;P01871-2	IGHM	Immunoglobulin heavy constant mu;Isoform 2 of Immunoglobulin heavy constant mu	IGHM_HUMAN	GVALHRPDVYLLPPAR	0	0.536284
P01876	P01876	IGHA1	Immunoglobulin heavy constant alpha 1	IGHA1_HUMAN	TPLTATLSK	0	1.79094
P02042	P02042	HBD	Hemoglobin subunit delta	HBD_HUMAN	VNVDAVGGEALGR	0	1.03472
P02533	P02533	KRT14	Keratin, type I cytoskeletal 14	K1C14_HUMAN	VLDELTLAR	7.61905	3.73613
P02538	P02538	KRT6A	Keratin, type II cytoskeletal 6A	K2C6A_HUMAN	NLDLDSIIAEVK	1.42857	6.72783
P02647	P02647	APOA1	Apolipoprotein A-I	APOA1_HUMAN	VQPYLDDFQK	0	0.16414
P02649	P02649	APOE	Apolipoprotein E	APOE_HUMAN	VQAAVGTSAAPVPSDNH	0	0.616562
P02652	P02652	APOA2	Apolipoprotein A-II	APOA2_HUMAN	EQLTPLIK	0	0.767189
P02654	P02654	APOC1	Apolipoprotein C-I	APOC1_HUMAN	EWFSETFQK	0	0.486014
P02655	P02655	APOC2	Apolipoprotein C-II	APOC2_HUMAN	TYLPAVDEK	0	0.309578
P02656	P02656	APOC3	Apolipoprotein C-III	APOC3_HUMAN	GWVTDGFSSLK	0	0.418577
P02671	P02671	FGA	Fibrinogen alpha chain	FIBA_HUMAN	DSHSLTTNIMEILR	0	0.464995
P02675	P02675	FGB	Fibrinogen beta chain	FIBB_HUMAN	NYCGLPGEYWLGNDK	0	0.92193
P02679	P02679;P02679-2	FGG	Fibrinogen gamma chain;Isoform Gamma-A of Fibrinogen gamma chain	FIBG_HUMAN	YEASILTHDSSIR	0	0.888388
P02741	P02741	CRP	C-reactive protein	CRP_HUMAN	GYSIFSYATK	0	1.01305
P02743	P02743	APCS	Serum amyloid P-component	SAMP_HUMAN	ESVTDHVNLITPLEK	0	0.349068
P02745	P02745	C1QA	Complement C1q subcomponent subunit A	C1QA_HUMAN	VGYPGPSGPLGAR	0	0.356199
P02746	P02746	C1QB	Complement C1q subcomponent subunit B	C1QB_HUMAN	LEQGENVFLQATDK	0	0.191017
P02747	P02747	C1QC	Complement C1q subcomponent subunit C	C1QC_HUMAN	TNQVNSGGVLLR	0	0.246416
P02748	P02748	C9	Complement component C9	CO9_HUMAN	LSPIYNLVPVK	0	0.346455
P02749	P02749	APOH	Beta-2-glycoprotein 1	APOH_HUMAN	TCPKPDDLPFSTVVPLK	0	0.178575
P02750	P02750	LRG1	Leucine-rich alpha-2-glycoprotein	A2GL_HUMAN	DLLLPQPDLR	0	0.325257
P02751-1	P02751-1	FN1	Isoform 1 of Fibronectin	FINC_HUMAN	VDVIPVNLPGEHGQR	0	0.203521
P02753	P02753	RBP4	Retinol-binding protein 4	RET4_HUMAN	GNDDHWIVDTDYDTYAVQYSCR	0	0.601899
P02760	P02760	AMBP	Protein AMBP	AMBP_HUMAN	CVLFPYGGCQGNGNK	0	0.0991264
P02763	P02763	ORM1	Alpha-1-acid glycoprotein 1	A1AG1_HUMAN	YVGGQEHFAHLLILR	0	0.251819
P02765	P02765	AHSG	Alpha-2-HS-glycoprotein	FETUA_HUMAN	FSVVYAK	0	0.233589
P02766	P02766	TTR	Transthyretin	TTHY_HUMAN	GSPAINVAVHVFR	0	0.49151
P02768	P02768	ALB	Serum albumin	ALBU_HUMAN	LCTVATLR	0	0.186583
P02774	P02774;P02774-3	GC	Vitamin D-binding protein;Isoform 3 of Vitamin D-binding protein	VTDB_HUMAN	YTFELSR	0	0.110825
P02775	P02775	PPBP	Platelet basic protein	CXCL7_HUMAN	ICLDPDAPR	0	0.297615
P02776	P02776	PF4	Platelet factor 4	PLF4_HUMAN	ICLDLQAPLYK	0	1.16852
P02786	P02786	TFRC	Transferrin receptor protein 1	TFR1_HUMAN	ILNIFGVIK	0	0.386781
P02787	P02787	TF	Serotransferrin	TRFE_HUMAN	DCHLAQVPSHTVVAR	0	0.138982
P02788	P02788	LTF	Lactotransferrin	TRFL_HUMAN	CGLVPVLAENYK	0	0.846262
P02790	P02790	HPX	Hemopexin	HEMO_HUMAN	NFPSPVDAAFR	0	0.0855137
P03950	P03950	ANG	Angiogenin	ANGI_HUMAN	NVVVACENGLPVHLDQSIFR	5.2381	1.20567
P03951	P03951	F11	Coagulation factor XI	FA11_HUMAN	PICLPSK	0	1.34203
P03952	P03952	KLKB1	Plasma kallikrein	KLKB1_HUMAN	IAYGTQGSSGYSLR	0	0.145008
P03973	P03973	SLPI	Antileukoproteinase	SLPI_HUMAN	CLDPVDTPNPTR	6.19048	0.350534
P04003	P04003	C4BPA	C4b-binding protein alpha chain	C4BPA_HUMAN	CHPGYKPTTDEPTTVICQK	0	0.129621
P04004	P04004	VTN	Vitronectin	VTNC_HUMAN	RVDTVDPPYPR	0	0.374399
P04040	P04040	CAT	Catalase	CATA_HUMAN	DYPLIPVGK	0	0.93316
P04070	P04070;P04070-2	PROC	Vitamin K-dependent protein C;Isoform 2 of Vitamin K-dependent protein C	PROC_HUMAN	TFVLNFIK	0	0.24811
P04075	P04075	ALDOA	Fructose-bisphosphate aldolase A	ALDOA_HUMAN	PYQYPALTPEQK	0	1.15823
P04114	P04114	APOB	Apolipoprotein B-100	APOB_HUMAN	TEVIPPLIENR	0	0.260661
P04180	P04180	LCAT	Phosphatidylcholine-sterol acyltransferase	LCAT_HUMAN	SSGLVSNAPGVQIR	0	0.146273
P04196	P04196	HRG	Histidine-rich glycoprotein	HRG_HUMAN	YKEENDDFASFR	0	0.143934
P04211	P04211	IGLV7-43	Immunoglobulin lambda variable 7-43	LV743_HUMAN	FSGSLLGGK	0	1.73586
P04217	P04217	A1BG	Alpha-1B-glycoprotein	A1BG_HUMAN	LLELTGPK	0	0.0831681
P04217-2	P04217-2	A1BG	Isoform 2 of Alpha-1B-glycoprotein	A1BG_HUMAN	ATWSGAVLAGR	0	0.0802309
P04264	P04264	KRT1	Keratin, type II cytoskeletal 1	K2C1_HUMAN	SLDLDSIIAEVKAQYEDIAQK	0	2.29208
P04275	P04275	VWF	von Willebrand factor	VWF_HUMAN	YAGSQVASTSEVLK	0	0.294342
P04278	P04278	SHBG	Sex hormone-binding globulin	SHBG_HUMAN	LPLVPALDGCLR	0	0.433967
P04424	P04424;P04424-2	ASL	Argininosuccinate lyase;Isoform 2 of Argininosuccinate lyase	ARLY_HUMAN	WSHWILSHAVALTR	6.66667	7.49854
P04430	P04430	IGKV1-16	Immunoglobulin kappa variable 1-16	KV116_HUMAN	ASQGISNYLAWFQQK	0	0.298274
P04433	P04433	IGKV3-11	Immunoglobulin kappa variable 3-11	KV311_HUMAN	LLIYDASNR	0	0.331581
P04439	P04439;P04439-2	HLA-A	HLA class I histocompatibility antigen, A alpha chain;Isoform 2 of HLA class I histocompatibility antigen, A alpha chain	HLAA_HUMAN	DGEDQTQDTELVETRPAGDGTFQK	11.9048	2.21584
P04745	P04745	AMY1A	Alpha-amylase 1	AMY1_HUMAN	TGSGDIENYNDATQVR	8.57143	1.59572
P05062	P05062	ALDOB	Fructose-bisphosphate aldolase B	ALDOB_HUMAN	ELSEIAQSIVANGK	0.47619	1.63974
P05090	P05090	APOD	Apolipoprotein D	APOD_HUMAN	NILTSNNIDVK	0	0.259409
P05109	P05109	S100A8	Protein S100-A8	S10A8_HUMAN	GADVWFK	7.14286	4.52219
P05154	P05154	SERPINA5	Plasma serine protease inhibitor	IPSP_HUMAN	DFTFDLYR	0	0.366216
P05155	P05155;P05155-3	SERPING1	Plasma protease C1 inhibitor;Isoform 3 of Plasma protease C1 inhibitor	IC1_HUMAN	LEMSKFQPTLLTLPR	0	0.133496
P05156	P05156	CFI	Complement factor I	CFAI_HUMAN	VFCQPWQR	0	0.128064
P05160	P05160	F13B	Coagulation factor XIII B chain	F13B_HUMAN	CNEYYLLR	0	0.119803
P05164	P05164;P05164-2;P05164-3	MPO	Myeloperoxidase;Isoform H14 of Myeloperoxidase;Isoform H7 of Myeloperoxidase	PERM_HUMAN	IANVFTNAFR	11.4286	0.765319
P05362	P05362	ICAM1	Intercellular adhesion molecule 1	ICAM1_HUMAN	LLGIETPLPK	8.09524	3.13623
P05452	P05452	CLEC3B	Tetranectin	TETN_HUMAN	SRLDTLAQEVALLK	0	0.194607
P05543	P05543	SERPINA7	Thyroxine-binding globulin	THBG_HUMAN	GTEAAAVPEVELSDQPENTFLHPIIQIDR	0	0.245461
P05546	P05546	SERPIND1	Heparin cofactor 2	HEP2_HUMAN	IAIDLFK	0	0.173744
P06276	P06276	BCHE	Cholinesterase	CHLE_HUMAN	IFFPGVSEFGK	0	0.122407
P06310	P06310	IGKV2-30	Immunoglobulin kappa variable 2-30	KV230_HUMAN	SSQSLVYSDGNTYLNWFQQRPGQSPR	0.47619	0.51812
P06312	P06312	IGKV4-1	Immunoglobulin kappa variable 4-1	KV401_HUMAN	LLIYWASTR	0	0.279438
P06331	P06331	IGHV4-34	Immunoglobulin heavy variable 4-34	HV434_HUMAN	LSSVTAADTAVYYCAR	0	0.60836
P06396	P06396	GSN	Gelsolin	GELS_HUMAN	HVVPNEVVVQR	0	0.201486
P06681	P06681	C2	Complement C2	CO2_HUMAN	AVISPGFDVFAK	0	0.17204
P06702	P06702	S100A9	Protein S100-A9	S10A9_HUMAN	LGHPDTLNQGEFK	11.4286	1.49543
P06727	P06727	APOA4	Apolipoprotein A-IV	APOA4_HUMAN	LEPYADQLR	0	0.633413
P06732	P06732	CKM	Creatine kinase M-type	KCRM_HUMAN	FEEILTR	5.71429	1.91763
P07195	P07195	LDHB	L-lactate dehydrogenase B chain	LDHB_HUMAN	FIIPQIVK	0	0.939682
P07225	P07225	PROS1	Vitamin K-dependent protein S	PROS_HUMAN	IETISHEDLQR	0	0.158586
P07333	P07333;P07333-2	CSF1R	Macrophage colony-stimulating factor 1 receptor;Isoform 2 of Macrophage colony-stimulating factor 1 receptor	CSF1R_HUMAN	VIPGPPALTLVPAELVR	6.19048	0.330137
P07339	P07339	CTSD	Cathepsin D	CATD_HUMAN	VSTLPAITLK	0	0.315221
P07357	P07357	C8A	Complement component C8 alpha chain	CO8A_HUMAN	FGGTICSGDIWDQASCSSSTTCVR	0	0.23895
P07358	P07358	C8B	Complement component C8 beta chain	CO8B_HUMAN	EVSSCHCAPCQGNGVPVLK	0	0.143716
P07359	P07359	GP1BA	Platelet glycoprotein Ib alpha chain	GP1BA_HUMAN	LTSLPLGALR	0	0.195562
P07360	P07360	C8G	Complement component C8 gamma chain	CO8G_HUMAN	RPASPISTIQPK	0	0.138198
P07478	P07478	PRSS2	Trypsin-2	TRY2_HUMAN	LGEHNIEVLEGNEQFINAAK	0	0.746382
P07737	P07737	PFN1	Profilin-1	PROF1_HUMAN	DSPSVWAAVPGK	2.38095	0.651414
P07900	P07900;P07900-2	HSP90AA1	Heat shock protein HSP 90-alpha;Isoform 2 of Heat shock protein HSP 90-alpha	HS90A_HUMAN	HLEINPDHSIIETLR	0	0.86767
P07988	P07988	SFTPB	Pulmonary surfactant-associated protein B	PSPB_HUMAN	QFVEQHTPQLLTLVPR	3.80952	0.7555
P07996	P07996	THBS1	Thrombospondin-1	TSP1_HUMAN	FVFGTTPEDILR	0	0.504671
P07998	P07998	RNASE1	Ribonuclease pancreatic	RNAS1_HUMAN	QHMDSDSSPSSSSTYCNQMMR	4.28571	1.18128
P08185	P08185	SERPINA6	Corticosteroid-binding globulin	CBG_HUMAN	GTWTQPFDLASTR	0	0.135849
P08246	P08246	ELANE	Neutrophil elastase	ELNE_HUMAN	LGNGVQCLAMGWGLLGR	4.28571	1.61008
P08253	P08253;P08253-2;P08253-3	MMP2	72 kDa type IV collagenase;Isoform 2 of 72 kDa type IV collagenase;Isoform 3 of 72 kDa type IV collagenase	MMP2_HUMAN	FPFLFNGK	3.80952	0.435067
P08294	P08294	SOD3	Extracellular superoxide dismutase [Cu-Zn]	SODE_HUMAN	VTGVVLFR	5.2381	1.09821
P08493	P08493;P08493-2	MGP	Matrix Gla protein;Isoform 2 of Matrix Gla protein	MGP_HUMAN	NANTFISPQQR	12.381	0.853638
P08519	P08519	LPA	Apolipoprotein(a)	APOA_HUMAN	VILGAHQEVNLESHVQEIEVSR	0	0.357085
P08571	P08571	CD14	Monocyte differentiation antigen CD14	CD14_HUMAN	FPAIQNLALR	0	0.299105
P08603	P08603	CFH	Complement factor H	CFAH_HUMAN	CTSTGWIPAPR	0	0.435
P08637	P08637	FCGR3A	Low affinity immunoglobulin gamma Fc region receptor III-A	FCG3A_HUMAN	AVVFLEPQWYR	0.952381	0.305931
P08697	P08697	SERPINF2	Alpha-2-antiplasmin	A2AP_HUMAN	LCQDLGPGAFR	0	0.138644
P08709	P08709;P08709-2	F7	Coagulation factor VII;Isoform B of Coagulation factor VII	FA7_HUMAN	VAQVIIPSTYVPGTTNHDIALLR	0	0.281645
P09172	P09172	DBH	Dopamine beta-hydroxylase	DOPO_HUMAN	TPEGLTLLFK	3.80952	1.65365
P09486	P09486	SPARC	SPARC	SPRC_HUMAN	RLEAGDHPVELLAR	0	0.297666
P09871	P09871	C1S	Complement C1s subcomponent	C1S_HUMAN	VEDPESTLFGSVIR	0	0.136135
P0C0L4	P0C0L4	C4A	Complement C4-A	CO4A_HUMAN	VGDTLNLNLR	0	0.278058
P0C0L5	P0C0L5	C4B	Complement C4-B	CO4B_HUMAN	GSSTWLTAFVLK	0	0.307781
P0CF74	P0CF74	IGLC6	Immunoglobulin lambda constant 6	IGLC6_HUMAN	AAPSVTLFPPSSEELQANK	0	0.257468
P0CG47	P0CG47;P0CG48;P62979;P62987	UBB;UBC;RPS27A;UBA52	Polyubiquitin-B;Polyubiquitin-C;Ubiquitin-40S ribosomal protein S27a;Ubiquitin-60S ribosomal protein L40	UBB_HUMAN;UBC_HUMAN;RS27A_HUMAN;RL40_HUMAN	TLSDYNIQK	0	0.769944
P0DJI8	P0DJI8	SAA1	Serum amyloid A-1 protein	SAA1_HUMAN	SFFSFLGEAFDGAR	0	1.37922
P0DJI9	P0DJI9	SAA2	Serum amyloid A-2 protein	SAA2_HUMAN	SGRDPNHFRPAGLPEK	0	2.10325
P0DOX2	P0DOX2		Immunoglobulin alpha-2 heavy chain	IGA2_HUMAN	YLTWASR	0	0.49678
P0DOX3	P0DOX3		Immunoglobulin delta heavy chain	IGD_HUMAN	ATFTCFVVGSDLK	0	2.14037
P0DOX5	P0DOX5		Immunoglobulin gamma-1 heavy chain	IGG1_HUMAN	NQVSLTCLVK	0	0.282927
P0DOX7	P0DOX7		Immunoglobulin kappa light chain	IGK_HUMAN	DSTYSLSSTLTLSK	0	0.218885
P0DOX8	P0DOX8		Immunoglobulin lambda-1 light chain	IGL1_HUMAN	ANPTVTLFPPSSEELQANK	0	0.182871
P0DOY2	P0DOY2	IGLC2	Immunoglobulin lambda constant 2	IGLC2_HUMAN	AGVETTTPSK	0	2.18372
P0DP01	P0DP01	IGHV1-8	Immunoglobulin heavy variable 1-8	HV108_HUMAN	NTSISTAYMELSSLR	0	0.551486
P0DP08	P0DP08	IGHV4-38-2	Immunoglobulin heavy variable 4-38-2	HVD82_HUMAN	GLEWIGSIYHSGSTYYNPSLK	9.52381	0.740566
P10124	P10124	SRGN	Serglycin	SRGN_HUMAN	GPMFELLPGESNK	13.8095	0.951455
P10643	P10643	C7	Complement component C7	CO7_HUMAN	ELSHLPSLYDYSAYR	0	0.267183
P10645	P10645	CHGA	Chromogranin-A	CMGA_HUMAN	RLEGQEEEEDNRDSSMK	0.47619	12.276
P10720	P10720	PF4V1	Platelet factor 4 variant	PF4V_HUMAN	AGPHCPTAQLIATLK	0	0.298801
P10909	P10909;P10909-2;P10909-4;P10909-5;P10909-6	CLU	Clusterin;Isoform 2 of Clusterin;Isoform 4 of Clusterin;Isoform 5 of Clusterin;Isoform 6 of Clusterin	CLUS_HUMAN	ASSIIDELFQDR	0	0.196567
P11021	P11021	HSPA5	Endoplasmic reticulum chaperone BiP	BIP_HUMAN	ITPSYVAFTPEGER	0	0.151942
P11142	P11142;P11142-2	HSPA8	Heat shock cognate 71 kDa protein;Isoform 2 of Heat shock cognate 71 kDa protein	HSP7C_HUMAN	DAGTIAGLNVLR	5.71429	0.947801
P11226	P11226	MBL2	Mannose-binding protein C	MBL2_HUMAN	TEGQFVDLTGNR	0	0.68693
P11597	P11597	CETP	Cholesteryl ester transfer protein	CETP_HUMAN	LFLSLLDFQITPK	0	0.60023
P12109	P12109	COL6A1	Collagen alpha-1(VI) chain	CO6A1_HUMAN	VAVVQYSGTGQQRPER	9.04762	0.390884
P12111	P12111;P12111-2;P12111-4	COL6A3	Collagen alpha-3(VI) chain;Isoform 2 of Collagen alpha-3(VI) chain;Isoform 4 of Collagen alpha-3(VI) chain	CO6A3_HUMAN	AAPLQGMLPGLLAPLR	2.85714	0.490441
P12259	P12259	F5	Coagulation factor V	FA5_HUMAN	EDGILGPIIR	0	0.152757
P12955	P12955;P12955-3	PEPD	Xaa-Pro dipeptidase;Isoform 3 of Xaa-Pro dipeptidase	PEPD_HUMAN	VPLALFALNR	0	0.150716
P13473	P13473;P13473-2;P13473-3	LAMP2	Lysosome-associated membrane glycoprotein 2;Isoform LAMP-2B of Lysosome-associated membrane glycoprotein 2;Isoform LAMP-2C of Lysosome-associated membrane glycoprotein 2	LAMP2_HUMAN	IPLNDLFR	0.47619	0.359738
P13598	P13598	ICAM2	Intercellular adhesion molecule 2	ICAM2_HUMAN	QVILTLQPTLVAVGK	0.952381	1.04211
P13645	P13645	KRT10	Keratin, type I cytoskeletal 10	K1C10_HUMAN	QSVEADINGLR	3.33333	2.6928
P13671	P13671	C6	Complement component C6	CO6_HUMAN	QLEWGLER	0	0.0992738
P13727	P13727;P13727-2	PRG2	Bone marrow proteoglycan;Isoform 2 of Bone marrow proteoglycan	PRG2_HUMAN	VVGIPGCQTCR	10.9524	0.674719
P13796	P13796	LCP1	Plastin-2	PLSL_HUMAN	LSPEELLLR	0	0.244901
P14151	P14151;P14151-2	SELL	L-selectin;Isoform 2 of L-selectin	LYAM1_HUMAN	SYYWIGIR	0	0.349629
P14543	P14543;P14543-2	NID1	Nidogen-1;Isoform 2 of Nidogen-1	NID1_HUMAN	EYTVTEPERDGASPSR	2.85714	0.192568
P14618-2	P14618-2	PKM	Isoform M1 of Pyruvate kinase PKM	KPYM_HUMAN	GIFPVLCK	2.85714	1.41473
P14625	P14625	HSP90B1	Endoplasmin	ENPL_HUMAN	GVVDSDDLPLNVSR	2.38095	0.33414
P14780	P14780	MMP9	Matrix metalloproteinase-9	MMP9_HUMAN	CGVPDLGR	0.47619	0.920915
P15086	P15086	CPB1	Carboxypeptidase B	CBPB1_HUMAN	VNVEDENHINIIR	11.9048	4.61941
P15144	P15144	ANPEP	Aminopeptidase N	AMPN_HUMAN	QVTPLFIHFR	0	0.300075
P15151	P15151;P15151-2;P15151-3;P15151-4	PVR	Poliovirus receptor;Isoform Beta of Poliovirus receptor;Isoform Gamma of Poliovirus receptor;Isoform Delta of Poliovirus receptor	PVR_HUMAN	RLEFVAAR	3.33333	0.41315
P15169	P15169	CPN1	Carboxypeptidase N catalytic chain	CBPN_HUMAN	GMVLDENYNNLANAVISVSGINHDVTSGDHGDYFR	0	0.265429
P15311	P15311;P26038;P35241;P35241-4;P35241-5	EZR;MSN;RDX;RDX;RDX	Ezrin;Moesin;Radixin;Isoform 4 of Radixin;Isoform 5 of Radixin	EZRI_HUMAN;MOES_HUMAN;RADI_HUMAN;RADI_HUMAN;RADI_HUMAN	IGFPWSEIR	11.9048	0.409121
P15814	P15814	IGLL1	Immunoglobulin lambda-like polypeptide 1	IGLL1_HUMAN	ATPSVTLFPPSSEELQANK	0	0.672467
P16070	P16070;P16070-10;P16070-11;P16070-12;P16070-13;P16070-14;P16070-15;P16070-16;P16070-17;P16070-18;P16070-3;P16070-4;P16070-5;P16070-6;P16070-7;P16070-8;P16070-9	CD44	CD44 antigen;Isoform 10 of CD44 antigen;Isoform 11 of CD44 antigen;Isoform 12 of CD44 antigen;Isoform 13 of CD44 antigen;Isoform 14 of CD44 antigen;Isoform 15 of CD44 antigen;Isoform 16 of CD44 antigen;Isoform 17 of CD44 antigen;Isoform 18 of CD44 antigen;Isoform 3 of CD44 antigen;Isoform 4 of CD44 antigen;Isoform 5 of CD44 antigen;Isoform 6 of CD44 antigen;Isoform 7 of CD44 antigen;Isoform 8 of …	CD44_HUMAN	ALSIGFETCR	0	0.194556
P16930	P16930	FAH	Fumarylacetoacetase	FAAA_HUMAN	ASSVVVSGTPIR	7.61905	1.28168
P17936	P17936;P17936-2	IGFBP3	Insulin-like growth factor-binding protein 3;Isoform 2 of Insulin-like growth factor-binding protein 3	IBP3_HUMAN	CQPSPDEARPLQALLDGR	0	0.233112
P18065	P18065	IGFBP2	Insulin-like growth factor-binding protein 2	IBP2_HUMAN	LEGEACGVYTPR	0	1.09482
P18206	P18206;P18206-2	VCL	Vinculin;Isoform 1 of Vinculin	VINC_HUMAN	AQQVSQGLDVLTAK	5.71429	0.776643
P18428	P18428	LBP	Lipopolysaccharide-binding protein	LBP_HUMAN	ITLPDFTGDLR	0	0.370548
P19320	P19320	VCAM1	Vascular cell adhesion protein 1	VCAM1_HUMAN	QSTQTLYVNVAPR	0	0.36232
P19652	P19652	ORM2	Alpha-1-acid glycoprotein 2	A1AG2_HUMAN	WFYIASAFR	0	0.162739
P19823	P19823	ITIH2	Inter-alpha-trypsin inhibitor heavy chain H2	ITIH2_HUMAN	AHVSFKPTVAQQR	0	0.112968
P19827	P19827	ITIH1	Inter-alpha-trypsin inhibitor heavy chain H1	ITIH1_HUMAN	QYYEGSEIVVAGR	0	0.0751162
P20742	P20742	PZP	Pregnancy zone protein	PZP_HUMAN	MVSGFIPLKPTVK	0	0.345315
P20851	P20851;P20851-2	C4BPB	C4b-binding protein beta chain;Isoform 2 of C4b-binding protein beta chain	C4BPB_HUMAN	SQCLEDHTWAPPFPICK	0	0.119652
P22105	P22105;P22105-1;P22105-4	TNXB	Tenascin-X;Isoform 3 of Tenascin-X;Isoform 5 of Tenascin-X	TENX_HUMAN	LQVVPVAANQR	0	0.316491
P22352	P22352	GPX3	Glutathione peroxidase 3	GPX3_HUMAN	FLVGPDGIPIMR	0	0.28468
P22692	P22692	IGFBP4	Insulin-like growth factor-binding protein 4	IBP4_HUMAN	EDARPVPQGSCQSELHR	0	0.252908
P22792	P22792	CPN2	Carboxypeptidase N subunit 2	CPN2_HUMAN	LELLSLSK	0	0.128326
P22891	P22891;P22891-2	PROZ	Vitamin K-dependent protein Z;Isoform 2 of Vitamin K-dependent protein Z	PROZ_HUMAN	GLLSGWAR	0	0.675454
P23083	P23083	IGHV1-2	Immunoglobulin heavy variable 1-2	HV102_HUMAN	LRSDDTAVYYCAR	0	1.26454
P23142	P23142	FBLN1	Fibulin-1	FBLN1_HUMAN	CLAFECPENYR	0	0.176793
P23142-4	P23142-4	FBLN1	Isoform C of Fibulin-1	FBLN1_HUMAN	VSPHSGVVALTK	0	0.396605
P24158	P24158	PRTN3	Myeloblastin	PRTN3_HUMAN	LFPDFFTR	0.47619	0.679164
P24592	P24592	IGFBP6	Insulin-like growth factor-binding protein 6	IBP6_HUMAN	EGQECGVYTPNCAPGLQCHPPK	0.47619	0.987908
P25311	P25311	AZGP1	Zinc-alpha-2-glycoprotein	ZA2G_HUMAN	CLAYDFYPGK	0	0.191563
P26927	P26927	MST1	Hepatocyte growth factor-like protein	HGFL_HUMAN	EAACVWCNGEEYR	0	0.313419
P27169	P27169	PON1	Serum paraoxonase/arylesterase 1	PON1_HUMAN	IQNILTEEPK	0	0.209614
P27918	P27918	CFP	Properdin	PROP_HUMAN	SISCQEIPGQQSR	0	0.215504
P29401	P29401;P29401-2	TKT	Transketolase;Isoform 2 of Transketolase	TKT_HUMAN	LDNLVAILDINR	8.57143	0.518748
P29622	P29622	SERPINA4	Kallistatin	KAIN_HUMAN	IAPANADFAFR	0	0.180233
P30043	P30043	BLVRB	Flavin reductase (NADPH)	BLVRB_HUMAN	NDLSPTTVMSEGAR	5.2381	2.05378
P32119	P32119	PRDX2	Peroxiredoxin-2	PRDX2_HUMAN	RLSEDYGVLK	0	0.642319
P33151	P33151	CDH5	Cadherin-5	CADH5_HUMAN	KPLIGTVLAMDPDAAR	0	0.147296
P33908	P33908	MAN1A1	Mannosyl-oligosaccharide 1,2-alpha-mannosidase IA	MA1A1_HUMAN	FDGGVEAIATR	0	0.275552
P35527	P35527	KRT9	Keratin, type I cytoskeletal 9	K1C9_HUMAN	QGVDADINGLR	4.28571	3.48122
P35542	P35542	SAA4	Serum amyloid A-4 protein	SAA4_HUMAN	EALQGVGDMGR	0	1.70455
P35858	P35858;P35858-2	IGFALS	Insulin-like growth factor-binding protein complex acid labile subunit;Isoform 2 of Insulin-like growth factor-binding protein complex acid labile subunit	ALS_HUMAN	LEYLLLSR	0	0.712217
P35908	P35908	KRT2	Keratin, type II cytoskeletal 2 epidermal	K22E_HUMAN	FLEQQNQVLQTK	2.85714	4.5341
P36222	P36222	CHI3L1	Chitinase-3-like protein 1	CH3L1_HUMAN	EGDGSCFPDALDR	6.66667	2.25113
P36955	P36955	SERPINF1	Pigment epithelium-derived factor	PEDF_HUMAN	LAAAVSNFGYDLYR	0	0.146668
P36980	P36980;P36980-2	CFHR2	Complement factor H-related protein 2;Isoform Short of Complement factor H-related protein 2	FHR2_HUMAN	ITCAEEGWSPTPK	0	0.361854
P40197	P40197	GP5	Platelet glycoprotein V	GPV_HUMAN	LTEVLLGHNSWR	4.7619	0.643146
P41222	P41222	PTGDS	Prostaglandin-H2 D-isomerase	PTGDS_HUMAN	AQGFTEDTIVFLPQTDK	0.952381	1.1337
P43121	P43121	MCAM	Cell surface glycoprotein MUC18	MUC18_HUMAN	VWLEVEPVGMLK	2.85714	0.356651
P43251	P43251;P43251-2;P43251-3;P43251-4	BTD	Biotinidase;Isoform 2 of Biotinidase;Isoform 3 of Biotinidase;Isoform 4 of Biotinidase	BTD_HUMAN	GDMFLVANLGTK	0	0.194703
P43652	P43652	AFM	Afamin	AFAM_HUMAN	AESPEVCFNEESPK	0	0.163274
P48740	P48740	MASP1	Mannan-binding lectin serine protease 1	MASP1_HUMAN	DQVLVSCDTGYK	0	0.162696
P48740-2	P48740-2	MASP1	Isoform 2 of Mannan-binding lectin serine protease 1	MASP1_HUMAN	VVLHPDFNIQNYNHDIALVQLQEPVPLGPHVMPVCLPR	0	0.495433
P49747	P49747	COMP	Cartilage oligomeric matrix protein	COMP_HUMAN	CEACPPGYSGPTHQGVGLAFAK	0	0.298577
P49908	P49908	SELENOP	Selenoprotein P	SEPP1_HUMAN	LPTDSELAPR	0	0.488269
P49913	P49913	CAMP	Cathelicidin antimicrobial peptide	CAMP_HUMAN	FALLGDFFR	0	0.590013
P51884	P51884	LUM	Lumican	LUM_HUMAN	ILGPLSYSK	0	0.150204
P54108	P54108;P54108-2;P54108-3	CRISP3	Cysteine-rich secretory protein 3;Isoform 2 of Cysteine-rich secretory protein 3;Isoform 3 of Cysteine-rich secretory protein 3	CRIS3_HUMAN	LYVPYEQGAPCASCPDNCDDGLCTNGCK	0	0.218256
P55056	P55056	APOC4	Apolipoprotein C-IV	APOC4_HUMAN	AWFLESK	0	0.738775
P55058	P55058;P55058-4	PLTP	Phospholipid transfer protein;Isoform 4 of Phospholipid transfer protein	PLTP_HUMAN	VPHDLDMLLR	0	0.333242
P55103	P55103	INHBC	Inhibin beta C chain	INHBC_HUMAN	AGGQCPACGGPTLELESQR	0	0.803033
P59665	P59665;P59666	DEFA1;DEFA3	Neutrophil defensin 1;Neutrophil defensin 3	DEF1_HUMAN;DEF3_HUMAN	RYGTCIYQGR	4.28571	3.58344
P60709	P60709	ACTB	Actin, cytoplasmic 1	ACTB_HUMAN	QEYDESGPSIVHR	0	0.666655
P61626	P61626	LYZ	Lysozyme C	LYSC_HUMAN	STDYGIFQINSR	0	0.429783
P61769	P61769	B2M	Beta-2-microglobulin	B2MG_HUMAN	SNFLNCYVSGFHPSDIEVDLLK	0	0.573604
P62258	P62258	YWHAE	14-3-3 protein epsilon	1433E_HUMAN	DSTLIMQLLR	7.14286	0.973018
P62736	P62736;P63267	ACTA2;ACTG2	Actin, aortic smooth muscle;Actin, gamma-enteric smooth muscle	ACTA_HUMAN;ACTH_HUMAN	YPIEHGIITNWDDMEK	0	0.631152
P62805	P62805	H4C1	Histone H4	H4_HUMAN	VFLENVIR	6.19048	0.673433
P62937	P62937	PPIA	Peptidyl-prolyl cis-trans isomerase A	PPIA_HUMAN	VSFELFADK	10	0.708297
P68871	P68871	HBB	Hemoglobin subunit beta	HBB_HUMAN	SAVTALWGK	0	0.976135
P69891	P69891	HBG1	Hemoglobin subunit gamma-1	HBG1_HUMAN	GTFAQLSELHCDK	0	0.684313
P69905	P69905	HBA1	Hemoglobin subunit alpha	HBA_HUMAN	VGAHAGEYGAEALER	0	0.980687
P78417	P78417	GSTO1	Glutathione S-transferase omega-1	GSTO1_HUMAN	VPSLVGSFIR	1.42857	0.538918
P80108	P80108	GPLD1	Phosphatidylinositol-glycan-specific phospholipase D	PHLD_HUMAN	TLLLVGSPTWK	0	0.309971
P80188	P80188;P80188-2	LCN2	Neutrophil gelatinase-associated lipocalin;Isoform 2 of Neutrophil gelatinase-associated lipocalin	NGAL_HUMAN	VPLQQNFQDNQFQGK	4.7619	0.961038
P80748	P80748	IGLV3-21	Immunoglobulin lambda variable 3-21	LV321_HUMAN	SVHWYQQKPGQAPVLVVYDDSDRPSGIPER	0	0.594259
P81172	P81172	HAMP	Hepcidin	HEPC_HUMAN	DTHFPICIFCCGCCHR	3.33333	0.948713
P98160	P98160	HSPG2	Basement membrane-specific heparan sulfate proteoglycan core protein	PGBM_HUMAN	SPAYTLVWTR	3.80952	0.346464
Q03591	Q03591	CFHR1	Complement factor H-related protein 1	FHR1_HUMAN	INHGILYDEEK	0	0.359322
Q04756	Q04756	HGFAC	Hepatocyte growth factor activator	HGFA_HUMAN	SQFVQPICLPEPGSTFPAGHK	0	0.157528
Q06033	Q06033;Q06033-2	ITIH3	Inter-alpha-trypsin inhibitor heavy chain H3;Isoform 2 of Inter-alpha-trypsin inhibitor heavy chain H3	ITIH3_HUMAN	EHLVQATPENLQEAR	0	0.327799
Q06141	Q06141	REG3A	Regenerating islet-derived protein 3-alpha	REG3A_HUMAN	AYGSHCYALFLSPK	0	2.50161
Q06830	Q06830	PRDX1	Peroxiredoxin-1	PRDX1_HUMAN	ATAVMPDGQFK	10	2.82749
Q08211	Q08211	DHX9	ATP-dependent RNA helicase A	DHX9_HUMAN	ISAVSVAER	6.19048	0.834529
Q08380	Q08380	LGALS3BP	Galectin-3-binding protein	LG3BP_HUMAN	SDLAVPSELALLK	0	0.43034
Q08830	Q08830	FGL1	Fibrinogen-like protein 1	FGL1_HUMAN	QLLQENEVQFLDK	2.85714	0.78711
Q12805	Q12805;Q12805-2;Q12805-3;Q12805-4	EFEMP1	EGF-containing fibulin-like extracellular matrix protein 1;Isoform 2 of EGF-containing fibulin-like extracellular matrix protein 1;Isoform 3 of EGF-containing fibulin-like extracellular matrix protein 1;Isoform 4 of EGF-containing fibulin-like extracellular matrix protein 1	FBLN3_HUMAN	ADQVCINLR	0	0.235934
Q13093	Q13093	PLA2G7	Platelet-activating factor acetylhydrolase	PAFA_HUMAN	YPLVVFSHGLGAFR	7.14286	0.55628
Q13103	Q13103	SPP2	Secreted phosphoprotein 24	SPP24_HUMAN	VNSQSLSPYLFR	0.47619	0.711325
Q13201	Q13201	MMRN1	Multimerin-1	MMRN1_HUMAN	LVEENALAPDFSK	8.09524	1.24724
Q13790	Q13790	APOF	Apolipoprotein F	APOF_HUMAN	SGVQQLIQYYQDQK	0	0.620808
Q13822	Q13822;Q13822-2;Q13822-3	ENPP2	Ectonucleotide pyrophosphatase/phosphodiesterase family member 2;Isoform 2 of Ectonucleotide pyrophosphatase/phosphodiesterase family member 2;Isoform 3 of Ectonucleotide pyrophosphatase/phosphodiesterase family member 2	ENPP2_HUMAN	VSPSFSQNCLAYK	7.61905	1.05296
Q14515	Q14515;Q14515-2	SPARCL1	SPARC-like protein 1;Isoform 2 of SPARC-like protein 1	SPRL1_HUMAN	PHCVCQDPVTCPPTK	2.85714	3.2852
Q14520	Q14520;Q14520-2	HABP2	Hyaluronan-binding protein 2;Isoform 2 of Hyaluronan-binding protein 2	HABP2_HUMAN	GQCLITQSPPYYR	0	0.138407
Q14624	Q14624	ITIH4	Inter-alpha-trypsin inhibitor heavy chain H4	ITIH4_HUMAN	LALDNGGLAR	0	0.187603
Q15113	Q15113	PCOLCE	Procollagen C-endopeptidase enhancer 1	PCOC1_HUMAN	VFDLELHPACR	0	0.246312
Q15166	Q15166	PON3	Serum paraoxonase/lactonase 3	PON3_HUMAN	ELFNPHGISIFIDK	6.19048	0.689469
Q15485	Q15485	FCN2	Ficolin-2	FCN2_HUMAN	RVDGSVDFYR	0.47619	0.354953
Q15582	Q15582	TGFBI	Transforming growth factor-beta-induced protein ig-h3	BGH3_HUMAN	STVISYECCPGYEK	0	0.192208
Q15848	Q15848	ADIPOQ	Adiponectin	ADIPO_HUMAN	IFYNQQNHYDGSTGK	0	0.68485
Q16270	Q16270;Q16270-2	IGFBP7	Insulin-like growth factor-binding protein 7;Isoform 2 of Insulin-like growth factor-binding protein 7	IBP7_HUMAN	ITVVDALHEIPVK	4.7619	0.614017
Q16610	Q16610	ECM1	Extracellular matrix protein 1	ECM1_HUMAN	EVGPPLPQEAVPLQK	0	0.200608
Q16627	Q16627;Q16627-2	CCL14	C-C motif chemokine 14;Isoform HCC-3 of C-C motif chemokine 14	CCL14_HUMAN	PGIVFITK	2.38095	0.460664
Q6EMK4	Q6EMK4	VASN	Vasorin	VASN_HUMAN	SLTLGIEPVSPTSLR	0	0.108789
Q6Q788	Q6Q788	APOA5	Apolipoprotein A-V	APOA5_HUMAN	ELFHPYAESLVSGIGR	4.28571	1.15228
Q6UWP8	Q6UWP8	SBSN	Suprabasin	SBSN_HUMAN	FGQGVHHAAGQAGNEAGR	12.8571	2.90022
Q6UX71	Q6UX71;Q6UX71-2	PLXDC2	Plexin domain-containing protein 2;Isoform 2 of Plexin domain-containing protein 2	PXDC2_HUMAN	VGLSDAFVVVHR	0	0.12534
Q6UXB8	Q6UXB8;Q6UXB8-2	PI16	Peptidase inhibitor 16;Isoform 2 of Peptidase inhibitor 16	PI16_HUMAN	WDEELAAFAK	1.42857	0.986727
Q86VB7	Q86VB7;Q86VB7-2;Q86VB7-3;Q86VB7-4	CD163	Scavenger receptor cysteine-rich type 1 protein M130;Isoform 2 of Scavenger receptor cysteine-rich type 1 protein M130;Isoform 3 of Scavenger receptor cysteine-rich type 1 protein M130;Isoform 4 of Scavenger receptor cysteine-rich type 1 protein M130	C163A_HUMAN	CGVALSTPGGAR	0.952381	0.932809
Q86XR2	Q86XR2;Q86XR2-2;Q86XR2-3;Q86XR2-4;Q86XR2-5;Q86XR2-7	NIBAN3	Protein Niban 3;Isoform 2 of Protein Niban 3;Isoform 3 of Protein Niban 3;Isoform 4 of Protein Niban 3;Isoform 5 of Protein Niban 3;Isoform 7 of Protein Niban 3	NIBA3_HUMAN	LQGIVLQR	1.42857	0.631011
Q8N8K9	Q8N8K9;Q8N8K9-3	KIAA1958	Uncharacterized protein KIAA1958;Isoform 3 of Uncharacterized protein KIAA1958	K1958_HUMAN	YALNVWR	1.42857	0.830981
Q8NBP7	Q8NBP7	PCSK9	Proprotein convertase subtilisin/kexin type 9	PCSK9_HUMAN	LPGTYVVVLK	6.66667	1.19545
Q92496	Q92496;Q92496-2	CFHR4	Complement factor H-related protein 4;Isoform 2 of Complement factor H-related protein 4	FHR4_HUMAN	VYLPWSR	0	0.543375
Q92743	Q92743	HTRA1	Serine protease HTRA1	HTRA1_HUMAN	LPVLLLGR	2.85714	0.491903
Q92820	Q92820	GGH	Gamma-glutamyl hydrolase	GGH_HUMAN	DYEILFK	0	0.455042
Q92954	Q92954;Q92954-3;Q92954-6	PRG4	Proteoglycan 4;Isoform C of Proteoglycan 4;Isoform F of Proteoglycan 4	PRG4_HUMAN	DQYYNIDVPSR	0	0.483791
Q96IY4	Q96IY4	CPB2	Carboxypeptidase B2	CBPB2_HUMAN	SFYANNHCIGTDLNR	0	0.123462
Q96KN2	Q96KN2	CNDP1	Beta-Ala-His dipeptidase	CNDP1_HUMAN	EWVAIESDSVQPVPR	0	0.641559
Q96PD5	Q96PD5	PGLYRP2	N-acetylmuramoyl-L-alanine amidase	PGRP2_HUMAN	EFTEAFLGCPAIHPR	0	0.165516
Q9BWP8	Q9BWP8;Q9BWP8-10;Q9BWP8-2;Q9BWP8-3;Q9BWP8-4;Q9BWP8-5;Q9BWP8-6;Q9BWP8-7;Q9BWP8-8;Q9BWP8-9	COLEC11	Collectin-11;Isoform 10 of Collectin-11;Isoform 2 of Collectin-11;Isoform 3 of Collectin-11;Isoform 4 of Collectin-11;Isoform 5 of Collectin-11;Isoform 6 of Collectin-11;Isoform 7 of Collectin-11;Isoform 8 of Collectin-11;Isoform 9 of Collectin-11	COL11_HUMAN	VFIGINDLEK	0.47619	0.258823
Q9BXR6	Q9BXR6	CFHR5	Complement factor H-related protein 5	FHR5_HUMAN	CLDPCVVSEENMNK	0	0.440451
Q9HDC9	Q9HDC9	APMAP	Adipocyte plasma membrane-associated protein	APMAP_HUMAN	LENGEIETIAR	0	0.322461
Q9NPH3	Q9NPH3;Q9NPH3-2;Q9NPH3-3;Q9NPH3-5	IL1RAP	Interleukin-1 receptor accessory protein;Isoform 2 of Interleukin-1 receptor accessory protein;Isoform 3 of Interleukin-1 receptor accessory protein;Isoform 4 of Interleukin-1 receptor accessory protein	IL1AP_HUMAN	VAFPLEVVQK	0.47619	0.473282
Q9NPY3	Q9NPY3	CD93	Complement component C1q receptor	C1QR1_HUMAN	FWIGLQR	0	0.281678
Q9NQ79	Q9NQ79;Q9NQ79-2;Q9NQ79-3	CRTAC1	Cartilage acidic protein 1;Isoform 2 of Cartilage acidic protein 1;Isoform 3 of Cartilage acidic protein 1	CRAC1_HUMAN	WEDILSDEVNVAR	0.47619	0.326982
Q9NZP8	Q9NZP8	C1RL	Complement C1r subcomponent-like protein	C1RL_HUMAN	QRPEVFSDNMFCVGDETQR	0	0.102706
Q9UGM5	Q9UGM5	FETUB	Fetuin-B	FETUB_HUMAN	LVVLPFPK	0	0.21812
Q9UHG3	Q9UHG3;Q9UHG3-2	PCYOX1	Prenylcysteine oxidase 1;Isoform 2 of Prenylcysteine oxidase 1	PCYOX_HUMAN	LVCSGLLQASK	0	0.486393
Q9UK55	Q9UK55	SERPINA10	Protein Z-dependent protease inhibitor	ZPI_HUMAN	ETSNFGFSLLR	0	0.198325
Q9UNN8	Q9UNN8	PROCR	Endothelial protein C receptor	EPCR_HUMAN	LHMLQISYFR	6.19048	0.721608
Q9UNW1	Q9UNW1	MINPP1	Multiple inositol polyphosphate phosphatase 1	MINP1_HUMAN	LASLFPALFSR	6.66667	0.396073
Q9Y5Y7	Q9Y5Y7	LYVE1	Lymphatic vessel endothelial hyaluronic acid receptor 1	LYVE1_HUMAN	NGVGVLIWK	0	0.255991
Q9Y6R7	Q9Y6R7	FCGBP	IgGFc-binding protein	FCGBP_HUMAN	LPVVLANGQIR	0	0.449495

## Sheet: Clinical variables
Additional file S1c. Clinical variables for the patients included in the pilot study. Level of targeted temperature management (TTM) was defined as TTM 33°C (0) or TTM 36°C (1). Neurological outcome was defined as good outcome (0) or poor outcome (1). Dead at follow-up 6-months after randomisation was defined as yes (1) or no (0).
Patient number	Level of TTM	Neurological outcome	Dead at follow-up
101	0	1	1
102	1	1	1
103	0	1	1
104	1	1	1
105	0	0	0
106	1	1	1
107	1	0	0
108	1	0	0
109	1	1	1
110	0	1	0
111	0	1	1
112	0	0	0
113	0	0	0
114	1	1	1
115	1	0	0
116	1	1	1
117	1	1	1
118	0	0	0
119	1	1	1
120	0	1	1
121	0	1	1
122	0	1	1
123	1	1	1
124	1	0	0
125	0	1	1
126	0	0	0
127	1	0	0
128	0	1	1
129	1	1	1
130	0	0	0
131	0	0	0
132	1	0	0
133	0	1	1
134	1	1	1
135	1	0	0
136	0	0	0
137	0	1	1
138	0	0	0
139	0	0	0
140	1	1	1
141	1	1	1
142	0	1	0
143	0	1	1
144	1	1	0
145	0	0	0
146	0	0	0
147	1	0	0
148	1	0	0
149	1	0	0
150	0	1	1
151	1	1	1
152	1	0	0
153	0	0	0
154	1	1	1
155	0	0	0
156	0	1	1
157	1	1	1
158	0	0	0
159	0	1	1
160	1	1	1
161	0	0	0
162	1	1	1
163	0	0	0
164	1	1	1
165	0	1	1
166	0	1	1
167	0	0	0
168	0	1	1
169	1	1	1
170	1	1	0
171	1	1	1
172	0	0	0
173	0	1	1
174	1	1	1
175	0	1	1
176	0	0	0
177	1	1	1
178	1	1	1
