# Supplementary material for: Serum proteome profiles in patients treated with targeted temperature management after out-of-hospital cardiac arrest
Source: Intensive Care Med Exp. 2023 Jul 17;11:43. doi: 10.1186/s40635-023-00528-0 (PMC10350448; doi:10.1186/s40635-023-00528-0)
Supplement: Supplementary file 2 — Additional file 2: S2a. Protein abundances according to neurological outcome for the 24-hour time point. S2b. Protein abundances according to neurological outcome for the 48-hour time point. S2c. Protein abundances according to neurological outcome for the 72-hour time point. [file 40635_2023_528_MOESM2_ESM.xlsx]

## Sheet: 24-hour timepoint
Additional file S2a. Protein abundances according to neurological outcome (poor outcome as compared to good outcome) for the 24-hour time point.
Abbreviations: Protein ID - protein identification, log2(FC) - logarithmic fold change, CI.L - left confidence intervall, CI.R - right confidence intervall, AveExpr - average expression, adj.P-value - adjusted p-value.
Protein ID	log2(FC)	CI.L	CI.R	AveExpr	t	P-Value	adj.P-Value	B	PG.Protein Groups	PG.Genes	PG.Protein Descriptions	PG.Protein Names	PEP.Stripped Sequence	na_per	Variance
Q9UGM5	-0.404489	-0.594177	-0.214801	15.7095	-4.24884	6.17541e-05	0.0121912	1.57853	Q9UGM5	FETUB	Fetuin-B	FETUB_HUMAN	LVVLPFPK	0	0.21812
P18065	0.992302	0.517638	1.46697	14.3508	4.16544	8.31437e-05	0.0121912	1.30282	P18065	IGFBP2	Insulin-like growth factor-binding protein 2	IBP2_HUMAN	LEGEACGVYTPR	0	1.09482
Q12805	0.453317	0.235179	0.671454	15.4768	4.14071	9.07536e-05	0.0121912	1.22171	Q12805;Q12805-2;Q12805-3;Q12805-4	EFEMP1	EGF-containing fibulin-like extracellular matrix protein 1;Isoform 2 of EGF-containing fibulin-like extracellular matrix protein 1;Isoform 3 of EGF-containing fibulin-like extracellular matrix protein 1;Isoform 4 of EGF-containing fibulin-like extracellular matrix protein 1	FBLN3_HUMAN	ADQVCINLR	0	0.235934
P01034	0.509143	0.24574	0.772546	15.1859	3.85143	0.000247522	0.0189156	0.295327	P01034;P01034 A25S;P01034 B allel A25T;P01034 L94Q	CST3	Cystatin-C	CYTC_HUMAN	LVGGPMDASVEEEGVR	0.952381	0.820133
P08519	-0.552644	-0.841486	-0.263802	18.2162	-3.81231	0.000282613	0.0189156	0.173357	P08519	LPA	Apolipoprotein(a)	APOA_HUMAN	VILGAHQEVNLESHVQEIEVSR	0	0.357085
P00746	0.660573	0.313161	1.00799	15.9863	3.78861	0.000306135	0.0189156	0.0998607	P00746	CFD	Complement factor D	CFAD_HUMAN	ATLGPAVRPLPWQR	0	0.622043
P0CG47	0.705701	0.332484	1.07892	13.523	3.76758	0.000328559	0.0189156	0.0349097	P0CG47;P0CG48;P62979;P62987	UBB;UBC;RPS27A;UBA52	Polyubiquitin-B;Polyubiquitin-C;Ubiquitin-40S ribosomal protein S27a;Ubiquitin-60S ribosomal protein L40	UBB_HUMAN;UBC_HUMAN;RS27A_HUMAN;RL40_HUMAN	TLSDYNIQK	0	0.769944
P10643	0.422161	0.193938	0.650383	16.8475	3.68572	0.000431692	0.0195963	-0.215596	P10643	C7	Complement component C7	CO7_HUMAN	ELSHLPSLYDYSAYR	0	0.267183
P22105	-0.512145	-0.789545	-0.234745	13.0929	-3.67866	0.000441912	0.0195963	-0.237042	P22105;P22105-1;P22105-4	TNXB	Tenascin-X;Isoform 3 of Tenascin-X;Isoform 5 of Tenascin-X	TENX_HUMAN	LQVVPVAANQR	0	0.316491
P07998	1.16499	0.526421	1.80355	12.8919	3.6395	0.00052311	0.0195963	-0.358687	P07998	RNASE1	Ribonuclease pancreatic	RNAS1_HUMAN	QHMDSDSSPSSSSTYCNQMMR	4.28571	1.18128
P80108	-0.429573	-0.665972	-0.193173	15.645	-3.62071	0.000534886	0.0195963	-0.411897	P80108	GPLD1	Phosphatidylinositol-glycan-specific phospholipase D	PHLD_HUMAN	TLLLVGSPTWK	0	0.309971
P19827	-0.215768	-0.336908	-0.0946286	19.3858	-3.54899	0.000675803	0.0226957	-0.625653	P19827	ITIH1	Inter-alpha-trypsin inhibitor heavy chain H1	ITIH1_HUMAN	QYYEGSEIVVAGR	0	0.0751162
P29622	-0.349941	-0.55448	-0.145402	16.7036	-3.40897	0.00105824	0.0328054	-1.03428	P29622	SERPINA4	Kallistatin	KAIN_HUMAN	IAPANADFAFR	0	0.180233
P00747	-0.314665	-0.501753	-0.127576	19.4729	-3.35123	0.00126913	0.036251	-1.19934	P00747	PLG	Plasminogen	PLMN_HUMAN	RWELCDIPR	0	0.124872
P02679	0.858954	0.342065	1.37584	15.5641	3.31113	0.00143828	0.036251	-1.31278	P02679;P02679-2	FGG	Fibrinogen gamma chain;Isoform Gamma-A of Fibrinogen gamma chain	FIBG_HUMAN	YEASILTHDSSIR	0	0.888388
P01024	-0.368721	-0.591128	-0.146314	23.1377	-3.30333	0.00147355	0.036251	-1.33472	P01024	C3	Complement C3	CO3_HUMAN	VLLDGVQNPR	0	0.328739
P01011	0.393579	0.155315	0.631843	22.0385	3.29137	0.0015292	0.036251	-1.3683	P01011	SERPINA3	Alpha-1-antichymotrypsin	AACT_HUMAN	EIGELYLPK	0	0.512898
P61769	0.533642	0.201402	0.865882	15.3605	3.20038	0.00202207	0.0388619	-1.62081	P61769	B2M	Beta-2-microglobulin	B2MG_HUMAN	SNFLNCYVSGFHPSDIEVDLLK	0	0.573604
P12955	-0.238139	-0.386934	-0.0893431	13.7042	-3.18892	0.00209378	0.0388619	-1.65225	P12955;P12955-3	PEPD	Xaa-Pro dipeptidase;Isoform 3 of Xaa-Pro dipeptidase	PEPD_HUMAN	VPLALFALNR	0	0.150716
P03952	-0.260403	-0.423152	-0.0976551	18.0595	-3.18811	0.00209891	0.0388619	-1.65446	P03952	KLKB1	Plasma kallikrein	KLKB1_HUMAN	IAYGTQGSSGYSLR	0	0.145008
P02671	0.511083	0.191093	0.831074	15.7144	3.18243	0.00213545	0.0388619	-1.67002	P02671	FGA	Fibrinogen alpha chain	FIBA_HUMAN	DSHSLTTNIMEILR	0	0.464995
P43652	-0.296834	-0.48366	-0.110008	18.3598	-3.16578	0.00224588	0.0388619	-1.71547	P43652	AFM	Afamin	AFAM_HUMAN	AESPEVCFNEESPK	0	0.163274
P02675	0.846594	0.311937	1.38125	14.5562	3.15503	0.00231994	0.0388619	-1.74469	P02675	FGB	Fibrinogen beta chain	FIBB_HUMAN	NYCGLPGEYWLGNDK	0	0.92193
P22692	0.380289	0.139657	0.620921	13.571	3.14893	0.00236298	0.0388619	-1.76125	P22692	IGFBP4	Insulin-like growth factor-binding protein 4	IBP4_HUMAN	EDARPVPQGSCQSELHR	0	0.252908
Q06033	0.369192	0.135087	0.603297	17.8139	3.14228	0.00241079	0.0388619	-1.77928	Q06033;Q06033-2	ITIH3	Inter-alpha-trypsin inhibitor heavy chain H3;Isoform 2 of Inter-alpha-trypsin inhibitor heavy chain H3	ITIH3_HUMAN	EHLVQATPENLQEAR	0	0.327799
Q13093	-0.538338	-0.881998	-0.194678	12.4756	-3.13234	0.00266283	0.0397194	-1.79455	Q13093	PLA2G7	Platelet-activating factor acetylhydrolase	PAFA_HUMAN	YPLVVFSHGLGAFR	7.14286	0.55628
P22891	-0.564579	-0.924079	-0.205078	15.243	-3.12917	0.0025077	0.0388694	-1.81475	P22891;P22891-2	PROZ	Vitamin K-dependent protein Z;Isoform 2 of Vitamin K-dependent protein Z	PROZ_HUMAN	GLLSGWAR	0	0.675454
P01019	0.282989	0.100931	0.465046	18.4709	3.09716	0.00275966	0.0397194	-1.90082	P01019	AGT	Angiotensinogen	ANGT_HUMAN	VLSALQAVQGLLVAQGR	0	0.261433
P80188	0.663665	0.228357	1.09897	13.3893	3.03918	0.00330453	0.0459216	-2.04651	P80188;P80188-2	LCN2	Neutrophil gelatinase-associated lipocalin;Isoform 2 of Neutrophil gelatinase-associated lipocalin	NGAL_HUMAN	VPLQQNFQDNQFQGK	4.7619	0.961038
P36222	1.00356	0.334264	1.67286	14.8276	2.98974	0.00383386	0.0511766	-2.17883	P36222	CHI3L1	Chitinase-3-like protein 1	CH3L1_HUMAN	EGDGSCFPDALDR	6.66667	2.25113
P04180	-0.250436	-0.418079	-0.0827921	15.5244	-2.97655	0.00393667	0.0511766	-2.21911	P04180	LCAT	Phosphatidylcholine-sterol acyltransferase	LCAT_HUMAN	SSGLVSNAPGVQIR	0	0.146273
P01033	0.534163	0.173408	0.894917	14.3513	2.95096	0.00425561	0.0535858	-2.2843	P01033	TIMP1	Metalloproteinase inhibitor 1	TIMP1_HUMAN	GFQALGDAADIR	0.47619	0.535614
P08709	-0.334121	-0.560635	-0.107606	13.2098	-2.93908	0.00438792	0.0535858	-2.31599	P08709;P08709-2	F7	Coagulation factor VII;Isoform B of Coagulation factor VII	FA7_HUMAN	VAQVIIPSTYVPGTTNHDIALLR	0	0.281645
Q04756	-0.26726	-0.449095	-0.0854252	15.1877	-2.9286	0.0045224	0.0536037	-2.34291	Q04756	HGFAC	Hepatocyte growth factor activator	HGFA_HUMAN	SQFVQPICLPEPGSTFPAGHK	0	0.157528
P19823	-0.283671	-0.477611	-0.0897303	20.7075	-2.9144	0.00471072	0.0542406	-2.37926	P19823	ITIH2	Inter-alpha-trypsin inhibitor heavy chain H2	ITIH2_HUMAN	AHVSFKPTVAQQR	0	0.112968
P01344	-0.345023	-0.583127	-0.106918	15.4839	-2.88724	0.00509132	0.054301	-2.44843	P01344;P01344-2;P01344-3	IGF2	Insulin-like growth factor II;Isoform 2 of Insulin-like growth factor II;Isoform 3 of Insulin-like growth factor II	IGF2_HUMAN	GIVEECCFR	0	0.289569
Q96KN2	-0.553916	-0.936281	-0.171551	14.9248	-2.88648	0.00510238	0.054301	-2.45035	Q96KN2	CNDP1	Beta-Ala-His dipeptidase	CNDP1_HUMAN	EWVAIESDSVQPVPR	0	0.641559
P00751	-0.205227	-0.346954	-0.0634997	20.2251	-2.88526	0.00512019	0.054301	-2.45346	P00751	CFB	Complement factor B	CFAB_HUMAN	FLCTGGVSPYADPNTCR	0	0.126744
A0A087WSZ0	0.510934	0.156186	0.865682	16.0624	2.86978	0.00535077	0.0552913	-2.49262	A0A087WSZ0	IGKV1D-8	Immunoglobulin kappa variable 1D-8	KVD08_HUMAN	APELLIYAASTLQSGVPSR	0	0.534291
P35858	-0.558103	-0.948293	-0.167913	16.9667	-2.84998	0.00565966	0.0568112	-2.54247	P35858;P35858-2	IGFALS	Insulin-like growth factor-binding protein complex acid labile subunit;Isoform 2 of Insulin-like growth factor-binding protein complex acid labile subunit	ALS_HUMAN	LEYLLLSR	0	0.712217
P27169	-0.298509	-0.507753	-0.0892649	18.2757	-2.84255	0.0057798	0.0568112	-2.56111	P27169	PON1	Serum paraoxonase/arylesterase 1	PON1_HUMAN	IQNILTEEPK	0	0.209614
P61626	0.39835	0.117349	0.67935	15.4003	2.82463	0.0060792	0.0583313	-2.60591	P61626	LYZ	Lysozyme C	LYSC_HUMAN	STDYGIFQINSR	0	0.429783
P01764	0.718853	0.206621	1.23108	19.2358	2.79625	0.00658238	0.0606589	-2.67636	P01764	IGHV3-23	Immunoglobulin heavy variable 3-23	HV323_HUMAN	AEDTAVYYCAK	0	1.67718
A0A0C4DH33	-0.490368	-0.840266	-0.140469	14.8409	-2.79243	0.00665298	0.0606589	-2.6858	A0A0C4DH33	IGHV1-24	Immunoglobulin heavy variable 1-24	HV124_HUMAN	VSGYTLTELSMHWVR	0	0.565805
P07339	0.33137	0.0943775	0.568362	13.7261	2.78601	0.00677333	0.0606589	-2.70166	P07339	CTSD	Cathepsin D	CATD_HUMAN	VSTLPAITLK	0	0.315221
P0DJI8	0.668624	0.187508	1.14974	21.4452	2.76908	0.0070999	0.0622013	-2.7433	P0DJI8	SAA1	Serum amyloid A-1 protein	SAA1_HUMAN	SFFSFLGEAFDGAR	0	1.37922
P09871	-0.190247	-0.327683	-0.0528115	18.436	-2.75818	0.00731782	0.0627464	-2.77001	P09871	C1S	Complement C1s subcomponent	C1S_HUMAN	VEDPESTLFGSVIR	0	0.136135
P17936	-0.291723	-0.503174	-0.0802721	14.6991	-2.74894	0.0075073	0.06303	-2.79258	P17936;P17936-2	IGFBP3	Insulin-like growth factor-binding protein 3;Isoform 2 of Insulin-like growth factor-binding protein 3	IBP3_HUMAN	CQPSPDEARPLQALLDGR	0	0.233112
P02753	0.371239	0.096579	0.645899	18.8005	2.69316	0.00874945	0.0707945	-2.92752	P02753	RBP4	Retinol-binding protein 4	RET4_HUMAN	GNDDHWIVDTDYDTYAVQYSCR	0	0.601899
P02741	0.549335	0.142696	0.955973	18.1645	2.69174	0.00878344	0.0707945	-2.93093	P02741	CRP	C-reactive protein	CRP_HUMAN	GYSIFSYATK	0	1.01305
P19652	0.272576	0.0697494	0.475402	23.6364	2.67773	0.0091247	0.072103	-2.96445	P19652	ORM2	Alpha-1-acid glycoprotein 2	A1AG2_HUMAN	WFYIASAFR	0	0.162739
P04070	-0.284072	-0.498269	-0.0698754	15.0743	-2.64253	0.0100363	0.0766722	-3.04805	P04070;P04070-2	PROC	Vitamin K-dependent protein C;Isoform 2 of Vitamin K-dependent protein C	PROC_HUMAN	TFVLNFIK	0	0.24811
Q9UHG3	-0.407796	-0.715486	-0.100106	14.2324	-2.64079	0.0100834	0.0766722	-3.05216	Q9UHG3;Q9UHG3-2	PCYOX1	Prenylcysteine oxidase 1;Isoform 2 of Prenylcysteine oxidase 1	PCYOX_HUMAN	LVCSGLLQASK	0	0.486393
O95445	-0.290236	-0.510726	-0.0697465	16.9004	-2.62281	0.0105823	0.0789756	-3.09448	O95445	APOM	Apolipoprotein M	APOM_HUMAN	EFPEVHLGQWYFIAGAAPTK	0.47619	0.24523
P49908	-0.38521	-0.681475	-0.0889447	15.8202	-2.59072	0.0115289	0.0844751	-3.16943	P49908	SELENOP	Selenoprotein P	SEPP1_HUMAN	LPTDSELAPR	0	0.488269
P08637	0.300909	0.0612425	0.540576	15.3015	2.50168	0.0145698	0.10485	-3.37339	P08637	FCGR3A	Low affinity immunoglobulin gamma Fc region receptor III-A	FCG3A_HUMAN	AVVFLEPQWYR	0.952381	0.305931
P05160	-0.193566	-0.3487	-0.0384332	15.6227	-2.48616	0.0151682	0.107242	-3.40832	P05160	F13B	Coagulation factor XIII B chain	F13B_HUMAN	CNEYYLLR	0	0.119803
P81172	-0.485371	-0.881263	-0.0894793	13.4084	-2.44459	0.0169846	0.117182	-3.48869	P81172	HAMP	Hepcidin	HEPC_HUMAN	DTHFPICIFCCGCCHR	3.33333	0.948713
P05156	-0.180065	-0.327294	-0.0328356	18.6387	-2.4369	0.0172164	0.117182	-3.51799	P05156	CFI	Complement factor I	CFAI_HUMAN	VFCQPWQR	0	0.128064
P02787	-0.190072	-0.345815	-0.0343282	24.9502	-2.43171	0.0174464	0.117182	-3.52945	P02787	TF	Serotransferrin	TRFE_HUMAN	DCHLAQVPSHTVVAR	0	0.138982
O75144	-0.257231	-0.474783	-0.0396797	12.5934	-2.35648	0.0211334	0.139619	-3.69002	O75144;O75144-2;O75144-3	ICOSLG	ICOS ligand;Isoform 2 of ICOS ligand;Isoform 3 of ICOS ligand	ICOSL_HUMAN	GLYDVVSVLR	0.47619	0.3028
P23142	0.233902	0.0354466	0.432357	15.6031	2.34841	0.0215255	0.139916	-3.71033	P23142	FBLN1	Fibulin-1	FBLN1_HUMAN	CLAFECPENYR	0	0.176793
P02042	-0.534413	-0.991466	-0.0773589	15.5043	-2.32977	0.0225472	0.144188	-3.75008	P02042	HBD	Hemoglobin subunit delta	HBD_HUMAN	VNVDAVGGEALGR	0	1.03472
P15151	-0.259745	-0.482473	-0.0370176	13.8366	-2.32421	0.0228983	0.144188	-3.75463	P15151;P15151-2;P15151-3;P15151-4	PVR	Poliovirus receptor;Isoform Beta of Poliovirus receptor;Isoform Gamma of Poliovirus receptor;Isoform Delta of Poliovirus receptor	PVR_HUMAN	RLEFVAAR	3.33333	0.41315
Q86VB7	0.464946	0.0649492	0.864943	13.3293	2.31606	0.0233258	0.14462	-3.77913	Q86VB7;Q86VB7-2;Q86VB7-3;Q86VB7-4	CD163	Scavenger receptor cysteine-rich type 1 protein M130;Isoform 2 of Scavenger receptor cysteine-rich type 1 protein M130;Isoform 3 of Scavenger receptor cysteine-rich type 1 protein M130;Isoform 4 of Scavenger receptor cysteine-rich type 1 protein M130	C163A_HUMAN	CGVALSTPGGAR	0.952381	0.932809
P02775	-0.292527	-0.547275	-0.0377795	19.7721	-2.28802	0.0249925	0.152606	-3.8381	P02775	PPBP	Platelet basic protein	CXCL7_HUMAN	ICLDPDAPR	0	0.297615
P10720	-0.263463	-0.494555	-0.0323706	16.8651	-2.27163	0.0260146	0.155613	-3.87227	P10720	PF4V1	Platelet factor 4 variant	PF4V_HUMAN	AGPHCPTAQLIATLK	0	0.298801
P51884	0.19359	0.0231309	0.364049	16.9151	2.2629	0.0265738	0.155613	-3.89038	P51884	LUM	Lumican	LUM_HUMAN	ILGPLSYSK	0	0.150204
P02788	0.480703	0.0572351	0.904172	14.2746	2.26183	0.0266434	0.155613	-3.89261	P02788	LTF	Lactotransferrin	TRFL_HUMAN	CGLVPVLAENYK	0	0.846262
O75594	0.3768	0.0317753	0.721825	11.9623	2.18448	0.032842	0.17929	-3.9681	O75594	PGLYRP1	Peptidoglycan recognition protein 1	PGRP1_HUMAN	ALASECAQHLSLPLR	11.4286	0.412056
P22352	-0.303707	-0.575861	-0.0315524	17.4606	-2.22353	0.0292307	0.168285	-3.97135	P22352	GPX3	Glutathione peroxidase 3	GPX3_HUMAN	FLVGPDGIPIMR	0	0.28468
P02765	-0.219246	-0.41716	-0.0213321	21.2636	-2.20729	0.0303927	0.172511	-4.00439	P02765	AHSG	Alpha-2-HS-glycoprotein	FETUA_HUMAN	FSVVYAK	0	0.233589
Q16627	0.314203	0.0267518	0.601653	13.2469	2.17949	0.032612	0.17929	-4.04977	Q16627;Q16627-2	CCL14	C-C motif chemokine 14;Isoform HCC-3 of C-C motif chemokine 14	CCL14_HUMAN	PGIVFITK	2.38095	0.460664
P05546	-0.166132	-0.318415	-0.01385	18.458	-2.17374	0.0329218	0.17929	-4.07195	P05546	SERPIND1	Heparin cofactor 2	HEP2_HUMAN	IAIDLFK	0	0.173744
P01591	0.369928	0.0298939	0.709963	19.3493	2.1677	0.0333967	0.179452	-4.08404	P01591	JCHAIN	Immunoglobulin J chain	IGJ_HUMAN	IIVPLNNR	0	0.491219
Q96IY4	-0.18392	-0.353926	-0.0139129	16.426	-2.15559	0.0343658	0.180034	-4.10815	Q96IY4	CPB2	Carboxypeptidase B2	CBPB2_HUMAN	SFYANNHCIGTDLNR	0	0.123462
P00734	-0.197611	-0.380379	-0.0148425	19.544	-2.15434	0.0344673	0.180034	-4.11063	P00734	F2	Prothrombin	THRB_HUMAN	ELLESYIDGR	0	0.137755
Q96PD5	-0.229943	-0.443073	-0.016813	17.9077	-2.14971	0.0348452	0.180034	-4.11981	Q96PD5	PGLYRP2	N-acetylmuramoyl-L-alanine amidase	PGRP2_HUMAN	EFTEAFLGCPAIHPR	0	0.165516
P02790	-0.155854	-0.302212	-0.00949516	23.7887	-2.12179	0.0372013	0.184915	-4.1748	P02790	HPX	Hemopexin	HEMO_HUMAN	NFPSPVDAAFR	0	0.0855137
P0DJI9	0.636515	0.0386808	1.23435	19.7266	2.12144	0.0372315	0.184915	-4.17548	P0DJI9	SAA2	Serum amyloid A-2 protein	SAA2_HUMAN	SGRDPNHFRPAGLPEK	0	2.10325
P05543	-0.215948	-0.419069	-0.0128285	15.226	-2.11837	0.0374997	0.184915	-4.1815	P05543	SERPINA7	Thyroxine-binding globulin	THBG_HUMAN	GTEAAAVPEVELSDQPENTFLHPIIQIDR	0	0.245461
P01624	0.260711	0.0153214	0.506101	20.9138	2.11693	0.0376253	0.184915	-4.18431	P01624	IGKV3-15	Immunoglobulin kappa variable 3-15	KV315_HUMAN	LLIYGASTR	0	0.343311
P06276	-0.171333	-0.333921	-0.00874581	15.4606	-2.0997	0.0391623	0.188823	-4.21786	P06276	BCHE	Cholinesterase	CHLE_HUMAN	IFFPGVSEFGK	0	0.122407
P04275	0.271326	0.0135865	0.529066	16.7106	2.09756	0.0393576	0.188823	-4.22202	P04275	VWF	von Willebrand factor	VWF_HUMAN	YAGSQVASTSEVLK	0	0.294342
Q6EMK4	-0.168202	-0.333901	-0.00250357	13.9375	-2.02263	0.0467231	0.221312	-4.36499	Q6EMK4	VASN	Vasorin	VASN_HUMAN	SLTLGIEPVSPTSLR	0	0.108789
P41222	0.335853	0.00421954	0.667487	14.6788	2.01788	0.0472279	0.221312	-4.37391	P41222	PTGDS	Prostaglandin-H2 D-isomerase	PTGDS_HUMAN	AQGFTEDTIVFLPQTDK	0.952381	1.1337
P01709	-0.291205	-0.580642	-0.00176767	16.6363	-2.00469	0.0486525	0.224657	-4.39853	P01709	IGLV2-8	Immunoglobulin lambda variable 2-8	LV208_HUMAN	LMIYEVSK	0	0.593211
P00488	-0.332396	-0.663382	-0.00141076	13.0732	-2.00147	0.0490566	0.224657	-4.40078	P00488	F13A1	Coagulation factor XIII A chain	F13A_HUMAN	AVPPNNSNAAEDDLPTVELQGVVPR	9.04762	0.861251
P11226	-0.367878	-0.737213	0.00145726	14.8696	-1.98466	0.0508874	0.230423	-4.43567	P11226	MBL2	Mannose-binding protein C	MBL2_HUMAN	TEGQFVDLTGNR	0	0.68693
P08294	0.474695	-0.0129287	0.962318	13.4335	1.94306	0.056209	0.249239	-4.46575	P08294	SOD3	Extracellular superoxide dismutase [Cu-Zn]	SODE_HUMAN	VTGVVLFR	5.2381	1.09821
P14625	0.220987	-0.00852304	0.450497	13.2488	1.92084	0.0588821	0.257929	-4.51849	P14625	HSP90B1	Endoplasmin	ENPL_HUMAN	GVVDSDDLPLNVSR	2.38095	0.33414
P20851	-0.175095	-0.354998	0.00480903	15.9232	-1.93926	0.0562797	0.249239	-4.5186	P20851;P20851-2	C4BPB	C4b-binding protein beta chain;Isoform 2 of C4b-binding protein beta chain	C4BPB_HUMAN	SQCLEDHTWAPPFPICK	0	0.119652
Q6UWP8	-1.23998	-2.60064	0.12068	12.2965	-1.82627	0.0732351	0.27074	-4.58029	Q6UWP8	SBSN	Suprabasin	SBSN_HUMAN	FGQGVHHAAGQAGNEAGR	12.8571	2.90022
P01717	0.345941	-0.0172939	0.709175	17.6904	1.89766	0.0616398	0.26142	-4.59308	P01717	IGLV3-25	Immunoglobulin lambda variable 3-25	LV325_HUMAN	QYAYWYQQK	0	0.647425
P12111	0.283328	-0.0183089	0.584964	11.8089	1.87383	0.0651855	0.263209	-4.59559	P12111;P12111-2;P12111-4	COL6A3	Collagen alpha-3(VI) chain;Isoform 2 of Collagen alpha-3(VI) chain;Isoform 4 of Collagen alpha-3(VI) chain	CO6A3_HUMAN	AAPLQGMLPGLLAPLR	2.85714	0.490441
P02748	0.248028	-0.0134723	0.509529	19.4656	1.88987	0.0626896	0.26142	-4.60686	P02748	C9	Complement component C9	CO9_HUMAN	LSPIYNLVPVK	0	0.346455
A0A075B6S5	0.360322	-0.0197534	0.740397	15.5748	1.88897	0.0628122	0.26142	-4.60846	A0A075B6S5	IGKV1-27	Immunoglobulin kappa variable 1-27	KV127_HUMAN	FSGSGSGTDFTLTISSLQPEDVATYYCQK	0	0.672391
P01721	-0.244085	-0.501568	0.0133983	14.7128	-1.88884	0.0628294	0.26142	-4.60868	P01721	IGLV6-57	Immunoglobulin lambda variable 6-57	LV657_HUMAN	PGSAPTTVIYEDNQRPSGVPDR	0	0.372407
P02751-1	-0.199405	-0.409832	0.0110219	19.7955	-1.88816	0.0629224	0.26142	-4.60988	P02751-1	FN1	Isoform 1 of Fibronectin	FINC_HUMAN	VDVIPVNLPGEHGQR	0	0.203521
P01782	0.318409	-0.0201309	0.656949	18.7907	1.87404	0.0648701	0.263209	-4.63471	P01782	IGHV3-9	Immunoglobulin heavy variable 3-9	HV309_HUMAN	AEDTALYYCAK	0	0.44901
P00742	-0.185851	-0.384149	0.0124476	16.6783	-1.86745	0.0657967	0.263209	-4.64625	P00742	F10	Coagulation factor X	FA10_HUMAN	ETYDFDIAVLR	0	0.166926
P11597	-0.293866	-0.607613	0.0198823	13.5437	-1.86626	0.0659655	0.263209	-4.64833	P11597	CETP	Cholesteryl ester transfer protein	CETP_HUMAN	LFLSLLDFQITPK	0	0.60023
A0A0B4J2D9	0.242931	-0.0185593	0.504421	16.5737	1.8511	0.0681425	0.26923	-4.67469	A0A0B4J2D9;P0DP09	IGKV1D-13;IGKV1-13	Immunoglobulin kappa variable 1D-13;Immunoglobulin kappa variable 1-13	KVD13_HUMAN;KV113_HUMAN	ASQGISSALAWYQQK	0	0.351611
P06331	0.254357	-0.0209283	0.529642	18.2966	1.84104	0.069621	0.269889	-4.69208	P06331	IGHV4-34	Immunoglobulin heavy variable 4-34	HV434_HUMAN	LSSVTAADTAVYYCAR	0	0.60836
P0DOX7	0.182865	-0.0153452	0.381076	22.708	1.83826	0.0700341	0.269889	-4.69687	P0DOX7		Immunoglobulin kappa light chain	IGK_HUMAN	DSTYSLSSTLTLSK	0	0.218885
P08185	-0.148663	-0.309968	0.0126424	17.1435	-1.83636	0.0703186	0.269889	-4.70016	P08185	SERPINA6	Corticosteroid-binding globulin	CBG_HUMAN	GTWTQPFDLASTR	0	0.135849
P48740	-0.195091	-0.407901	0.0177194	15.554	-1.82662	0.0717877	0.27074	-4.71687	P48740	MASP1	Mannan-binding lectin serine protease 1	MASP1_HUMAN	DQVLVSCDTGYK	0	0.162696
P14618-2	-0.546976	-1.14965	0.0556989	13.4597	-1.81009	0.074571	0.27074	-4.71988	P14618-2	PKM	Isoform M1 of Pyruvate kinase PKM	KPYM_HUMAN	GIFPVLCK	2.85714	1.41473
P05154	-0.225653	-0.472554	0.0212472	14.3563	-1.82106	0.0726382	0.27074	-4.72639	P05154	SERPINA5	Plasma serine protease inhibitor	IPSP_HUMAN	DFTFDLYR	0	0.366216
P04114	-0.232346	-0.486986	0.0222944	20.2091	-1.81807	0.0730976	0.27074	-4.73148	P04114	APOB	Apolipoprotein B-100	APOB_HUMAN	TEVIPPLIENR	0	0.260661
Q08380	0.283658	-0.0281642	0.59548	15.9589	1.81256	0.0739539	0.27074	-4.74087	Q08380	LGALS3BP	Galectin-3-binding protein	LG3BP_HUMAN	SDLAVPSELALLK	0	0.43034
P18428	0.223087	-0.0243381	0.470512	17.8022	1.79653	0.0764892	0.273273	-4.76801	P18428	LBP	Lipopolysaccharide-binding protein	LBP_HUMAN	ITLPDFTGDLR	0	0.370548
P20742	0.241015	-0.0269005	0.508931	21.3144	1.79246	0.0771438	0.273273	-4.77487	P20742	PZP	Pregnancy zone protein	PZP_HUMAN	MVSGFIPLKPTVK	0	0.345315
Q92954	-0.286136	-0.604384	0.0321114	15.1085	-1.79148	0.0773029	0.273273	-4.77652	Q92954;Q92954-3;Q92954-6	PRG4	Proteoglycan 4;Isoform C of Proteoglycan 4;Isoform F of Proteoglycan 4	PRG4_HUMAN	DQYYNIDVPSR	0	0.483791
O75882	-0.125157	-0.265016	0.0147021	15.6795	-1.78307	0.0786737	0.273844	-4.79064	O75882;O75882-2	ATRN	Attractin;Isoform 2 of Attractin	ATRN_HUMAN	CTWLIEGQPNR	0	0.0849466
A0A0B4J1U7	0.459372	-0.0542249	0.972969	17.6799	1.78216	0.0788236	0.273844	-4.79217	A0A0B4J1U7	IGHV6-1	Immunoglobulin heavy variable 6-1	HV601_HUMAN	NQFSLQLNSVTPEDTAVYYCAR	0	1.45701
P24158	0.313443	-0.0391556	0.666041	13.4498	1.77166	0.0806219	0.277501	-4.80112	P24158	PRTN3	Myeloblastin	PRTN3_HUMAN	LFPDFFTR	0.47619	0.679164
Q13103	-0.336045	-0.714859	0.0427684	14.3821	-1.76757	0.0812535	0.277501	-4.8165	Q13103	SPP2	Secreted phosphoprotein 24	SPP24_HUMAN	VNSQSLSPYLFR	0.47619	0.711325
P62258	0.523338	-0.0791844	1.12586	13.0479	1.73415	0.0875569	0.289225	-4.81878	P62258	YWHAE	14-3-3 protein epsilon	1433E_HUMAN	DSTLIMQLLR	7.14286	0.973018
P04003	-0.163395	-0.348048	0.0212588	21.0426	-1.76313	0.0820048	0.277714	-4.82387	P04003	C4BPA	C4b-binding protein alpha chain	C4BPA_HUMAN	CHPGYKPTTDEPTTVICQK	0	0.129621
P13645	0.668448	-0.0928016	1.4297	13.3118	1.75043	0.0843017	0.280773	-4.83651	P13645	KRT10	Keratin, type I cytoskeletal 10	K1C10_HUMAN	QSVEADINGLR	3.33333	2.6928
P01860	0.29091	-0.040225	0.622044	19.8093	1.75048	0.0841778	0.280773	-4.84477	P01860	IGHG3	Immunoglobulin heavy constant gamma 3	IGHG3_HUMAN	CPAPELLGGPSVFLFPPK	0	0.540367
P14151	-0.216729	-0.469384	0.0359263	15.1525	-1.7092	0.091603	0.30013	-4.91202	P14151;P14151-2	SELL	L-selectin;Isoform 2 of L-selectin	LYAM1_HUMAN	SYYWIGIR	0	0.349629
P15169	-0.159529	-0.346932	0.027874	14.5851	-1.69616	0.0940566	0.305684	-4.93296	P15169	CPN1	Carboxypeptidase N catalytic chain	CBPN_HUMAN	GMVLDENYNNLANAVISVSGINHDVTSGDHGDYFR	0	0.265429
P02649	0.287065	-0.0527634	0.626893	19.6344	1.68316	0.0965573	0.311301	-4.95369	P02649	APOE	Apolipoprotein E	APOE_HUMAN	VQAAVGTSAAPVPSDNH	0	0.616562
Q03591	0.230555	-0.0435574	0.504668	16.8976	1.67591	0.0979748	0.313162	-4.96518	Q03591	CFHR1	Complement factor H-related protein 1	FHR1_HUMAN	INHGILYDEEK	0	0.359322
P60709	0.341006	-0.0653017	0.747314	15.1969	1.67229	0.0986888	0.313162	-4.9709	P60709	ACTB	Actin, cytoplasmic 1	ACTB_HUMAN	QEYDESGPSIVHR	0	0.666655
P49747	0.181484	-0.0368606	0.399828	13.0538	1.65615	0.101924	0.320901	-4.99627	P49747	COMP	Cartilage oligomeric matrix protein	COMP_HUMAN	CEACPPGYSGPTHQGVGLAFAK	0	0.298577
P01861	0.461527	-0.096288	1.01934	19.688	1.64858	0.10347	0.323245	-5.00809	P01861	IGHG4	Immunoglobulin heavy constant gamma 4	IGHG4_HUMAN	YGPPCPSCPAPEFLGGPSVFLFPPK	0	1.35551
Q86XR2	-0.310892	-0.690459	0.068674	15.5294	-1.63277	0.10688	0.331328	-5.01969	Q86XR2;Q86XR2-2;Q86XR2-3;Q86XR2-4;Q86XR2-5;Q86XR2-7	NIBAN3	Protein Niban 3;Isoform 2 of Protein Niban 3;Isoform 3 of Protein Niban 3;Isoform 4 of Protein Niban 3;Isoform 5 of Protein Niban 3;Isoform 7 of Protein Niban 3	NIBA3_HUMAN	LQGIVLQR	1.42857	0.631011
P02750	0.205395	-0.0471714	0.457962	19.5688	1.62038	0.109401	0.336555	-5.05168	P02750	LRG1	Leucine-rich alpha-2-glycoprotein	A2GL_HUMAN	DLLLPQPDLR	0	0.325257
P36955	0.148589	-0.0365606	0.333739	17.6614	1.59907	0.114064	0.348241	-5.08417	P36955	SERPINF1	Pigment epithelium-derived factor	PEDF_HUMAN	LAAAVSNFGYDLYR	0	0.146668
P13473	-0.199999	-0.450699	0.0507006	13.0138	-1.58992	0.116171	0.352007	-5.08912	P13473;P13473-2;P13473-3	LAMP2	Lysosome-associated membrane glycoprotein 2;Isoform LAMP-2B of Lysosome-associated membrane glycoprotein 2;Isoform LAMP-2C of Lysosome-associated membrane glycoprotein 2	LAMP2_HUMAN	IPLNDLFR	0.47619	0.359738
P02533	0.812623	-0.224236	1.84948	13.9152	1.56309	0.122538	0.365797	-5.11154	P02533	KRT14	Keratin, type I cytoskeletal 14	K1C14_HUMAN	VLDELTLAR	7.61905	3.73613
Q8NBP7	0.397099	-0.12763	0.921829	11.5434	1.51374	0.135338	0.388042	-5.12036	Q8NBP7	PCSK9	Proprotein convertase subtilisin/kexin type 9	PCSK9_HUMAN	LPGTYVVVLK	6.66667	1.19545
P01042	-0.106206	-0.240674	0.0282609	21.6908	-1.57376	0.119807	0.360316	-5.12223	P01042	KNG1	Kininogen-1	KNG1_HUMAN	YFIDFVAR	0	0.067391
P02763	0.157049	-0.0445514	0.35865	23.1763	1.5522	0.124879	0.370045	-5.1542	P02763	ORM1	Alpha-1-acid glycoprotein 1	A1AG1_HUMAN	YVGGQEHFAHLLILR	0	0.251819
P62805	0.28957	-0.0939945	0.673135	14.095	1.50686	0.136545	0.388042	-5.16284	P62805	H4C1	Histone H4	H4_HUMAN	VFLENVIR	6.19048	0.673433
P10124	-0.283037	-0.649132	0.0830576	14.8436	-1.54082	0.127682	0.375589	-5.1666	P10124	SRGN	Serglycin	SRGN_HUMAN	GPMFELLPGESNK	13.8095	0.951455
P01601	0.270363	-0.082335	0.623062	16.9558	1.52738	0.130926	0.382343	-5.19049	P01601	IGKV1D-16	Immunoglobulin kappa variable 1D-16	KVD16_HUMAN	ASQGISSWLAWYQQK	0	0.423462
P05109	0.665166	-0.224581	1.55491	12.4736	1.49259	0.140305	0.395406	-5.19459	P05109	S100A8	Protein S100-A8	S10A8_HUMAN	GADVWFK	7.14286	4.52219
P48740-2	-0.228719	-0.529559	0.0721201	13.7565	-1.51486	0.134066	0.388042	-5.2086	P48740-2	MASP1	Isoform 2 of Mannan-binding lectin serine protease 1	MASP1_HUMAN	VVLHPDFNIQNYNHDIALVQLQEPVPLGPHVMPVCLPR	0	0.495433
P02774	-0.118503	-0.275456	0.038449	20.1197	-1.50441	0.13673	0.388042	-5.22359	P02774;P02774-3	GC	Vitamin D-binding protein;Isoform 3 of Vitamin D-binding protein	VTDB_HUMAN	YTFELSR	0	0.110825
P01701	0.284829	-0.0976827	0.667341	16.3105	1.48369	0.142136	0.397783	-5.25305	P01701	IGLV1-51	Immunoglobulin lambda variable 1-51	LV151_HUMAN	VTISCSGSSSNIGNNYVSWYQQLPGTAPK	0	1.05579
P68871	-0.304043	-0.715778	0.107691	20.0393	-1.47137	0.145429	0.404192	-5.27038	P68871	HBB	Hemoglobin subunit beta	HBB_HUMAN	SAVTALWGK	0	0.976135
P01597	0.173556	-0.0647251	0.411837	15.6744	1.45129	0.150924	0.416591	-5.29834	P01597;P04432	IGKV1-39;IGKV1D-39	Immunoglobulin kappa variable 1-39;Immunoglobulin kappa variable 1D-39	KV139_HUMAN;KVD39_HUMAN	ASQSISSYLNWYQQK	0	0.335819
P26927	-0.170149	-0.404576	0.0642786	14.4447	-1.44619	0.152345	0.417654	-5.30538	P26927	MST1	Hepatocyte growth factor-like protein	HGFL_HUMAN	EAACVWCNGEEYR	0	0.313419
P08493	0.298697	-0.136187	0.73358	14.417	1.3717	0.174869	0.454456	-5.33163	P08493;P08493-2	MGP	Matrix Gla protein;Isoform 2 of Matrix Gla protein	MGP_HUMAN	NANTFISPQQR	12.381	0.853638
P07988	0.259374	-0.119101	0.637848	13.3156	1.36788	0.175919	0.454456	-5.34468	P07988	SFTPB	Pulmonary surfactant-associated protein B	PSPB_HUMAN	QFVEQHTPQLLTLVPR	3.80952	0.7555
P00739	-0.223663	-0.538379	0.0910537	17.8088	-1.41605	0.160955	0.438275	-5.34652	P00739	HPR	Haptoglobin-related protein	HPTR_HUMAN	VGYVSGWGQSDNFK	0	0.412509
Q6Q788	0.405807	-0.17132	0.982934	13.358	1.40169	0.165301	0.444109	-5.35242	Q6Q788	APOA5	Apolipoprotein A-V	APOA5_HUMAN	ELFHPYAESLVSGIGR	4.28571	1.15228
A0A075B6S4	0.179356	-0.0745502	0.433262	16.0273	1.40749	0.163466	0.442125	-5.35805	A0A075B6S4	IGKV1D-17	Immunoglobulin kappa variable 1D-17	KVD17_HUMAN	HLIYAASSLQSGVPSR	0	0.563079
Q15166	-0.245299	-0.600443	0.109845	12.5565	-1.3779	0.172685	0.451895	-5.36029	Q15166	PON3	Serum paraoxonase/lactonase 3	PON3_HUMAN	ELFNPHGISIFIDK	6.19048	0.689469
P07358	-0.107143	-0.260809	0.0465239	16.8223	-1.38927	0.168915	0.4487	-5.38239	P07358	C8B	Complement component C8 beta chain	CO8B_HUMAN	EVSSCHCAPCQGNGVPVLK	0	0.143716
P36980	0.185194	-0.0806189	0.451006	16.1405	1.38821	0.169237	0.4487	-5.3838	P36980;P36980-2	CFHR2	Complement factor H-related protein 2;Isoform Short of Complement factor H-related protein 2	FHR2_HUMAN	ITCAEEGWSPTPK	0	0.361854
P0CF74	0.190482	-0.0845577	0.465522	21.9647	1.37995	0.171756	0.451895	-5.39473	P0CF74	IGLC6	Immunoglobulin lambda constant 6	IGLC6_HUMAN	AAPSVTLFPPSSEELQANK	0	0.257468
O14791	-0.208286	-0.517099	0.100526	17.6335	-1.34391	0.183082	0.469166	-5.44167	O14791;O14791-2	APOL1	Apolipoprotein L1;Isoform 2 of Apolipoprotein L1	APOL1_HUMAN	VNEPSILEMSR	0	0.346608
P59665	0.559838	-0.273402	1.39308	16.5419	1.33874	0.184752	0.469166	-5.4483	P59665;P59666	DEFA1;DEFA3	Neutrophil defensin 1;Neutrophil defensin 3	DEF1_HUMAN;DEF3_HUMAN	RYGTCIYQGR	4.28571	3.58344
A0A0J9YX35	0.142668	-0.0698462	0.355183	17.6137	1.33765	0.185105	0.469166	-5.4497	A0A0J9YX35	IGHV3-64D	Immunoglobulin heavy variable 3-64D	HV64D_HUMAN	LSCSASGFTFSSYAMHWVR	0	0.323367
P05062	-0.432386	-1.08256	0.217788	14.9502	-1.32509	0.189216	0.476587	-5.46571	P05062	ALDOB	Fructose-bisphosphate aldolase B	ALDOB_HUMAN	ELSEIAQSIVANGK	0.47619	1.63974
P62937	0.223112	-0.117799	0.564024	12.5486	1.30494	0.196125	0.481942	-5.46797	P62937	PPIA	Peptidyl-prolyl cis-trans isomerase A	PPIA_HUMAN	VSFELFADK	10	0.708297
P04217	-0.0878664	-0.220531	0.0447982	20.9898	-1.31969	0.191005	0.476595	-5.47255	P04217	A1BG	Alpha-1B-glycoprotein	A1BG_HUMAN	LLELTGPK	0	0.0831681
Q15848	0.232901	-0.119207	0.585009	14.9359	1.31795	0.191584	0.476595	-5.47475	Q15848	ADIPOQ	Adiponectin	ADIPO_HUMAN	IFYNQQNHYDGSTGK	0	0.68485
P09486	-0.158138	-0.398035	0.081759	13.7225	-1.31346	0.193085	0.477382	-5.48041	P09486	SPARC	SPARC	SPRC_HUMAN	RLEAGDHPVELLAR	0	0.297666
P07900	0.289684	-0.155507	0.734875	19.2446	1.29653	0.19882	0.485603	-5.50158	P07900;P07900-2	HSP90AA1	Heat shock protein HSP 90-alpha;Isoform 2 of Heat shock protein HSP 90-alpha	HS90A_HUMAN	HLEINPDHSIIETLR	0	0.86767
P04264	0.50258	-0.275314	1.28047	16.0202	1.28733	0.20199	0.490374	-5.51298	P04264	KRT1	Keratin, type II cytoskeletal 1	K2C1_HUMAN	SLDLDSIIAEVKAQYEDIAQK	0	2.29208
P43251	-0.122052	-0.312277	0.0681723	15.0054	-1.27845	0.205084	0.493452	-5.5239	P43251;P43251-2;P43251-3;P43251-4	BTD	Biotinidase;Isoform 2 of Biotinidase;Isoform 3 of Biotinidase;Isoform 4 of Biotinidase	BTD_HUMAN	GDMFLVANLGTK	0	0.194703
A0M8Q6	0.355223	-0.199179	0.909625	16.2059	1.27667	0.205707	0.493452	-5.52608	A0M8Q6	IGLC7	Immunoglobulin lambda constant 7	IGLC7_HUMAN	VTHEGSTVEK	0	1.79006
P04433	0.161564	-0.0917563	0.414885	20.1644	1.2708	0.207777	0.495467	-5.53325	P04433	IGKV3-11	Immunoglobulin kappa variable 3-11	KV311_HUMAN	LLIYDASNR	0	0.331581
P01766	0.601916	-0.355343	1.55918	16.8803	1.25346	0.214091	0.503705	-5.5406	P01766	IGHV3-13	Immunoglobulin heavy variable 3-13	HV313_HUMAN	AGDTAVYYCAR	2.85714	4.05042
P02647	-0.137814	-0.357243	0.0816139	23.2722	-1.25143	0.214718	0.503705	-5.5567	P02647	APOA1	Apolipoprotein A-I	APOA1_HUMAN	VQPYLDDFQK	0	0.16414
P22792	-0.11279	-0.292479	0.0668984	17.4855	-1.2507	0.214981	0.503705	-5.55757	P22792	CPN2	Carboxypeptidase N subunit 2	CPN2_HUMAN	LELLSLSK	0	0.128326
P01023	0.164788	-0.0985166	0.428093	22.8029	1.24701	0.216323	0.50392	-5.562	P01023	A2M	Alpha-2-macroglobulin	A2MG_HUMAN	PVPGHVTVSICR	0	0.332386
P05452	-0.121794	-0.317377	0.0737884	16.5337	-1.24079	0.218599	0.506295	-5.56943	P05452	CLEC3B	Tetranectin	TETN_HUMAN	SRLDTLAQEVALLK	0	0.194607
Q08211	-0.232856	-0.610599	0.144888	15.0456	-1.22855	0.223185	0.511042	-5.57467	Q08211	DHX9	ATP-dependent RNA helicase A	DHX9_HUMAN	ISAVSVAER	6.19048	0.834529
P55056	-0.267835	-0.700916	0.165246	15.576	-1.23226	0.221751	0.510661	-5.57957	P55056	APOC4	Apolipoprotein C-IV	APOC4_HUMAN	AWFLESK	0	0.738775
O75636	-0.151625	-0.399946	0.0966955	17.4022	-1.21664	0.227605	0.516174	-5.59794	O75636	FCN3	Ficolin-3	FCN3_HUMAN	YGIDWASGR	0	0.30244
A0A075B6K5	-0.12928	-0.341181	0.0826213	18.984	-1.21563	0.227988	0.516174	-5.59913	A0A075B6K5	IGLV3-9	Immunoglobulin lambda variable 3-9	LV39_HUMAN	FSGSNSGNTATLTISR	0	0.274981
P05164	-0.254856	-0.720787	0.211076	12.2696	-1.09488	0.27809	0.552071	-5.60901	P05164;P05164-2;P05164-3	MPO	Myeloperoxidase;Isoform H14 of Myeloperoxidase;Isoform H7 of Myeloperoxidase	PERM_HUMAN	IANVFTNAFR	11.4286	0.765319
A0A0A0MT36	0.384133	-0.251763	1.02003	15.7518	1.20365	0.23256	0.520581	-5.61306	A0A0A0MT36	IGKV6D-21	Immunoglobulin kappa variable 6D-21	KVD21_HUMAN	YASQSISGVPSR	0.952381	1.70929
A0A0C4DH67	0.150618	-0.0987262	0.399962	17.4125	1.2036	0.232579	0.520581	-5.61312	A0A0C4DH67	IGKV1-8	Immunoglobulin kappa variable 1-8	KV108_HUMAN	LLIYAASTLQSGVPSR	0	0.281082
A0A0B4J1X8	0.17184	-0.113394	0.457073	18.6908	1.2004	0.23381	0.520581	-5.61681	A0A0B4J1X8	IGHV3-43	Immunoglobulin heavy variable 3-43	HV343_HUMAN	TEDTALYYCAK	0	0.463221
P02745	-0.0954563	-0.254834	0.0639211	19.0955	-1.19339	0.236528	0.52374	-5.62489	P02745	C1QA	Complement C1q subcomponent subunit A	C1QA_HUMAN	VGYPGPSGPLGAR	0	0.356199
P0DP08	0.251934	-0.174959	0.678827	15.1761	1.17673	0.243232	0.53273	-5.62552	P0DP08	IGHV4-38-2	Immunoglobulin heavy variable 4-38-2	HVD82_HUMAN	GLEWIGSIYHSGSTYYNPSLK	9.52381	0.740566
P02760	0.0853375	-0.0577186	0.228394	20.67	1.1886	0.238394	0.524988	-5.63037	P02760	AMBP	Protein AMBP	AMBP_HUMAN	CVLFPYGGCQGNGNK	0	0.0991264
P00748	-0.127375	-0.345472	0.0907209	17.3704	-1.1637	0.248282	0.538612	-5.65856	P00748	F12	Coagulation factor XII	FA12_HUMAN	NPDNDIRPWCFVLNR	0	0.215952
Q9NPY3	0.139028	-0.0991767	0.377232	13.2121	1.16293	0.24859	0.538612	-5.65942	Q9NPY3	CD93	Complement component C1q receptor	C1QR1_HUMAN	FWIGLQR	0	0.281678
P15144	-0.165151	-0.449741	0.11944	13.1081	-1.15628	0.251283	0.53939	-5.66685	P15144	ANPEP	Aminopeptidase N	AMPN_HUMAN	QVTPLFIHFR	0	0.300075
P01876	0.311718	-0.225832	0.849267	22.4022	1.15544	0.251626	0.53939	-5.66779	P01876	IGHA1	Immunoglobulin heavy constant alpha 1	IGHA1_HUMAN	TPLTATLSK	0	1.79094
Q92743	-0.184845	-0.510604	0.140914	12.1539	-1.13169	0.261626	0.540914	-5.67071	Q92743	HTRA1	Serine protease HTRA1	HTRA1_HUMAN	LPVLLLGR	2.85714	0.491903
P12109	0.167881	-0.156193	0.491955	11.3139	1.03656	0.304166	0.572798	-5.67341	P12109	COL6A1	Collagen alpha-1(VI) chain	CO6A1_HUMAN	VAVVQYSGTGQQRPER	9.04762	0.390884
A2NJV5	0.262652	-0.192525	0.717829	15.1693	1.14975	0.253946	0.540914	-5.6741	A2NJV5	IGKV2-29	Immunoglobulin kappa variable 2-29	KV229_HUMAN	TYLYWYLQK	0	0.952008
A0A075B6J9	-0.204688	-0.562196	0.152819	15.6186	-1.14081	0.257627	0.540914	-5.68398	A0A075B6J9	IGLV2-18	Immunoglobulin lambda variable 2-18	LV218_HUMAN	VSWYQQPPGTAPK	0	0.663054
P24592	0.259242	-0.198854	0.717338	14.2941	1.12785	0.263075	0.540914	-5.68878	P24592	IGFBP6	Insulin-like growth factor-binding protein 6	IBP6_HUMAN	EGQECGVYTPNCAPGLQCHPPK	0.47619	0.987908
Q9Y5Y7	0.150271	-0.113291	0.413832	14.4764	1.13605	0.259601	0.540914	-5.6892	Q9Y5Y7	LYVE1	Lymphatic vessel endothelial hyaluronic acid receptor 1	LYVE1_HUMAN	NGVGVLIWK	0	0.255991
Q15582	0.119088	-0.0899107	0.328086	14.4929	1.13534	0.259893	0.540914	-5.68996	Q15582	TGFBI	Transforming growth factor-beta-induced protein ig-h3	BGH3_HUMAN	STVISYECCPGYEK	0	0.192208
P06310	-0.177119	-0.488522	0.134283	14.04	-1.1333	0.260743	0.540914	-5.6922	P06310	IGKV2-30	Immunoglobulin kappa variable 2-30	KV230_HUMAN	SSQSLVYSDGNTYLNWFQQRPGQSPR	0.47619	0.51812
P07360	-0.0989373	-0.273692	0.0758175	16.7777	-1.12807	0.262934	0.540914	-5.6979	P07360	C8G	Complement component C8 gamma chain	CO8G_HUMAN	RPASPISTIQPK	0	0.138198
A0A0B4J1V2	-0.25034	-0.69434	0.19366	14.6105	-1.12344	0.264878	0.541858	-5.70292	A0A0B4J1V2	IGHV2-26	Immunoglobulin heavy variable 2-26	HV226_HUMAN	ALEWLAHIFSNDEK	0	0.737842
A0A0C4DH35	0.185238	-0.146618	0.517094	18.1462	1.1122	0.269648	0.54883	-5.71504	A0A0C4DH35	IGHV3-35	Probable non-functional immunoglobulin heavy variable 3-35	HV335_HUMAN	AEDTAVYYCVR	0	0.534284
P69905	-0.233454	-0.653548	0.18664	20.2262	-1.10728	0.271756	0.55034	-5.72031	P69905	HBA1	Hemoglobin subunit alpha	HBA_HUMAN	VGAHAGEYGAEALER	0	0.980687
P01859	0.350891	-0.286399	0.988182	22.8966	1.09708	0.276161	0.552071	-5.73115	P01859	IGHG2	Immunoglobulin heavy constant gamma 2	IGHG2_HUMAN	CCVECPPCPAPPVAGPSVFLFPPK	0	1.75009
P00740	-0.113936	-0.320873	0.0930011	16.9846	-1.09705	0.276175	0.552071	-5.73119	P00740	F9	Coagulation factor IX	FA9_HUMAN	SCEPAVPFPCGR	0	0.179253
P02655	-0.139799	-0.394136	0.114539	19.8676	-1.09521	0.276975	0.552071	-5.73313	P02655	APOC2	Apolipoprotein C-II	APOC2_HUMAN	TYLPAVDEK	0	0.309578
P03950	0.344094	-0.308825	0.997013	14.1466	1.0519	0.296622	0.571955	-5.735	P03950	ANG	Angiogenin	ANGI_HUMAN	NVVVACENGLPVHLDQSIFR	5.2381	1.20567
Q16270	0.250743	-0.232561	0.734048	11.6973	1.03583	0.304061	0.572798	-5.74583	Q16270;Q16270-2	IGFBP7	Insulin-like growth factor-binding protein 7;Isoform 2 of Insulin-like growth factor-binding protein 7	IBP7_HUMAN	ITVVDALHEIPVK	4.7619	0.614017
P69891	-0.203525	-0.579613	0.172563	20.4859	-1.07828	0.284409	0.561847	-5.75089	P69891	HBG1	Hemoglobin subunit gamma-1	HBG1_HUMAN	GTFAQLSELHCDK	0	0.684313
P16070	0.131553	-0.112525	0.375632	15.1541	1.07393	0.286342	0.562907	-5.75541	P16070;P16070-10;P16070-11;P16070-12;P16070-13;P16070-14;P16070-15;P16070-16;P16070-17;P16070-18;P16070-3;P16070-4;P16070-5;P16070-6;P16070-7;P16070-8;P16070-9	CD44	CD44 antigen;Isoform 10 of CD44 antigen;Isoform 11 of CD44 antigen;Isoform 12 of CD44 antigen;Isoform 13 of CD44 antigen;Isoform 14 of CD44 antigen;Isoform 15 of CD44 antigen;Isoform 16 of CD44 antigen;Isoform 17 of CD44 antigen;Isoform 18 of CD44 antigen;Isoform 3 of CD44 antigen;Isoform 4 of CD44 antigen;Isoform 5 of CD44 antigen;Isoform 6 of CD44 antigen;Isoform 7 of CD44 antigen;Isoform 8 of …	CD44_HUMAN	ALSIGFETCR	0	0.194556
P00390	-0.177714	-0.519595	0.164166	13.4343	-1.03699	0.303359	0.572798	-5.76006	P00390;P00390-2;P00390-3;P00390-4;P00390-5	GSR	Glutathione reductase, mitochondrial;Isoform Cytoplasmic of Glutathione reductase, mitochondrial;Isoform 2 of Glutathione reductase, mitochondrial;Isoform 3 of Glutathione reductase, mitochondrial;Isoform 4 of Glutathione reductase, mitochondrial	GSHR_HUMAN	LGGTCVNVGCVPK	4.28571	0.324315
Q9NZP8	0.0826685	-0.0716361	0.236973	15.7807	1.06749	0.289218	0.5658	-5.76207	Q9NZP8	C1RL	Complement C1r subcomponent-like protein	C1RL_HUMAN	QRPEVFSDNMFCVGDETQR	0	0.102706
P00915	0.316862	-0.283028	0.916752	14.0501	1.05269	0.295953	0.571955	-5.77264	P00915	CA1	Carbonic anhydrase 1	CAH1_HUMAN	PISVSYNPATAK	0.952381	1.23713
P01700	0.220664	-0.19761	0.638937	19.4997	1.05117	0.296598	0.571955	-5.77877	P01700	IGLV1-47	Immunoglobulin lambda variable 1-47	LV147_HUMAN	SGTSASLAISGLR	0	0.798026
A0A075B6R2	0.179514	-0.162473	0.521502	14.7345	1.0459	0.299008	0.572798	-5.7841	A0A075B6R2	IGHV4-4	Immunoglobulin heavy variable 4-4	HV404_HUMAN	SRVTISVDK	0	0.572119
O95445-2	-0.143076	-0.416662	0.13051	16.4817	-1.04202	0.300792	0.572798	-5.78802	O95445-2	APOM	Isoform 2 of Apolipoprotein M	APOM_HUMAN	WIYHLTEGSTDLR	0	0.399887
Q9BXR6	-0.13631	-0.40162	0.129001	14.1905	-1.02371	0.309307	0.579771	-5.80631	Q9BXR6	CFHR5	Complement factor H-related protein 5	FHR5_HUMAN	CLDPCVVSEENMNK	0	0.440451
P07333	0.115284	-0.118199	0.348767	13.3898	0.985008	0.32806	0.602229	-5.81078	P07333;P07333-2	CSF1R	Macrophage colony-stimulating factor 1 receptor;Isoform 2 of Macrophage colony-stimulating factor 1 receptor	CSF1R_HUMAN	VIPGPPALTLVPAELVR	6.19048	0.330137
A0A0C4DH34	0.24751	-0.239146	0.734167	14.7215	1.01339	0.314176	0.586171	-5.81648	A0A0C4DH34	IGHV4-28	Immunoglobulin heavy variable 4-28	HV428_HUMAN	LSSVTAVDTAVYYCAR	0	1.11877
P33151	-0.0917695	-0.273159	0.0896204	14.4615	-1.00807	0.316706	0.588168	-5.82168	P33151	CDH5	Cadherin-5	CADH5_HUMAN	KPLIGTVLAMDPDAAR	0	0.147296
P98160	0.160149	-0.174216	0.494513	11.892	0.955746	0.342584	0.621385	-5.822	P98160	HSPG2	Basement membrane-specific heparan sulfate proteoglycan core protein	PGBM_HUMAN	SPAYTLVWTR	3.80952	0.346464
A0A075B6S9	0.153774	-0.15228	0.459829	16.2554	1.00113	0.320026	0.591608	-5.82842	A0A075B6S9;P0DSN7	IGKV1-37;IGKV1D-37	Probable non-functional immunoglobulinn kappa variable 1-37;Probable non-functional immunoglobulinn kappa variable 1D-37	KV137_HUMAN;KVD37_HUMAN	LLIYSASNLQSGVPSR	0	0.552331
Q92820	-0.171911	-0.520337	0.176514	12.4245	-0.983099	0.32876	0.602229	-5.84573	Q92820	GGH	Gamma-glutamyl hydrolase	GGH_HUMAN	DYEILFK	0	0.455042
P03973	0.140467	-0.162591	0.443525	12.5733	0.925134	0.358214	0.633764	-5.85105	P03973	SLPI	Antileukoproteinase	SLPI_HUMAN	CLDPVDTPNPTR	6.19048	0.350534
P15311	-0.154216	-0.527998	0.219566	13.5052	-0.825275	0.412482	0.675734	-5.85792	P15311;P26038;P35241;P35241-4;P35241-5	EZR;MSN;RDX;RDX;RDX	Ezrin;Moesin;Radixin;Isoform 4 of Radixin;Isoform 5 of Radixin	EZRI_HUMAN;MOES_HUMAN;RADI_HUMAN;RADI_HUMAN;RADI_HUMAN	IGFPWSEIR	11.9048	0.409121
P19320	0.0981404	-0.104209	0.30049	13.3496	0.966383	0.336999	0.614527	-5.86151	P19320	VCAM1	Vascular cell adhesion protein 1	VCAM1_HUMAN	QSTQTLYVNVAPR	0	0.36232
P06732	0.378779	-0.426667	1.18422	15.4102	0.938157	0.351434	0.632267	-5.8626	P06732	CKM	Creatine kinase M-type	KCRM_HUMAN	FEEILTR	5.71429	1.91763
P01008	-0.0877042	-0.271133	0.0957251	19.246	-0.952698	0.343843	0.621385	-5.87423	P01008	SERPINC1	Antithrombin-III	ANT3_HUMAN	ANRPFLVFIR	0	0.233645
P04439	0.339936	-0.474417	1.15429	12.8549	0.83442	0.407246	0.669878	-5.8776	P04439;P04439-2	HLA-A	HLA class I histocompatibility antigen, A alpha chain;Isoform 2 of HLA class I histocompatibility antigen, A alpha chain	HLAA_HUMAN	DGEDQTQDTELVETRPAGDGTFQK	11.9048	2.21584
A0A075B6K4	0.143132	-0.163638	0.449902	16.2144	0.929668	0.355564	0.633764	-5.89523	A0A075B6K4	IGLV3-10	Immunoglobulin lambda variable 3-10	LV310_HUMAN	YAYWYQQK	0	0.511186
P07225	-0.0844124	-0.265336	0.0965112	17.5129	-0.929639	0.355579	0.633764	-5.89526	P07225	PROS1	Vitamin K-dependent protein S	PROS_HUMAN	IETISHEDLQR	0	0.158586
Q06141	-0.350218	-1.10554	0.405105	15.9699	-0.923867	0.358556	0.633764	-5.90045	Q06141	REG3A	Regenerating islet-derived protein 3-alpha	REG3A_HUMAN	AYGSHCYALFLSPK	0	2.50161
P30043	0.34951	-0.435415	1.13444	13.9182	0.888296	0.377466	0.64324	-5.90297	P30043	BLVRB	Flavin reductase (NADPH)	BLVRB_HUMAN	NDLSPTTVMSEGAR	5.2381	2.05378
A0A075B6S2	0.232606	-0.290592	0.755804	14.6585	0.886686	0.378282	0.64324	-5.90944	A0A075B6S2	IGKV2D-29	Immunoglobulin kappa variable 2D-29	KVD29_HUMAN	PGQPPQLLIYEVSNR	1.90476	1.27013
P01743	-0.164632	-0.5244	0.195136	14.7904	-0.911791	0.364838	0.638512	-5.91119	P01743	IGHV1-46	Immunoglobulin heavy variable 1-46	HV146_HUMAN	ASGYTFTSYYMHWVR	0	0.432901
P49913	-0.189403	-0.604157	0.225351	13.7821	-0.909911	0.365822	0.638512	-5.91286	P49913	CAMP	Cathelicidin antimicrobial peptide	CAMP_HUMAN	FALLGDFFR	0	0.590013
P04430	-0.12323	-0.393868	0.147408	15.1421	-0.907257	0.367214	0.638512	-5.91519	P04430	IGKV1-16	Immunoglobulin kappa variable 1-16	KV116_HUMAN	ASQGISNYLAWFQQK	0	0.298274
P01009	0.0794862	-0.0952162	0.254189	24.1343	0.90656	0.36758	0.638512	-5.91581	P01009	SERPINA1	Alpha-1-antitrypsin	A1AT_HUMAN	SVLGQLGITK	0	0.159998
P01602	0.123413	-0.149458	0.396284	16.1573	0.901169	0.37042	0.640684	-5.92053	P01602	IGKV1-5	Immunoglobulin kappa variable 1-5	KV105_HUMAN	ASQSISSWLAWYQQK	0	0.293488
P55103	-0.17489	-0.564065	0.214286	12.4462	-0.895411	0.373469	0.641576	-5.92555	P55103	INHBC	Inhibin beta C chain	INHBC_HUMAN	AGGQCPACGGPTLELESQR	0	0.803033
A0A0C4DH72	0.125165	-0.153741	0.404071	17.481	0.894186	0.37412	0.641576	-5.92662	A0A0C4DH72	IGKV1-6	Immunoglobulin kappa variable 1-6	KV106_HUMAN	LLIYAASSLQSGVPSR	0	0.313753
A0A0C4DH25	-0.130405	-0.428087	0.167276	20.5814	-0.872864	0.385559	0.652858	-5.9449	A0A0C4DH25	IGKV3D-20	Immunoglobulin kappa variable 3D-20	KVD20_HUMAN	LLIYDASSR	0	0.420095
A0A0B4J1Y8	-0.27643	-0.921702	0.368843	15.9899	-0.854181	0.395876	0.656535	-5.94611	A0A0B4J1Y8	IGLV9-49	Immunoglobulin lambda variable 9-49	LV949_HUMAN	FSVLGSGLNR	2.85714	1.42889
A0A0B4J1X5	0.133951	-0.173271	0.441173	18.6408	0.868757	0.387787	0.653884	-5.94837	A0A0B4J1X5	IGHV3-74	Immunoglobulin heavy variable 3-74	HV374_HUMAN	GLVWVSR	0	0.557552
Q13822	0.24731	-0.414589	0.909208	12.003	0.746879	0.457958	0.69908	-5.95194	Q13822;Q13822-2;Q13822-3	ENPP2	Ectonucleotide pyrophosphatase/phosphodiesterase family member 2;Isoform 2 of Ectonucleotide pyrophosphatase/phosphodiesterase family member 2;Isoform 3 of Ectonucleotide pyrophosphatase/phosphodiesterase family member 2	ENPP2_HUMAN	VSPSFSQNCLAYK	7.61905	1.05296
Q16610	-0.103994	-0.343724	0.135735	15.8684	-0.864353	0.390186	0.655187	-5.95208	Q16610	ECM1	Extracellular matrix protein 1	ECM1_HUMAN	EVGPPLPQEAVPLQK	0	0.200608
A0A075B6K2	0.212777	-0.279457	0.705011	18.0482	0.861305	0.391851	0.655252	-5.95463	A0A075B6K2	IGLV3-12	Immunoglobulin lambda variable 3-12	LV312_HUMAN	FSGSNPGNTATLTISR	0	1.16276
P0C0L5	0.0934197	-0.124483	0.311323	18.2625	0.854238	0.395728	0.656535	-5.96052	P0C0L5	C4B	Complement C4-B	CO4B_HUMAN	GSSTWLTAFVLK	0	0.307781
P07359	-0.0744792	-0.24893	0.0999712	14.1402	-0.850681	0.397689	0.656839	-5.96346	P07359	GP1BA	Platelet glycoprotein Ib alpha chain	GP1BA_HUMAN	LTSLPLGALR	0	0.195562
P40197	-0.141292	-0.487427	0.204844	13.6967	-0.814115	0.418338	0.681035	-5.96438	P40197	GP5	Platelet glycoprotein V	GPV_HUMAN	LTEVLLGHNSWR	4.7619	0.643146
P15086	-0.418471	-1.60514	0.7682	16.1249	-0.705143	0.483403	0.721524	-5.97612	P15086	CPB1	Carboxypeptidase B	CBPB1_HUMAN	VNVEDENHINIIR	11.9048	4.61941
A0A0B4J1U3	-0.176713	-0.613308	0.259881	14.4429	-0.806665	0.422478	0.681035	-5.99426	A0A0B4J1U3	IGLV1-36	Immunoglobulin lambda variable 1-36	LV136_HUMAN	VTISCSGSSSNIGNNAVNWYQQLPGK	2.38095	0.80259
A0A0C4DH32	0.142406	-0.2076	0.492412	18.7189	0.810692	0.420141	0.681035	-5.99574	A0A0C4DH32	IGHV3-20	Immunoglobulin heavy variable 3-20	HV320_HUMAN	NSLYLQMNSLR	0	0.628243
P04217-2	-0.0575035	-0.199239	0.084232	20.4278	-0.808386	0.421458	0.681035	-5.99756	P04217-2	A1BG	Isoform 2 of Alpha-1B-glycoprotein	A1BG_HUMAN	ATWSGAVLAGR	0	0.0802309
A0A087WW87	-0.0803556	-0.280033	0.119322	20.7144	-0.801845	0.425208	0.682164	-6.00268	A0A087WW87;P01614	IGKV2-40;IGKV2D-40	Immunoglobulin kappa variable 2-40;Immunoglobulin kappa variable 2D-40	KV240_HUMAN;KVD40_HUMAN	FSGSGSGTDFTLK	0	0.26307
P13796	0.104483	-0.157454	0.36642	13.6626	0.794791	0.429275	0.682164	-6.00815	P13796	LCP1	Plastin-2	PLSL_HUMAN	LSPEELLLR	0	0.244901
Q9UK55	-0.07788	-0.273291	0.117531	16.0827	-0.794111	0.429668	0.682164	-6.00868	Q9UK55	SERPINA10	Protein Z-dependent protease inhibitor	ZPI_HUMAN	ETSNFGFSLLR	0	0.198325
P07996	-0.123959	-0.435178	0.18726	15.6453	-0.793625	0.42995	0.682164	-6.00906	P07996	THBS1	Thrombospondin-1	TSP1_HUMAN	FVFGTTPEDILR	0	0.504671
A0A0C4DH31	0.177579	-0.277026	0.632185	15.235	0.778326	0.438857	0.693566	-6.02075	A0A0C4DH31	IGHV1-18	Immunoglobulin heavy variable 1-18	HV118_HUMAN	ASGYTFTSYGISWVR	0	0.630677
P02766	-0.126304	-0.453623	0.201014	20.8074	-0.768868	0.444417	0.697212	-6.02787	P02766	TTR	Transthyretin	TTHY_HUMAN	GSPAINVAVHVFR	0	0.49151
O43866	0.108867	-0.174542	0.392276	18.791	0.765399	0.446467	0.697212	-6.03046	O43866	CD5L	CD5 antigen-like	CD5L_HUMAN	IWLDNVR	0	0.426968
O75460	0.153932	-0.250178	0.558042	17.7701	0.758984	0.450272	0.697212	-6.03522	O75460	ERN1	Serine/threonine-protein kinase/endoribonuclease IRE1	ERN1_HUMAN	LTPTLYVGK	0	0.730915
P01817	0.141354	-0.230904	0.513613	13.9666	0.756602	0.451689	0.697212	-6.03698	P01817	IGHV2-5	Immunoglobulin heavy variable 2-5	HV205_HUMAN	RYSPSLK	0	0.705629
P32119	-0.143246	-0.520656	0.234164	13.6151	-0.756263	0.451891	0.697212	-6.03723	P32119	PRDX2	Peroxiredoxin-2	PRDX2_HUMAN	RLSEDYGVLK	0	0.642319
P13671	-0.0678509	-0.247215	0.111513	18.162	-0.753745	0.453392	0.697212	-6.03908	P13671	C6	Complement component C6	CO6_HUMAN	QLEWGLER	0	0.0992738
P01742	0.287842	-0.474873	1.05056	20.1912	0.751961	0.454458	0.697212	-6.04038	P01742	IGHV1-69	Immunoglobulin heavy variable 1-69	HV169_HUMAN	SEDTAVYYCAR	0	1.81474
P35542	0.18176	-0.300447	0.663967	18.8373	0.751048	0.455004	0.697212	-6.04105	P35542	SAA4	Serum amyloid A-4 protein	SAA4_HUMAN	EALQGVGDMGR	0	1.70455
A0A075B6H9	0.157738	-0.277378	0.592854	13.6855	0.722663	0.472226	0.712023	-6.05191	A0A075B6H9	IGLV4-69	Immunoglobulin lambda variable 4-69	LV469_HUMAN	LTCTLSSGHSSYAIAWHQQQPEK	5.71429	0.740441
P04196	-0.0590071	-0.21929	0.101276	19.8932	-0.733535	0.465548	0.707985	-6.05371	P04196	HRG	Histidine-rich glycoprotein	HRG_HUMAN	YKEENDDFASFR	0	0.143934
P06312	-0.103816	-0.388667	0.181036	20.4108	-0.726184	0.470015	0.712023	-6.05893	P06312	IGKV4-1	Immunoglobulin kappa variable 4-1	KV401_HUMAN	LLIYWASTR	0	0.279438
A0A087WSY6	-0.24005	-0.904948	0.424848	18.0985	-0.71953	0.47411	0.712023	-6.05895	A0A087WSY6	IGKV3D-15	Immunoglobulin kappa variable 3D-15	KVD15_HUMAN	LLIYGASIR	0.47619	0.971342
P01833	-0.159324	-0.60172	0.283072	15.0389	-0.717585	0.475271	0.712023	-6.06498	P01833	PIGR	Polymeric immunoglobulin receptor	PIGR_HUMAN	VYTVDLGR	0	0.878959
P08246	0.200805	-0.454858	0.856468	13.3879	0.611296	0.543071	0.765236	-6.07207	P08246	ELANE	Neutrophil elastase	ELNE_HUMAN	LGNGVQCLAMGWGLLGR	4.28571	1.61008
P09172	-0.21291	-0.823241	0.397421	14.9078	-0.695238	0.489112	0.726317	-6.07569	P09172	DBH	Dopamine beta-hydroxylase	DOPO_HUMAN	TPEGLTLLFK	3.80952	1.65365
P05362	0.345737	-1.10516	1.79663	14.5977	0.476987	0.635163	0.800621	-6.07658	P05362	ICAM1	Intercellular adhesion molecule 1	ICAM1_HUMAN	LLGIETPLPK	8.09524	3.13623
Q9HDC9	-0.107149	-0.415923	0.201625	13.9778	-0.691434	0.491455	0.726317	-6.08293	Q9HDC9	APMAP	Adipocyte plasma membrane-associated protein	APMAP_HUMAN	LENGEIETIAR	0	0.322461
Q9BWP8	-0.0831699	-0.323157	0.156817	13.0144	-0.690529	0.492021	0.726317	-6.08354	Q9BWP8;Q9BWP8-10;Q9BWP8-2;Q9BWP8-3;Q9BWP8-4;Q9BWP8-5;Q9BWP8-6;Q9BWP8-7;Q9BWP8-8;Q9BWP8-9	COLEC11	Collectin-11;Isoform 10 of Collectin-11;Isoform 2 of Collectin-11;Isoform 3 of Collectin-11;Isoform 4 of Collectin-11;Isoform 5 of Collectin-11;Isoform 6 of Collectin-11;Isoform 7 of Collectin-11;Isoform 8 of Collectin-11;Isoform 9 of Collectin-11	COL11_HUMAN	VFIGINDLEK	0.47619	0.258823
P25311	0.0527323	-0.101507	0.206972	20.0074	0.681216	0.49786	0.732254	-6.08977	P25311	AZGP1	Zinc-alpha-2-glycoprotein	ZA2G_HUMAN	CLAYDFYPGK	0	0.191563
P06702	0.15017	-0.386984	0.687324	13.3696	0.558324	0.57854	0.780999	-6.10457	P06702	S100A9	Protein S100-A9	S10A9_HUMAN	LGHPDTLNQGEFK	11.4286	1.49543
P04424	-0.271903	-1.22282	0.679012	11.7354	-0.570573	0.570168	0.778908	-6.10703	P04424;P04424-2	ASL	Argininosuccinate lyase;Isoform 2 of Argininosuccinate lyase	ARLY_HUMAN	WSHWILSHAVALTR	6.66667	7.49854
A0A0C4DH29	-0.111656	-0.462965	0.239652	13.9639	-0.633575	0.528364	0.757761	-6.11077	A0A0C4DH29	IGHV1-3	Immunoglobulin heavy variable 1-3	HV103_HUMAN	DTSASTAYMELSSLR	7.14286	0.484739
P06396	0.0635639	-0.131686	0.258814	18.2125	0.64867	0.518558	0.757761	-6.11087	P06396	GSN	Gelsolin	GELS_HUMAN	HVVPNEVVVQR	0	0.201486
P02746	-0.0493861	-0.20208	0.103308	17.48	-0.644444	0.521279	0.757761	-6.11353	P02746	C1QB	Complement C1q subcomponent subunit B	C1QB_HUMAN	LEQGENVFLQATDK	0	0.191017
P15814	0.116429	-0.245664	0.478522	21.4489	0.640684	0.523706	0.757761	-6.11589	P15814	IGLL1	Immunoglobulin lambda-like polypeptide 1	IGLL1_HUMAN	ATPSVTLFPPSSEELQANK	0	0.672467
P04004	-0.0740874	-0.305752	0.157577	20.882	-0.637218	0.525948	0.757761	-6.11805	P04004	VTN	Vitronectin	VTNC_HUMAN	RVDTVDPPYPR	0	0.374399
P08571	0.0611886	-0.130472	0.252849	15.7554	0.636123	0.526658	0.757761	-6.11873	P08571	CD14	Monocyte differentiation antigen CD14	CD14_HUMAN	FPAIQNLALR	0	0.299105
Q6UXB8	-0.159713	-0.673941	0.354515	13.8126	-0.619139	0.537778	0.761535	-6.11959	Q6UXB8;Q6UXB8-2	PI16	Peptidase inhibitor 16;Isoform 2 of Peptidase inhibitor 16	PI16_HUMAN	WDEELAAFAK	1.42857	0.986727
P0DOX5	-0.0722882	-0.299331	0.154755	25.6548	-0.634398	0.527776	0.757761	-6.1198	P0DOX5		Immunoglobulin gamma-1 heavy chain	IGG1_HUMAN	NQVSLTCLVK	0	0.282927
Q14520	-0.0425604	-0.179061	0.0939405	16.4446	-0.62126	0.536336	0.761535	-6.12785	Q14520;Q14520-2	HABP2	Hyaluronan-binding protein 2;Isoform 2 of Hyaluronan-binding protein 2	HABP2_HUMAN	GQCLITQSPPYYR	0	0.138407
P0C0L4	-0.0716917	-0.302644	0.159261	21.1842	-0.618514	0.538135	0.761535	-6.12951	P0C0L4	C4A	Complement C4-A	CO4A_HUMAN	VGDTLNLNLR	0	0.278058
P08603	-0.120606	-0.509536	0.268325	22.5475	-0.617874	0.538554	0.761535	-6.1299	P08603	CFH	Complement factor H	CFAH_HUMAN	CTSTGWIPAPR	0	0.435
P43121	-0.0909772	-0.398288	0.216333	12.844	-0.590007	0.557007	0.767244	-6.13668	P43121	MCAM	Cell surface glycoprotein MUC18	MUC18_HUMAN	VWLEVEPVGMLK	2.85714	0.356651
Q9UNN8	0.116808	-0.36507	0.598685	12.9528	0.484103	0.629939	0.800621	-6.13698	Q9UNN8	PROCR	Endothelial protein C receptor	EPCR_HUMAN	LHMLQISYFR	6.19048	0.721608
P04075	-0.164375	-0.710235	0.381485	13.5343	-0.60001	0.550331	0.767244	-6.14051	P04075	ALDOA	Fructose-bisphosphate aldolase A	ALDOA_HUMAN	PYQYPALTPEQK	0	1.15823
Q14515	-0.165408	-0.740223	0.409408	12.9912	-0.57363	0.568005	0.778592	-6.14139	Q14515;Q14515-2	SPARCL1	SPARC-like protein 1;Isoform 2 of SPARC-like protein 1	SPRL1_HUMAN	PHCVCQDPVTCPPTK	2.85714	3.2852
O00391	0.0533999	-0.124417	0.231217	14.4136	0.598371	0.551418	0.767244	-6.14147	O00391	QSOX1	Sulfhydryl oxidase 1	QSOX1_HUMAN	IPYSFFK	0	0.129626
P02654	0.0620725	-0.146429	0.270574	19.8625	0.593189	0.554863	0.767244	-6.14449	P02654	APOC1	Apolipoprotein C-I	APOC1_HUMAN	EWFSETFQK	0	0.486014
A0A0A0MS14	0.0989744	-0.234599	0.432548	16.8755	0.591201	0.556186	0.767244	-6.14564	A0A0A0MS14	IGHV1-45	Immunoglobulin heavy variable 1-45	HV145_HUMAN	SEDTAMYYCAR	1.42857	0.750158
P14780	0.156329	-0.371142	0.683799	14.2646	0.590532	0.556632	0.767244	-6.14602	P14780	MMP9	Matrix metalloproteinase-9	MMP9_HUMAN	CGVPDLGR	0.47619	0.920915
P78417	-0.107046	-0.469327	0.255235	13.2736	-0.588747	0.557823	0.767244	-6.14705	P78417	GSTO1	Glutathione S-transferase omega-1	GSTO1_HUMAN	VPSLVGSFIR	1.42857	0.538918
P07737	0.112968	-0.296585	0.522521	13.2166	0.549857	0.584118	0.780999	-6.15443	P07737	PFN1	Profilin-1	PROF1_HUMAN	DSPSVWAAVPGK	2.38095	0.651414
P04745	-0.119256	-0.899291	0.660778	12.4365	-0.30571	0.760866	0.883657	-6.15657	P04745	AMY1A	Alpha-amylase 1	AMY1_HUMAN	TGSGDIENYNDATQVR	8.57143	1.59572
P13727	0.072511	-0.362536	0.507558	12.5905	0.333392	0.74	0.874577	-6.15826	P13727;P13727-2	PRG2	Bone marrow proteoglycan;Isoform 2 of Bone marrow proteoglycan	PRG2_HUMAN	VVGIPGCQTCR	10.9524	0.674719
Q9Y6R7	0.0781739	-0.198437	0.354785	14.7532	0.563113	0.575059	0.780999	-6.16147	Q9Y6R7	FCGBP	IgGFc-binding protein	FCGBP_HUMAN	LPVVLANGQIR	0	0.449495
A0A0C4DH38	-0.100202	-0.462337	0.261933	16.3047	-0.551327	0.58307	0.780999	-6.16788	A0A0C4DH38	IGHV5-51	Immunoglobulin heavy variable 5-51	HV551_HUMAN	YSPSFQGQVTISADK	0	0.605411
P02768	-0.0578309	-0.267095	0.151433	28.4307	-0.550641	0.583537	0.780999	-6.16825	P02768	ALB	Serum albumin	ALBU_HUMAN	LCTVATLR	0	0.186583
P55058	-0.054797	-0.253103	0.143509	14.8183	-0.550586	0.583575	0.780999	-6.16828	P55058;P55058-4	PLTP	Phospholipid transfer protein;Isoform 4 of Phospholipid transfer protein	PLTP_HUMAN	VPHDLDMLLR	0	0.333242
A0A0B4J1V6	0.115601	-0.304639	0.535841	19.303	0.548111	0.585264	0.780999	-6.16961	A0A0B4J1V6	IGHV3-73	Immunoglobulin heavy variable 3-73	HV373_HUMAN	GLEWVGR	0	1.46685
A0A0C4DH42	-0.131274	-0.654531	0.391983	16.2808	-0.500357	0.618393	0.798154	-6.17008	A0A0C4DH42	IGHV3-66	Immunoglobulin heavy variable 3-66	HV366_HUMAN	GVQCEVQLVESGGGLIQPGGSLR	5.2381	1.39495
P18206	-0.0890541	-0.496421	0.318312	12.6	-0.436341	0.663991	0.813339	-6.17423	P18206;P18206-2	VCL	Vinculin;Isoform 1 of Vinculin	VINC_HUMAN	AQQVSQGLDVLTAK	5.71429	0.776643
P0DOX2	-0.0953965	-0.454088	0.263295	24.1628	-0.529926	0.597749	0.793434	-6.17919	P0DOX2		Immunoglobulin alpha-2 heavy chain	IGA2_HUMAN	YLTWASR	0	0.49678
A0A087WSY4	-0.109763	-0.523345	0.303819	13.7914	-0.528807	0.598521	0.793434	-6.17977	A0A087WSY4	IGHV4-30-2	Immunoglobulin heavy variable 4-30-2	HV432_HUMAN	GLEWIGYIYHSGSTYYNPSLK	0	0.791818
Q13790	-0.0869865	-0.416898	0.242925	15.4102	-0.525362	0.600902	0.793978	-6.18154	Q13790	APOF	Apolipoprotein F	APOF_HUMAN	SGVQQLIQYYQDQK	0	0.620808
P27918	-0.0493971	-0.239	0.140205	16.4039	-0.519112	0.605231	0.796348	-6.18473	P27918	CFP	Properdin	PROP_HUMAN	SISCQEIPGQQSR	0	0.215504
A0A0C4DH36	0.0882021	-0.251683	0.428087	17.1343	0.517071	0.606647	0.796348	-6.18577	A0A0C4DH36	IGHV3-38	Probable non-functional immunoglobulin heavy variable 3-38	HV338_HUMAN	AEGTAVYYCAR	0	0.518431
A0A0C4DH39	-0.102027	-0.508459	0.304405	14.4596	-0.500297	0.61837	0.798154	-6.18941	A0A0C4DH39	IGHV1-58	Immunoglobulin heavy variable 1-58	HV158_HUMAN	DMSTSTAYMELSSLR	1.42857	0.87425
O00187	0.0606625	-0.176769	0.298094	15.3821	0.509079	0.612211	0.798154	-6.18977	O00187	MASP2	Mannan-binding lectin serine protease 2	MASP2_HUMAN	LASPGFPGEYANDQER	0	0.291221
Q08830	-0.123414	-0.648959	0.40213	13.2693	-0.468236	0.641049	0.800621	-6.19024	Q08830	FGL1	Fibrinogen-like protein 1	FGL1_HUMAN	QLLQENEVQFLDK	2.85714	0.78711
A0A0J9YXX1	0.149812	-0.440071	0.739695	16.553	0.50604	0.614332	0.798154	-6.19128	A0A0J9YXX1	IGHV5-10-1	Immunoglobulin heavy variable 5-10-1	HV5X1_HUMAN	GLEWMGR	0.47619	2.39478
A0A0C4DH24	-0.109486	-0.548373	0.329401	16.0601	-0.497061	0.620619	0.798154	-6.19569	A0A0C4DH24	IGKV6-21	Immunoglobulin kappa variable 6-21	KV621_HUMAN	ASQSIGSSLHWYQQK	0	0.697644
P02747	0.0516027	-0.155431	0.258636	18.7733	0.496633	0.620919	0.798154	-6.19589	P02747	C1QC	Complement C1q subcomponent subunit C	C1QC_HUMAN	TNQVNSGGVLLR	0	0.246416
P0DOX3	-0.157887	-0.793105	0.47733	16.8357	-0.495254	0.621887	0.798154	-6.19656	P0DOX3		Immunoglobulin delta heavy chain	IGD_HUMAN	ATFTCFVVGSDLK	0	2.14037
P02538	-0.349056	-1.78889	1.09078	13.5497	-0.483154	0.630431	0.800621	-6.19766	P02538	KRT6A	Keratin, type II cytoskeletal 6A	K2C6A_HUMAN	NLDLDSIIAEVK	1.42857	6.72783
Q9NPH3	-0.083458	-0.430235	0.263319	13.8979	-0.479645	0.632913	0.800621	-6.19931	Q9NPH3;Q9NPH3-2;Q9NPH3-3;Q9NPH3-5	IL1RAP	Interleukin-1 receptor accessory protein;Isoform 2 of Interleukin-1 receptor accessory protein;Isoform 3 of Interleukin-1 receptor accessory protein;Isoform 4 of Interleukin-1 receptor accessory protein	IL1AP_HUMAN	VAFPLEVVQK	0.47619	0.473282
P04040	-0.10501	-0.536989	0.326968	13.8476	-0.484366	0.629556	0.800621	-6.20178	P04040	CAT	Catalase	CATA_HUMAN	DYPLIPVGK	0	0.93316
A0A075B6Q5	0.0600223	-0.195971	0.316015	17.1392	0.467185	0.64174	0.800621	-6.20977	A0A075B6Q5	IGHV3-64	Immunoglobulin heavy variable 3-64	HV364_HUMAN	AEDMAVYYCAR	0	0.2892
P02749	-0.0471269	-0.248292	0.154038	22.0688	-0.466788	0.642022	0.800621	-6.20995	P02749	APOH	Beta-2-glycoprotein 1	APOH_HUMAN	TCPKPDDLPFSTVVPLK	0	0.178575
P07195	-0.114266	-0.602443	0.373911	15.5369	-0.466383	0.642311	0.800621	-6.21014	P07195	LDHB	L-lactate dehydrogenase B chain	LDHB_HUMAN	FIIPQIVK	0	0.939682
P02776	-0.152103	-0.804608	0.500403	16.3851	-0.464468	0.643675	0.800621	-6.21101	P02776	PF4	Platelet factor 4	PLF4_HUMAN	ICLDLQAPLYK	0	1.16852
Q9UNW1	0.0361696	-0.319221	0.39156	13.5347	0.203377	0.839495	0.926895	-6.21477	Q9UNW1	MINPP1	Multiple inositol polyphosphate phosphatase 1	MINP1_HUMAN	LASLFPALFSR	6.66667	0.396073
P00325	0.103738	-0.350619	0.558096	13.4779	0.454931	0.65049	0.802269	-6.2153	P00325	ADH1B	All-trans-retinol dehydrogenase [NAD(+)] ADH1B	ADH1B_HUMAN	KPFSIEDVEVAPPK	0	1.25189
P00450	0.0326955	-0.110581	0.175972	21.7812	0.45469	0.650662	0.802269	-6.21541	P00450	CP	Ceruloplasmin	CERU_HUMAN	GAYPLSIEPIGVR	0	0.0915507
P01714	-0.100478	-0.541207	0.340251	16.4963	-0.454258	0.650972	0.802269	-6.2156	P01714	IGLV3-19	Immunoglobulin lambda variable 3-19	LV319_HUMAN	PGQAPVLVIYGK	0	0.798131
P05155	-0.0351041	-0.190194	0.119986	21.9071	-0.451001	0.653307	0.802691	-6.21704	P05155;P05155-3	SERPING1	Plasma protease C1 inhibitor;Isoform 3 of Plasma protease C1 inhibitor	IC1_HUMAN	LEMSKFQPTLLTLPR	0	0.133496
P01705	0.147754	-0.561034	0.856542	14.1643	0.415457	0.679025	0.821763	-6.22242	P01705	IGLV2-23	Immunoglobulin lambda variable 2-23	LV223_HUMAN	LMIYEGSK	7.61905	1.90227
P01706	0.0857211	-0.311199	0.482641	16.1808	0.430317	0.668215	0.816033	-6.22596	P01706	IGLV2-11	Immunoglobulin lambda variable 2-11	LV211_HUMAN	LMIYDVSK	0.47619	1.2388
Q92496	-0.0847678	-0.483114	0.313579	15.3449	-0.424008	0.67279	0.81861	-6.2286	Q92496;Q92496-2	CFHR4	Complement factor H-related protein 4;Isoform 2 of Complement factor H-related protein 4	FHR4_HUMAN	VYLPWSR	0	0.543375
P01834	0.0542434	-0.201991	0.310478	23.1743	0.421806	0.674389	0.81861	-6.22951	P01834	IGKC	Immunoglobulin kappa constant	IGKC_HUMAN	TVAAPSVFIFPPSDEQLK	0	0.270609
P01704	-0.115008	-0.683152	0.453137	16.3338	-0.403432	0.687809	0.829901	-6.23223	P01704	IGLV2-14	Immunoglobulin lambda variable 2-14	LV214_HUMAN	LMIYEVSNRPSGVSNR	9.52381	1.08067
P35908	-0.227287	-1.47301	1.01844	14.0776	-0.363626	0.717188	0.857063	-6.24717	P35908	KRT2	Keratin, type II cytoskeletal 2 epidermal	K22E_HUMAN	FLEQQNQVLQTK	2.85714	4.5341
A0A0C4DH68	-0.0682355	-0.434358	0.297887	17.1926	-0.371353	0.711435	0.854468	-6.24909	A0A0C4DH68	IGKV2-24	Immunoglobulin kappa variable 2-24	KV224_HUMAN	FSGSGAGTDFTLK	0	0.546519
Q14624	-0.0296616	-0.189378	0.130055	20.9749	-0.370038	0.71241	0.854468	-6.24957	Q14624	ITIH4	Inter-alpha-trypsin inhibitor heavy chain H4	ITIH4_HUMAN	LALDNGGLAR	0	0.187603
P12259	-0.0308019	-0.200622	0.139018	15.7305	-0.361403	0.718827	0.857063	-6.25266	P12259	F5	Coagulation factor V	FA5_HUMAN	EDGILGPIIR	0	0.152757
P07357	-0.0327253	-0.220989	0.155538	15.9246	-0.346355	0.730059	0.867887	-6.25788	P07357	C8A	Complement component C8 alpha chain	CO8A_HUMAN	FGGTICSGDIWDQASCSSSTTCVR	0	0.23895
P08253	-0.0293497	-0.386824	0.328125	12.6416	-0.163876	0.870322	0.939006	-6.25916	P08253;P08253-2;P08253-3	MMP2	72 kDa type IV collagenase;Isoform 2 of 72 kDa type IV collagenase;Isoform 3 of 72 kDa type IV collagenase	MMP2_HUMAN	FPFLFNGK	3.80952	0.435067
P10645	0.28734	-1.47345	2.04813	10.7009	0.32523	0.745937	0.874577	-6.26012	P10645	CHGA	Chromogranin-A	CMGA_HUMAN	RLEGQEEEEDNRDSSMK	0.47619	12.276
P29401	-0.0200683	-0.351061	0.310924	11.9016	-0.121018	0.904039	0.953906	-6.26013	P29401;P29401-2	TKT	Transketolase;Isoform 2 of Transketolase	TKT_HUMAN	LDNLVAILDINR	8.57143	0.518748
Q13201	-0.0357192	-0.682729	0.611291	13.5255	-0.110191	0.912587	0.953906	-6.26135	Q13201	MMRN1	Multimerin-1	MMRN1_HUMAN	LVEENALAPDFSK	8.09524	1.24724
P14543	0.0237203	-0.187117	0.234557	12.6551	0.224383	0.823113	0.917626	-6.26288	P14543;P14543-2	NID1	Nidogen-1;Isoform 2 of Nidogen-1	NID1_HUMAN	EYTVTEPERDGASPSR	2.85714	0.192568
A0A087WSX0	0.0511219	-0.261935	0.364179	16.5164	0.325377	0.745814	0.874577	-6.26478	A0A087WSX0	IGLV5-45	Immunoglobulin lambda variable 5-45	LV545_HUMAN	PGSPPQYLLR	0	0.431797
P01871	-0.0532756	-0.379628	0.273077	22.303	-0.325271	0.745893	0.874577	-6.26482	P01871;P01871-2	IGHM	Immunoglobulin heavy constant mu;Isoform 2 of Immunoglobulin heavy constant mu	IGHM_HUMAN	GVALHRPDVYLLPPAR	0	0.536284
P00738	0.0993893	-0.511339	0.710118	22.0336	0.324261	0.746655	0.874577	-6.26514	P00738	HP	Haptoglobin	HPT_HUMAN	AVGDKLPECEAVCGKPK	0	1.49551
P01619	0.041851	-0.217492	0.301194	20.4826	0.32154	0.748707	0.874577	-6.266	P01619	IGKV3-20	Immunoglobulin kappa variable 3-20	KV320_HUMAN	ASQSVSSSYLAWYQQK	0	0.290024
P33908	0.0388441	-0.212407	0.290095	14.5448	0.30805	0.758909	0.883657	-6.27016	P33908	MAN1A1	Mannosyl-oligosaccharide 1,2-alpha-mannosidase IA	MA1A1_HUMAN	FDGGVEAIATR	0	0.275552
P0DP01	-0.0504245	-0.393562	0.292713	14.1447	-0.292804	0.770491	0.892264	-6.27465	P0DP01	IGHV1-8	Immunoglobulin heavy variable 1-8	HV108_HUMAN	NTSISTAYMELSSLR	0	0.551486
Q06830	-0.0300855	-0.899804	0.839633	13.9323	-0.0690268	0.945171	0.965864	-6.27526	Q06830	PRDX1	Peroxiredoxin-1	PRDX1_HUMAN	ATAVMPDGQFK	10	2.82749
A0A075B6I0	0.0171987	-0.554222	0.58862	16.8953	0.0600592	0.952284	0.969118	-6.27582	A0A075B6I0	IGLV8-61	Immunoglobulin lambda variable 8-61	LV861_HUMAN	FSGSILGNK	10	1.40703
P16930	0.0653002	-0.51889	0.649491	13.374	0.222878	0.82427	0.917626	-6.27764	P16930	FAH	Fumarylacetoacetase	FAAA_HUMAN	ASSVVVSGTPIR	7.61905	1.28168
P10909	-0.0293744	-0.241871	0.183122	20.1353	-0.275436	0.783748	0.905016	-6.27948	P10909;P10909-2;P10909-4;P10909-5;P10909-6	CLU	Clusterin;Isoform 2 of Clusterin;Isoform 4 of Clusterin;Isoform 5 of Clusterin;Isoform 6 of Clusterin	CLUS_HUMAN	ASSIIDELFQDR	0	0.196567
P02656	0.0287492	-0.193129	0.250627	21.6605	0.258176	0.796988	0.915683	-6.284	P02656	APOC3	Apolipoprotein C-III	APOC3_HUMAN	GWVTDGFSSLK	0	0.418577
P01772	0.0510156	-0.343787	0.445818	21.1129	0.25747	0.79753	0.915683	-6.28417	P01772	IGHV3-33	Immunoglobulin heavy variable 3-33	HV333_HUMAN	NTLYLQMNSLR	0	0.808377
Q15113	0.0340574	-0.237934	0.306049	13.8532	0.249494	0.80367	0.917626	-6.28616	Q15113	PCOLCE	Procollagen C-endopeptidase enhancer 1	PCOC1_HUMAN	VFDLELHPACR	0	0.246312
P01715	0.0612993	-0.475813	0.598412	15.3517	0.227454	0.820706	0.917626	-6.2866	P01715	IGLV3-1	Immunoglobulin lambda variable 3-1	LV301_HUMAN	YACWYQQK	0.47619	0.753797
P54108	-0.0247939	-0.229298	0.17971	13.7211	-0.241572	0.809779	0.917626	-6.28806	P54108;P54108-2;P54108-3	CRISP3	Cysteine-rich secretory protein 3;Isoform 2 of Cysteine-rich secretory protein 3;Isoform 3 of Cysteine-rich secretory protein 3	CRIS3_HUMAN	LYVPYEQGAPCASCPDNCDDGLCTNGCK	0	0.218256
P01593	0.0388141	-0.286481	0.364109	17.7741	0.237747	0.812734	0.917626	-6.28896	P01593;P01594	IGKV1D-33;IGKV1-33	Immunoglobulin kappa variable 1D-33;Immunoglobulin kappa variable 1-33	KVD33_HUMAN;KV133_HUMAN	LLIYDASNLETGVPSR	0	0.432008
P01854	0.0903134	-0.679817	0.860444	12.5673	0.233664	0.815891	0.917626	-6.2899	P01854	IGHE	Immunoglobulin heavy constant epsilon	IGHE_HUMAN	PSPFDLFIR	5.2381	4.01554
P01780	-0.0342849	-0.327044	0.258475	19.7303	-0.233344	0.816139	0.917626	-6.28998	P01780	IGHV3-7	Immunoglobulin heavy variable 3-7	HV307_HUMAN	GLEWVANIK	0	0.393812
P00736	-0.0186222	-0.179657	0.142413	17.8374	-0.230416	0.818404	0.917626	-6.29064	P00736	C1R	Complement C1r subcomponent	C1R_HUMAN	VLNYVDWIK	0	0.125924
P13598	0.0415977	-0.703008	0.786203	12.3968	0.111365	0.911637	0.953906	-6.29067	P13598	ICAM2	Intercellular adhesion molecule 2	ICAM2_HUMAN	QVILTLQPTLVAVGK	0.952381	1.04211
O14786	-0.0295987	-0.289437	0.23024	12.6004	-0.226972	0.821071	0.917626	-6.29142	O14786;O14786-2;O14786-3	NRP1	Neuropilin-1;Isoform 2 of Neuropilin-1;Isoform 3 of Neuropilin-1	NRP1_HUMAN	IAPPPVVSSGPFLFIK	0	0.213865
A0A0C4DH43	0.0666579	-0.518843	0.652159	16.6615	0.226844	0.82117	0.917626	-6.29144	A0A0C4DH43	IGHV2-70D	Immunoglobulin heavy variable 2-70D	HV70D_HUMAN	ALEWLAR	0	1.86852
P35527	-0.0286538	-0.832487	0.775179	14.3519	-0.0710764	0.943537	0.965864	-6.29506	P35527	KRT9	Keratin, type I cytoskeletal 9	K1C9_HUMAN	QGVDADINGLR	4.28571	3.48122
P02743	-0.0226213	-0.241671	0.196428	19.5801	-0.205769	0.837536	0.926895	-6.29591	P02743	APCS	Serum amyloid P-component	SAMP_HUMAN	ESVTDHVNLITPLEK	0	0.349068
P0DOY2	0.0607773	-0.530597	0.652151	16.7141	0.204778	0.838308	0.926895	-6.29611	P0DOY2	IGLC2	Immunoglobulin lambda constant 2	IGLC2_HUMAN	AGVETTTPSK	0	2.18372
Q15485	-0.0248585	-0.310158	0.260441	13.8768	-0.17365	0.862621	0.9375	-6.29718	Q15485	FCN2	Ficolin-2	FCN2_HUMAN	RVDGSVDFYR	0.47619	0.354953
P01031	0.0182102	-0.167405	0.203825	17.5938	0.195482	0.845551	0.927583	-6.29794	P01031	C5	Complement C5	CO5_HUMAN	TLLPVSKPEIR	0	0.233304
P02786	0.0301102	-0.279519	0.339739	12.7582	0.193765	0.846891	0.927583	-6.29827	P02786	TFRC	Transferrin receptor protein 1	TFR1_HUMAN	ILNIFGVIK	0	0.386781
P05090	-0.0223046	-0.251871	0.207261	19.9538	-0.193594	0.847024	0.927583	-6.2983	P05090	APOD	Apolipoprotein D	APOD_HUMAN	NILTSNNIDVK	0	0.259409
Q8N8K9	0.0104789	-0.474769	0.495727	15.1947	0.0430483	0.965782	0.980378	-6.30142	Q8N8K9;Q8N8K9-3	KIAA1958	Uncharacterized protein KIAA1958;Isoform 3 of Uncharacterized protein KIAA1958	K1958_HUMAN	YALNVWR	1.42857	0.830981
P23142-4	-0.0286442	-0.357181	0.299892	15.2077	-0.173723	0.862558	0.9375	-6.30188	P23142-4	FBLN1	Isoform C of Fibulin-1	FBLN1_HUMAN	VSPHSGVVALTK	0	0.396605
P01599	0.0161329	-0.169588	0.201854	16.7736	0.173084	0.863058	0.9375	-6.30199	P01599	IGKV1-17	Immunoglobulin kappa variable 1-17	KV117_HUMAN	RLIYAASSLQSGVPSR	0	0.238743
P01699	-0.0203247	-0.269636	0.228987	17.2025	-0.162437	0.871404	0.939006	-6.30374	P01699	IGLV1-44	Immunoglobulin lambda variable 1-44	LV144_HUMAN	VTISCSGSSSNIGSNTVNWYQQLPGTAPK	0	0.293062
P06727	0.0229234	-0.26144	0.307287	20.327	0.160623	0.872828	0.939006	-6.30402	P06727	APOA4	Apolipoprotein A-IV	APOA4_HUMAN	LEPYADQLR	0	0.633413
Q9NQ79	0.019674	-0.22621	0.265558	13.1478	0.159429	0.873765	0.939006	-6.30421	Q9NQ79;Q9NQ79-2;Q9NQ79-3	CRTAC1	Cartilage acidic protein 1;Isoform 2 of Cartilage acidic protein 1;Isoform 3 of Cartilage acidic protein 1	CRAC1_HUMAN	WEDILSDEVNVAR	0.47619	0.326982
P11021	0.0134271	-0.168204	0.195058	13.7466	0.147298	0.883297	0.946726	-6.30604	P11021	HSPA5	Endoplasmic reticulum chaperone BiP	BIP_HUMAN	ITPSYVAFTPEGER	0	0.151942
P80748	0.0226144	-0.292726	0.337955	16.0718	0.142892	0.886763	0.947919	-6.30666	P80748	IGLV3-21	Immunoglobulin lambda variable 3-21	LV321_HUMAN	SVHWYQQKPGQAPVLVVYDDSDRPSGIPER	0	0.594259
A0A0B4J1V0	-0.0178463	-0.286826	0.251134	16.7882	-0.1322	0.895184	0.953906	-6.30811	A0A0B4J1V0	IGHV3-15	Immunoglobulin heavy variable 3-15	HV315_HUMAN	NTLYLQMNSLK	0	0.604238
A0A0A0MS15	-0.0198859	-0.32719	0.287418	18.0404	-0.128938	0.897756	0.953906	-6.30852	A0A0A0MS15	IGHV3-49	Immunoglobulin heavy variable 3-49	HV349_HUMAN	GLEWVGFIR	0	0.466449
P07478	0.0253289	-0.398578	0.449236	21.9392	0.119055	0.905554	0.953906	-6.30973	P07478	PRSS2	Trypsin-2	TRY2_HUMAN	LGEHNIEVLEGNEQFINAAK	0	0.746382
P11142	-0.0182611	-0.331562	0.29504	13.6995	-0.116136	0.907859	0.953906	-6.31006	P11142;P11142-2	HSPA8	Heat shock cognate 71 kDa protein;Isoform 2 of Heat shock cognate 71 kDa protein	HSP7C_HUMAN	DAGTIAGLNVLR	5.71429	0.947801
A0A0B4J1Y9	-0.0221182	-0.410891	0.366655	17.1325	-0.113359	0.910052	0.953906	-6.31038	A0A0B4J1Y9	IGHV3-72	Immunoglobulin heavy variable 3-72	HV372_HUMAN	ANSYTTEYAASVK	0	0.810165
P06681	0.011289	-0.197283	0.219861	16.7044	0.107846	0.91441	0.953906	-6.31097	P06681	C2	Complement C2	CO2_HUMAN	AVISPGFDVFAK	0	0.17204
A0A075B6H7	0.0227233	-0.412248	0.457695	16.6418	0.104091	0.917378	0.953906	-6.31136	A0A075B6H7	IGKV3-7	Probable non-functional immunoglobulin kappa variable 3-7	KV37_HUMAN	ASQSVSSSYLTWYQQK	0	0.755188
P01703	-0.0156006	-0.317983	0.286782	16.1978	-0.102799	0.918401	0.953906	-6.31149	P01703	IGLV1-40	Immunoglobulin lambda variable 1-40	LV140_HUMAN	LLIYGNSNRPSGVPDR	0	0.374839
P00338	0.0211342	-0.427663	0.469931	14.128	0.0938295	0.925498	0.958806	-6.31236	P00338;P00338-3	LDHA	L-lactate dehydrogenase A chain;Isoform 3 of L-lactate dehydrogenase A chain	LDHA_HUMAN	DQLIYNLLK	0	0.92864
P04278	0.0122905	-0.313708	0.338289	16.0012	0.0751204	0.940322	0.965864	-6.31391	P04278	SHBG	Sex hormone-binding globulin	SHBG_HUMAN	LPLVPALDGCLR	0	0.433967
P04211	-0.0167048	-0.468169	0.434759	16.4688	-0.0737261	0.941427	0.965864	-6.31401	P04211	IGLV7-43	Immunoglobulin lambda variable 7-43	LV743_HUMAN	FSGSLLGGK	0	1.73586
P03951	0.0185485	-0.508654	0.545751	20.4369	0.0701026	0.944301	0.965864	-6.31427	P03951	F11	Coagulation factor XI	FA11_HUMAN	PICLPSK	0	1.34203
P08697	0.00594193	-0.170528	0.182412	18.5799	0.0670903	0.946691	0.965864	-6.31447	P08697	SERPINF2	Alpha-2-antiplasmin	A2AP_HUMAN	LCQDLGPGAFR	0	0.138644
A0A075B6P5	-0.00496192	-0.264289	0.254365	18.23	-0.0381246	0.969691	0.981873	-6.31597	A0A075B6P5;P01615	IGKV2-28;IGKV2D-28	Immunoglobulin kappa variable 2-28;Immunoglobulin kappa variable 2D-28	KV228_HUMAN;KVD28_HUMAN	PGQSPQLLIYLGSNR	0	0.413957
P02652	-0.00418194	-0.28611	0.277746	22.4949	-0.0295558	0.976501	0.98629	-6.31625	P02652	APOA2	Apolipoprotein A-II	APOA2_HUMAN	EQLTPLIK	0	0.767189
P0DOX8	-0.00277942	-0.238205	0.232647	22.8769	-0.0235236	0.981296	0.988656	-6.31641	P0DOX8		Immunoglobulin lambda-1 light chain	IGL1_HUMAN	ANPTVTLFPPSSEELQANK	0	0.182871
P62736	0.00263477	-0.34102	0.346289	14.1349	0.0152765	0.987853	0.99278	-6.31656	P62736;P63267	ACTA2;ACTG2	Actin, aortic smooth muscle;Actin, gamma-enteric smooth muscle	ACTA_HUMAN;ACTH_HUMAN	YPIEHGIITNWDDMEK	0	0.631152
P23083	0.00167081	-0.557805	0.561146	18.6879	0.00595044	0.995268	0.997744	-6.31666	P23083	IGHV1-2	Immunoglobulin heavy variable 1-2	HV102_HUMAN	LRSDDTAVYYCAR	0	1.26454
Q6UX71	0.000213996	-0.175765	0.176193	13.469	0.00242297	0.998073	0.998073	-6.31668	Q6UX71;Q6UX71-2	PLXDC2	Plexin domain-containing protein 2;Isoform 2 of Plexin domain-containing protein 2	PXDC2_HUMAN	VGLSDAFVVVHR	0	0.12534

## Sheet: 48-hour timepoint
Additional file S2b. Protein abundances according to neurological outcome (poor outcome as compared to good outcome) for the 48-hour time point.
Abbreviations: Protein ID - protein identification, log2(FC) - logarithmic fold change, CI.L - left confidence intervall, CI.R - right confidence intervall, AveExpr - average expression, adj.P-value - adjusted p-value.
Protein ID	log2(FC)	CI.L	CI.R	AveExpr	t	P-Value	adj.P-Value	B	PG.Protein Groups	PG.Genes	PG.Protein Descriptions	PG.Protein Names	PEP.Stripped Sequence	na_per	Variance
P18065	1.06875	0.657677	1.47982	14.4071	5.18506	1.98884e-06	0.000801502	4.79906	P18065	IGFBP2	Insulin-like growth factor-binding protein 2	IBP2_HUMAN	LEGEACGVYTPR	0	1.09482
Q16627	0.589722	0.285585	0.893858	13.3739	3.86898	0.000246793	0.0287736	0.349638	Q16627;Q16627-2	CCL14	C-C motif chemokine 14;Isoform HCC-3 of C-C motif chemokine 14	CCL14_HUMAN	PGIVFITK	2.38095	0.460664
P10643	0.429562	0.207737	0.651388	16.9558	3.86199	0.000247568	0.0287736	0.337181	P10643	C7	Complement component C7	CO7_HUMAN	ELSHLPSLYDYSAYR	0	0.267183
P07988	0.704112	0.336651	1.07157	13.8304	3.82239	0.000285594	0.0287736	0.210533	P07988	SFTPB	Pulmonary surfactant-associated protein B	PSPB_HUMAN	QFVEQHTPQLLTLVPR	3.80952	0.7555
P19823	-0.248168	-0.383185	-0.11315	20.633	-3.66565	0.000475551	0.0336278	-0.258839	P19823	ITIH2	Inter-alpha-trypsin inhibitor heavy chain H2	ITIH2_HUMAN	AHVSFKPTVAQQR	0	0.112968
P19827	-0.252718	-0.390804	-0.114633	19.4333	-3.64992	0.000500662	0.0336278	-0.305696	P19827	ITIH1	Inter-alpha-trypsin inhibitor heavy chain H1	ITIH1_HUMAN	QYYEGSEIVVAGR	0	0.0751162
P08294	0.788151	0.321284	1.25502	13.8803	3.36849	0.00124613	0.0624344	-1.12149	P08294	SOD3	Extracellular superoxide dismutase [Cu-Zn]	SODE_HUMAN	VTGVVLFR	5.2381	1.09821
P80108	-0.344643	-0.550286	-0.139	15.1445	-3.34234	0.00133436	0.0624344	-1.19424	P80108	GPLD1	Phosphatidylinositol-glycan-specific phospholipase D	PHLD_HUMAN	TLLLVGSPTWK	0	0.309971
P43652	-0.309361	-0.494737	-0.123984	18.3564	-3.32816	0.00139432	0.0624344	-1.23387	P43652	AFM	Afamin	AFAM_HUMAN	AESPEVCFNEESPK	0	0.163274
P14625	0.418443	0.164812	0.672073	13.3369	3.29026	0.0015673	0.0631621	-1.33923	P14625	HSP90B1	Endoplasmin	ENPL_HUMAN	GVVDSDDLPLNVSR	2.38095	0.33414
P43251	-0.277415	-0.448213	-0.106617	15.1129	-3.23923	0.00183218	0.0671244	-1.47969	P43251;P43251-2;P43251-3;P43251-4	BTD	Biotinidase;Isoform 2 of Biotinidase;Isoform 3 of Biotinidase;Isoform 4 of Biotinidase	BTD_HUMAN	GDMFLVANLGTK	0	0.194703
P07998	0.689209	0.240132	1.13829	12.874	3.06313	0.00314939	0.105767	-1.94255	P07998	RNASE1	Ribonuclease pancreatic	RNAS1_HUMAN	QHMDSDSSPSSSSTYCNQMMR	4.28571	1.18128
Q12805	0.314746	0.105023	0.524469	15.6439	2.99302	0.00381045	0.110368	-2.13447	Q12805;Q12805-2;Q12805-3;Q12805-4	EFEMP1	EGF-containing fibulin-like extracellular matrix protein 1;Isoform 2 of EGF-containing fibulin-like extracellular matrix protein 1;Isoform 3 of EGF-containing fibulin-like extracellular matrix protein 1;Isoform 4 of EGF-containing fibulin-like extracellular matrix protein 1	FBLN3_HUMAN	ADQVCINLR	0	0.235934
P49913	-0.401304	-0.672653	-0.129956	13.589	-2.94946	0.00432126	0.110368	-2.24624	P49913	CAMP	Cathelicidin antimicrobial peptide	CAMP_HUMAN	FALLGDFFR	0	0.590013
P27169	-0.319537	-0.536453	-0.102621	18.2427	-2.93781	0.00446815	0.110368	-2.2759	P27169	PON1	Serum paraoxonase/arylesterase 1	PON1_HUMAN	IQNILTEEPK	0	0.209614
P00734	-0.231762	-0.389326	-0.0741987	19.3425	-2.93347	0.00452406	0.110368	-2.28693	P00734	F2	Prothrombin	THRB_HUMAN	ELLESYIDGR	0	0.137755
P08637	0.429775	0.134942	0.724607	15.336	2.90784	0.00488684	0.110368	-2.34793	P08637	FCGR3A	Low affinity immunoglobulin gamma Fc region receptor III-A	FCG3A_HUMAN	AVVFLEPQWYR	0.952381	0.305931
P10645	2.07469	0.641909	3.50747	10.8779	2.88781	0.005153	0.110368	-2.40224	P10645	CHGA	Chromogranin-A	CMGA_HUMAN	RLEGQEEEEDNRDSSMK	0.47619	12.276
Q92820	-0.359871	-0.611549	-0.108192	12.785	-2.85165	0.00570727	0.110368	-2.49255	Q92820	GGH	Gamma-glutamyl hydrolase	GGH_HUMAN	DYEILFK	0	0.455042
P00746	0.551956	0.165176	0.938736	16.1807	2.84601	0.00579854	0.110368	-2.50656	P00746	CFD	Complement factor D	CFAD_HUMAN	ATLGPAVRPLPWQR	0	0.622043
P02786	0.393851	0.115182	0.672519	12.5873	2.81864	0.0062607	0.110368	-2.57422	P02786	TFRC	Transferrin receptor protein 1	TFR1_HUMAN	ILNIFGVIK	0	0.386781
P05452	-0.28715	-0.490723	-0.0835768	16.3646	-2.81309	0.00635841	0.110368	-2.58787	P05452	CLEC3B	Tetranectin	TETN_HUMAN	SRLDTLAQEVALLK	0	0.194607
O00391	0.218158	0.0633627	0.372954	14.5763	2.81066	0.00640164	0.110368	-2.59384	O00391	QSOX1	Sulfhydryl oxidase 1	QSOX1_HUMAN	IPYSFFK	0	0.129626
P01034	0.650833	0.187557	1.11411	14.8243	2.80243	0.00657277	0.110368	-2.60956	P01034;P01034 A25S;P01034 B allel A25T;P01034 L94Q	CST3	Cystatin-C	CYTC_HUMAN	LVGGPMDASVEEEGVR	0.952381	0.820133
P01011	0.311395	0.0871466	0.535643	22.9716	2.76935	0.00717934	0.115731	-2.69476	P01011	SERPINA3	Alpha-1-antichymotrypsin	AACT_HUMAN	EIGELYLPK	0	0.512898
P80188	0.634776	0.167988	1.10156	13.9094	2.71343	0.00842272	0.130552	-2.81936	P80188;P80188-2	LCN2	Neutrophil gelatinase-associated lipocalin;Isoform 2 of Neutrophil gelatinase-associated lipocalin	NGAL_HUMAN	VPLQQNFQDNQFQGK	4.7619	0.961038
P00751	-0.243474	-0.424349	-0.0625993	20.2289	-2.68454	0.00905361	0.135134	-2.89818	P00751	CFB	Complement factor B	CFAB_HUMAN	FLCTGGVSPYADPNTCR	0	0.126744
P11597	-0.516531	-0.908253	-0.124809	13.1855	-2.62975	0.0104914	0.148966	-3.02689	P11597	CETP	Cholesteryl ester transfer protein	CETP_HUMAN	LFLSLLDFQITPK	0	0.60023
P17936	-0.303186	-0.534159	-0.0722138	15.0595	-2.61785	0.0108299	0.148966	-3.05456	P17936;P17936-2	IGFBP3	Insulin-like growth factor-binding protein 3;Isoform 2 of Insulin-like growth factor-binding protein 3	IBP3_HUMAN	CQPSPDEARPLQALLDGR	0	0.233112
P01033	0.397759	0.092955	0.702563	14.9124	2.60252	0.0112804	0.148966	-3.09005	P01033	TIMP1	Metalloproteinase inhibitor 1	TIMP1_HUMAN	GFQALGDAADIR	0.47619	0.535614
Q06033	0.292001	0.0677295	0.516272	18.2079	2.5966	0.0114589	0.148966	-3.1037	Q06033;Q06033-2	ITIH3	Inter-alpha-trypsin inhibitor heavy chain H3;Isoform 2 of Inter-alpha-trypsin inhibitor heavy chain H3	ITIH3_HUMAN	EHLVQATPENLQEAR	0	0.327799
P02751-1	-0.263778	-0.467905	-0.059652	19.7245	-2.57712	0.0120646	0.151939	-3.14848	P02751-1	FN1	Isoform 1 of Fibronectin	FINC_HUMAN	VDVIPVNLPGEHGQR	0	0.203521
P35858	-0.456313	-0.815476	-0.0971492	16.7937	-2.53376	0.0135182	0.165086	-3.24715	P35858;P35858-2	IGFALS	Insulin-like growth factor-binding protein complex acid labile subunit;Isoform 2 of Insulin-like growth factor-binding protein complex acid labile subunit	ALS_HUMAN	LEYLLLSR	0	0.712217
P05156	-0.214527	-0.38457	-0.0444833	18.3479	-2.51604	0.0141566	0.166171	-3.28708	P05156	CFI	Complement factor I	CFAI_HUMAN	VFCQPWQR	0	0.128064
P04180	-0.214595	-0.385195	-0.0439944	15.4631	-2.50862	0.0144318	0.166171	-3.30373	P04180	LCAT	Phosphatidylcholine-sterol acyltransferase	LCAT_HUMAN	SSGLVSNAPGVQIR	0	0.146273
P02788	-0.519683	-0.939405	-0.0999621	14.3367	-2.4693	0.0159722	0.173714	-3.39127	P02788	LTF	Lactotransferrin	TRFL_HUMAN	CGLVPVLAENYK	0	0.846262
P41222	0.687089	0.130446	1.24373	14.4636	2.4623	0.0162976	0.173714	-3.4007	P41222	PTGDS	Prostaglandin-H2 D-isomerase	PTGDS_HUMAN	AQGFTEDTIVFLPQTDK	0.952381	1.1337
P02647	-0.201564	-0.365008	-0.0381201	23.1979	-2.45946	0.01638	0.173714	-3.41299	P02647	APOA1	Apolipoprotein A-I	APOA1_HUMAN	VQPYLDDFQK	0	0.16414
P05543	-0.219913	-0.39925	-0.040575	15.78	-2.44553	0.0169731	0.174051	-3.44361	P05543	SERPINA7	Thyroxine-binding globulin	THBG_HUMAN	GTEAAAVPEVELSDQPENTFLHPIIQIDR	0	0.245461
Q16270	0.396955	0.0723199	0.72159	12.0182	2.4386	0.0172756	0.174051	-3.4588	Q16270;Q16270-2	IGFBP7	Insulin-like growth factor-binding protein 7;Isoform 2 of Insulin-like growth factor-binding protein 7	IBP7_HUMAN	ITVVDALHEIPVK	4.7619	0.614017
P04004	-0.200995	-0.368995	-0.0329942	21.1863	-2.38599	0.0197325	0.193956	-3.5729	P04004	VTN	Vitronectin	VTNC_HUMAN	RVDTVDPPYPR	0	0.374399
P14780	-0.450632	-0.829344	-0.0719196	14.197	-2.37305	0.0203826	0.195576	-3.60064	P14780	MMP9	Matrix metalloproteinase-9	MMP9_HUMAN	CGVPDLGR	0.47619	0.920915
P22692	0.284193	0.0412336	0.527153	13.6417	2.33279	0.0225298	0.20715	-3.68616	P22692	IGFBP4	Insulin-like growth factor-binding protein 4	IBP4_HUMAN	EDARPVPQGSCQSELHR	0	0.252908
A0A0B4J2D9	0.342914	0.049557	0.63627	16.4676	2.33122	0.0226169	0.20715	-3.68945	A0A0B4J2D9;P0DP09	IGKV1D-13;IGKV1-13	Immunoglobulin kappa variable 1D-13;Immunoglobulin kappa variable 1-13	KVD13_HUMAN;KV113_HUMAN	ASQGISSALAWYQQK	0	0.351611
P01860	0.40066	0.0539919	0.747328	19.6247	2.30493	0.0241304	0.216101	-3.7446	P01860	IGHG3	Immunoglobulin heavy constant gamma 3	IGHG3_HUMAN	CPAPELLGGPSVFLFPPK	0	0.540367
P22891	-0.446659	-0.838357	-0.0549602	15.3419	-2.27415	0.0260152	0.222342	-3.80846	P22891;P22891-2	PROZ	Vitamin K-dependent protein Z;Isoform 2 of Vitamin K-dependent protein Z	PROZ_HUMAN	GLLSGWAR	0	0.675454
A0A087WSZ0	0.356347	0.0433318	0.669362	15.9215	2.2704	0.0262533	0.222342	-3.81618	A0A087WSZ0	IGKV1D-8	Immunoglobulin kappa variable 1D-8	KVD08_HUMAN	APELLIYAASTLQSGVPSR	0	0.534291
P01602	0.277327	0.0331519	0.521502	16.3506	2.26509	0.0265941	0.222342	-3.82711	P01602	IGKV1-5	Immunoglobulin kappa variable 1-5	KV105_HUMAN	ASQSISSWLAWYQQK	0	0.293488
P02671	0.288455	0.0337208	0.543188	16.3067	2.25832	0.0270341	0.222342	-3.84101	P02671	FGA	Fibrinogen alpha chain	FIBA_HUMAN	DSHSLTTNIMEILR	0	0.464995
P61769	0.373163	0.0413589	0.704967	15.8838	2.24291	0.02806	0.224817	-3.87252	P61769	B2M	Beta-2-microglobulin	B2MG_HUMAN	SNFLNCYVSGFHPSDIEVDLLK	0	0.573604
P0CG47	0.49694	0.0539436	0.939937	13.5528	2.23717	0.0284508	0.224817	-3.88421	P0CG47;P0CG48;P62979;P62987	UBB;UBC;RPS27A;UBA52	Polyubiquitin-B;Polyubiquitin-C;Ubiquitin-40S ribosomal protein S27a;Ubiquitin-60S ribosomal protein L40	UBB_HUMAN;UBC_HUMAN;RS27A_HUMAN;RL40_HUMAN	TLSDYNIQK	0	0.769944
P06276	-0.185857	-0.355354	-0.016359	15.312	-2.1868	0.0320898	0.248696	-3.98566	P06276	BCHE	Cholinesterase	CHLE_HUMAN	IFFPGVSEFGK	0	0.122407
P09486	-0.279082	-0.537777	-0.0203875	13.9964	-2.15149	0.0348782	0.263618	-4.05559	P09486	SPARC	SPARC	SPRC_HUMAN	RLEAGDHPVELLAR	0	0.297666
P12955	-0.223224	-0.430663	-0.0157853	13.7953	-2.14608	0.0353235	0.263618	-4.06622	P12955;P12955-3	PEPD	Xaa-Pro dipeptidase;Isoform 3 of Xaa-Pro dipeptidase	PEPD_HUMAN	VPLALFALNR	0	0.150716
P01619	0.272202	0.01756	0.526845	20.6101	2.13185	0.036519	0.265011	-4.09406	P01619	IGKV3-20	Immunoglobulin kappa variable 3-20	KV320_HUMAN	ASQSVSSSYLAWYQQK	0	0.290024
P08253	-0.341959	-0.662387	-0.0215303	12.5713	-2.12886	0.0368254	0.265011	-4.0959	P08253;P08253-2;P08253-3	MMP2	72 kDa type IV collagenase;Isoform 2 of 72 kDa type IV collagenase;Isoform 3 of 72 kDa type IV collagenase	MMP2_HUMAN	FPFLFNGK	3.80952	0.435067
Q86XR2	-0.405427	-0.787834	-0.0230193	15.6923	-2.11437	0.038035	0.268914	-4.12804	Q86XR2;Q86XR2-2;Q86XR2-3;Q86XR2-4;Q86XR2-5;Q86XR2-7	NIBAN3	Protein Niban 3;Isoform 2 of Protein Niban 3;Isoform 3 of Protein Niban 3;Isoform 4 of Protein Niban 3;Isoform 5 of Protein Niban 3;Isoform 7 of Protein Niban 3	NIBA3_HUMAN	LQGIVLQR	1.42857	0.631011
O00187	0.249349	0.0105813	0.488116	15.2809	2.0827	0.0409215	0.282257	-4.18897	O00187	MASP2	Mannan-binding lectin serine protease 2	MASP2_HUMAN	LASPGFPGEYANDQER	0	0.291221
P12111	0.345547	0.0137372	0.677358	12.301	2.07689	0.0414716	0.282257	-4.20007	P12111;P12111-2;P12111-4	COL6A3	Collagen alpha-3(VI) chain;Isoform 2 of Collagen alpha-3(VI) chain;Isoform 4 of Collagen alpha-3(VI) chain	CO6A3_HUMAN	AAPLQGMLPGLLAPLR	2.85714	0.490441
Q96PD5	-0.180502	-0.354311	-0.00669339	17.8061	-2.07112	0.0420233	0.282257	-4.21104	Q96PD5	PGLYRP2	N-acetylmuramoyl-L-alanine amidase	PGRP2_HUMAN	EFTEAFLGCPAIHPR	0	0.165516
P02766	-0.294734	-0.580111	-0.00935655	21.1628	-2.05971	0.0431344	0.283396	-4.2327	P02766	TTR	Transthyretin	TTHY_HUMAN	GSPAINVAVHVFR	0	0.49151
A0A0B4J1U7	0.590576	0.0172029	1.16395	17.9362	2.05416	0.0436839	0.283396	-4.24319	A0A0B4J1U7	IGHV6-1	Immunoglobulin heavy variable 6-1	HV601_HUMAN	NQFSLQLNSVTPEDTAVYYCAR	0	1.45701
P11226	-0.419594	-0.828194	-0.0109934	14.8129	-2.04798	0.0443025	0.283396	-4.25484	P11226	MBL2	Mannose-binding protein C	MBL2_HUMAN	TEGQFVDLTGNR	0	0.68693
P01023	0.274249	0.0057756	0.542723	22.6281	2.03722	0.0453974	0.285862	-4.27505	P01023	A2M	Alpha-2-macroglobulin	A2MG_HUMAN	PVPGHVTVSICR	0	0.332386
P07478	-0.461082	-0.915794	-0.00637044	21.6919	-2.02226	0.0469594	0.291148	-4.303	P07478	PRSS2	Trypsin-2	TRY2_HUMAN	LGEHNIEVLEGNEQFINAAK	0	0.746382
A0A0A0MS14	-0.461946	-0.919318	-0.00457363	16.6996	-2.01477	0.0478139	0.291955	-4.31269	A0A0A0MS14	IGHV1-45	Immunoglobulin heavy variable 1-45	HV145_HUMAN	SEDTAMYYCAR	1.42857	0.750158
P01601	0.260853	0.00136175	0.520345	16.8956	2.00479	0.0488419	0.29311	-4.33542	P01601	IGKV1D-16	Immunoglobulin kappa variable 1D-16	KVD16_HUMAN	ASQGISSWLAWYQQK	0	0.423462
A0A0C4DH67	0.268848	-2.52549e-07	0.537696	17.5715	1.99432	0.0500002	0.29311	-4.35472	A0A0C4DH67	IGKV1-8	Immunoglobulin kappa variable 1-8	KV108_HUMAN	LLIYAASTLQSGVPSR	0	0.281082
P23142	0.201177	-0.000679646	0.403034	15.7152	1.98761	0.0507554	0.29311	-4.36705	P23142	FBLN1	Fibulin-1	FBLN1_HUMAN	CLAFECPENYR	0	0.176793
A0A0C4DH39	-0.445448	-0.893838	0.00294277	14.3132	-1.98173	0.0514808	0.29311	-4.37351	A0A0C4DH39	IGHV1-58	Immunoglobulin heavy variable 1-58	HV158_HUMAN	DMSTSTAYMELSSLR	1.42857	0.87425
Q92954	-0.325187	-0.653339	0.00296472	14.8158	-1.9763	0.052049	0.29311	-4.38773	Q92954;Q92954-3;Q92954-6	PRG4	Proteoglycan 4;Isoform C of Proteoglycan 4;Isoform F of Proteoglycan 4	PRG4_HUMAN	DQYYNIDVPSR	0	0.483791
Q9UK55	-0.173995	-0.350878	0.00288873	16.4352	-1.96175	0.0537557	0.29311	-4.41419	Q9UK55	SERPINA10	Protein Z-dependent protease inhibitor	ZPI_HUMAN	ETSNFGFSLLR	0	0.198325
P02790	-0.129459	-0.261215	0.00229689	23.9151	-1.95955	0.0540175	0.29311	-4.41817	P02790	HPX	Hemopexin	HEMO_HUMAN	NFPSPVDAAFR	0	0.0855137
P16930	-0.392312	-0.794903	0.0102784	12.5549	-1.94546	0.0559654	0.296764	-4.42271	P16930	FAH	Fumarylacetoacetase	FAAA_HUMAN	ASSVVVSGTPIR	7.61905	1.28168
Q6EMK4	-0.158282	-0.319657	0.00309238	14.0396	-1.95611	0.0544308	0.29311	-4.42441	Q6EMK4	VASN	Vasorin	VASN_HUMAN	SLTLGIEPVSPTSLR	0	0.108789
P02787	-0.13432	-0.271334	0.00269302	24.5327	-1.95512	0.0545489	0.29311	-4.42619	P02787	TF	Serotransferrin	TRFE_HUMAN	DCHLAQVPSHTVVAR	0	0.138982
P07737	0.349467	-0.0127205	0.711654	12.9171	1.92477	0.0583687	0.305488	-4.47627	P07737	PFN1	Profilin-1	PROF1_HUMAN	DSPSVWAAVPGK	2.38095	0.651414
P29401	0.320657	-0.0182926	0.659607	11.8232	1.88923	0.0633074	0.322948	-4.5107	P29401;P29401-2	TKT	Transketolase;Isoform 2 of Transketolase	TKT_HUMAN	LDNLVAILDINR	8.57143	0.518748
P13473	-0.274173	-0.561808	0.013462	13.325	-1.90098	0.061408	0.317275	-4.52281	P13473;P13473-2;P13473-3	LAMP2	Lysosome-associated membrane glycoprotein 2;Isoform LAMP-2B of Lysosome-associated membrane glycoprotein 2;Isoform LAMP-2C of Lysosome-associated membrane glycoprotein 2	LAMP2_HUMAN	IPLNDLFR	0.47619	0.359738
P07225	-0.196643	-0.405546	0.0122608	17.674	-1.87727	0.0646342	0.325595	-4.56436	P07225	PROS1	Vitamin K-dependent protein S	PROS_HUMAN	IETISHEDLQR	0	0.158586
P08571	0.186079	-0.0144725	0.386631	16.2162	1.8504	0.0684615	0.339938	-4.61088	P08571	CD14	Monocyte differentiation antigen CD14	CD14_HUMAN	FPAIQNLALR	0	0.299105
O95445-2	-0.296344	-0.616571	0.0238835	16.274	-1.84558	0.0691686	0.339938	-4.61917	O95445-2	APOM	Isoform 2 of Apolipoprotein M	APOM_HUMAN	WIYHLTEGSTDLR	0	0.399887
P54108	-0.21556	-0.449251	0.018131	13.7234	-1.83959	0.0700546	0.340145	-4.62942	P54108;P54108-2;P54108-3	CRISP3	Cysteine-rich secretory protein 3;Isoform 2 of Cysteine-rich secretory protein 3;Isoform 3 of Cysteine-rich secretory protein 3	CRIS3_HUMAN	LYVPYEQGAPCASCPDNCDDGLCTNGCK	0	0.218256
P04003	-0.159704	-0.334161	0.0147537	20.9686	-1.82566	0.0721524	0.345432	-4.65317	P04003	C4BPA	C4b-binding protein alpha chain	C4BPA_HUMAN	CHPGYKPTTDEPTTVICQK	0	0.129621
P03973	0.244135	-0.0257116	0.513981	13.0486	1.80621	0.0754292	0.345432	-4.66413	P03973	SLPI	Antileukoproteinase	SLPI_HUMAN	CLDPVDTPNPTR	6.19048	0.350534
P00747	-0.134457	-0.28212	0.0132058	19.4621	-1.81596	0.073644	0.345432	-4.66961	P00747	PLG	Plasminogen	PLMN_HUMAN	RWELCDIPR	0	0.124872
Q96KN2	-0.331167	-0.695546	0.033213	14.9532	-1.81254	0.0741768	0.345432	-4.6754	Q96KN2	CNDP1	Beta-Ala-His dipeptidase	CNDP1_HUMAN	EWVAIESDSVQPVPR	0	0.641559
P02652	-0.331845	-0.69821	0.0345203	21.552	-1.80641	0.0751386	0.345432	-4.68573	P02652	APOA2	Apolipoprotein A-II	APOA2_HUMAN	EQLTPLIK	0	0.767189
P03952	-0.158136	-0.335338	0.0190649	17.9329	-1.77976	0.0794421	0.359721	-4.73029	P03952	KLKB1	Plasma kallikrein	KLKB1_HUMAN	IAYGTQGSSGYSLR	0	0.145008
P07358	-0.15444	-0.328181	0.0193016	17.1849	-1.77276	0.080604	0.360927	-4.74187	P07358	C8B	Complement component C8 beta chain	CO8B_HUMAN	EVSSCHCAPCQGNGVPVLK	0	0.143716
O95445	-0.20493	-0.436499	0.0266386	16.5446	-1.76535	0.0819146	0.362764	-4.7461	O95445	APOM	Apolipoprotein M	APOM_HUMAN	EFPEVHLGQWYFIAGAAPTK	0.47619	0.24523
P02768	-0.149371	-0.32041	0.0216683	28.1384	-1.74167	0.0859448	0.376476	-4.7929	P02768	ALB	Serum albumin	ALBU_HUMAN	LCTVATLR	0	0.186583
P48740-2	-0.315251	-0.682313	0.051811	13.9557	-1.71282	0.0911572	0.395014	-4.83951	P48740-2	MASP1	Isoform 2 of Mannan-binding lectin serine protease 1	MASP1_HUMAN	VVLHPDFNIQNYNHDIALVQLQEPVPLGPHVMPVCLPR	0	0.495433
O75882	-0.119855	-0.261398	0.0216885	15.5127	-1.68873	0.0957059	0.407977	-4.87787	O75882;O75882-2	ATRN	Attractin;Isoform 2 of Attractin	ATRN_HUMAN	CTWLIEGQPNR	0	0.0849466
P04433	0.19972	-0.0364792	0.435919	19.8798	1.68631	0.0961732	0.407977	-4.8817	P04433	IGKV3-11	Immunoglobulin kappa variable 3-11	KV311_HUMAN	LLIYDASNR	0	0.331581
Q9UNN8	0.326269	-0.0620146	0.714552	12.6572	1.67666	0.0981853	0.412174	-4.88717	Q9UNN8	PROCR	Endothelial protein C receptor	EPCR_HUMAN	LHMLQISYFR	6.19048	0.721608
P02774	-0.100022	-0.219931	0.0198871	20.4197	-1.66356	0.100657	0.414962	-4.91744	P02774;P02774-3	GC	Vitamin D-binding protein;Isoform 3 of Vitamin D-binding protein	VTDB_HUMAN	YTFELSR	0	0.110825
P02743	-0.243825	-0.537082	0.0494322	19.8402	-1.65815	0.101747	0.414962	-4.92586	P02743	APCS	Serum amyloid P-component	SAMP_HUMAN	ESVTDHVNLITPLEK	0	0.349068
P04275	0.170793	-0.0347433	0.376329	17.1638	1.65721	0.101939	0.414962	-4.92734	P04275	VWF	von Willebrand factor	VWF_HUMAN	YAGSQVASTSEVLK	0	0.294342
Q15166	-0.363394	-0.804382	0.0775932	12.18	-1.6447	0.1047	0.42194	-4.92888	Q15166	PON3	Serum paraoxonase/lactonase 3	PON3_HUMAN	ELFNPHGISIFIDK	6.19048	0.689469
P07360	-0.124136	-0.275798	0.0275269	17.0122	-1.63235	0.107082	0.427266	-4.96572	P07360	C8G	Complement component C8 gamma chain	CO8G_HUMAN	RPASPISTIQPK	0	0.138198
P02753	0.265736	-0.061186	0.592659	18.264	1.62107	0.109484	0.43257	-4.98297	P02753	RBP4	Retinol-binding protein 4	RET4_HUMAN	GNDDHWIVDTDYDTYAVQYSCR	0	0.601899
P18206	-0.361465	-0.812505	0.0895754	12.3976	-1.59995	0.11437	0.443184	-4.99178	P18206;P18206-2	VCL	Vinculin;Isoform 1 of Vinculin	VINC_HUMAN	AQQVSQGLDVLTAK	5.71429	0.776643
A2NJV5	0.395818	-0.0959081	0.887543	15.0452	1.60534	0.112906	0.44176	-5.00683	A2NJV5	IGKV2-29	Immunoglobulin kappa variable 2-29	KV229_HUMAN	TYLYWYLQK	0	0.952008
Q13822	0.37396	-0.102158	0.850078	12.7175	1.56681	0.121719	0.460267	-5.05947	Q13822;Q13822-2;Q13822-3	ENPP2	Ectonucleotide pyrophosphatase/phosphodiesterase family member 2;Isoform 2 of Ectonucleotide pyrophosphatase/phosphodiesterase family member 2;Isoform 3 of Ectonucleotide pyrophosphatase/phosphodiesterase family member 2	ENPP2_HUMAN	VSPSFSQNCLAYK	7.61905	1.05296
P02765	-0.183797	-0.417864	0.0502709	21.0919	-1.566	0.121844	0.460267	-5.06557	P02765	AHSG	Alpha-2-HS-glycoprotein	FETUA_HUMAN	FSVVYAK	0	0.233589
P01591	0.239981	-0.0659391	0.545902	19.5704	1.56446	0.122205	0.460267	-5.06784	P01591	JCHAIN	Immunoglobulin J chain	IGJ_HUMAN	IIVPLNNR	0	0.491219
Q14515	-0.797983	-1.82704	0.231077	13.6097	-1.5477	0.126388	0.467289	-5.07053	Q14515;Q14515-2	SPARCL1	SPARC-like protein 1;Isoform 2 of SPARC-like protein 1	SPRL1_HUMAN	PHCVCQDPVTCPPTK	2.85714	3.2852
P06331	0.308033	-0.0878302	0.703896	17.99	1.55184	0.125195	0.467163	-5.08638	P06331	IGHV4-34	Immunoglobulin heavy variable 4-34	HV434_HUMAN	LSSVTAADTAVYYCAR	0	0.60836
P19320	0.161409	-0.0498338	0.372652	14.1433	1.52385	0.132038	0.483737	-5.127	P19320	VCAM1	Vascular cell adhesion protein 1	VCAM1_HUMAN	QSTQTLYVNVAPR	0	0.36232
P04075	-0.389179	-0.901096	0.122739	13.8762	-1.51616	0.133968	0.486389	-5.13804	P04075	ALDOA	Fructose-bisphosphate aldolase A	ALDOA_HUMAN	PYQYPALTPEQK	0	1.15823
P33151	-0.128404	-0.301637	0.0448292	14.6625	-1.47823	0.143817	0.516152	-5.19171	P33151	CDH5	Cadherin-5	CADH5_HUMAN	KPLIGTVLAMDPDAAR	0	0.147296
A0A075B6S4	0.281267	-0.0994146	0.661949	15.6547	1.47351	0.145082	0.516152	-5.19831	A0A075B6S4	IGKV1D-17	Immunoglobulin kappa variable 1D-17	KVD17_HUMAN	HLIYAASSLQSGVPSR	0	0.563079
Q13201	-0.301149	-0.721591	0.119294	13.4369	-1.43124	0.157285	0.528363	-5.2001	Q13201	MMRN1	Multimerin-1	MMRN1_HUMAN	LVEENALAPDFSK	8.09524	1.24724
P01344	-0.177018	-0.417163	0.0631272	15.7022	-1.47007	0.146008	0.516152	-5.20309	P01344;P01344-2;P01344-3	IGF2	Insulin-like growth factor II;Isoform 2 of Insulin-like growth factor II;Isoform 3 of Insulin-like growth factor II	IGF2_HUMAN	GIVEECCFR	0	0.289569
P36222	0.545959	-0.210337	1.30226	14.8137	1.4412	0.154241	0.528363	-5.20613	P36222	CHI3L1	Chitinase-3-like protein 1	CH3L1_HUMAN	EGDGSCFPDALDR	6.66667	2.25113
P06396	-0.168174	-0.398132	0.0617849	18.2256	-1.45849	0.149163	0.52272	-5.21914	P06396	GSN	Gelsolin	GELS_HUMAN	HVVPNEVVVQR	0	0.201486
P02679	0.275602	-0.105393	0.656596	15.7701	1.44264	0.153567	0.528363	-5.24092	P02679;P02679-2	FGG	Fibrinogen gamma chain;Isoform Gamma-A of Fibrinogen gamma chain	FIBG_HUMAN	YEASILTHDSSIR	0	0.888388
P51884	0.144274	-0.0564324	0.34498	16.9044	1.43358	0.156129	0.528363	-5.25327	P51884	LUM	Lumican	LUM_HUMAN	ILGPLSYSK	0	0.150204
P05546	-0.156072	-0.373829	0.0616855	18.1997	-1.42938	0.157329	0.528363	-5.25897	P05546	SERPIND1	Heparin cofactor 2	HEP2_HUMAN	IAIDLFK	0	0.173744
Q15582	0.135707	-0.0590409	0.330455	14.6922	1.38971	0.169006	0.558908	-5.31201	Q15582	TGFBI	Transforming growth factor-beta-induced protein ig-h3	BGH3_HUMAN	STVISYECCPGYEK	0	0.192208
P01019	0.123281	-0.0546873	0.301249	19.0094	1.38149	0.171507	0.558908	-5.32283	P01019	AGT	Angiotensinogen	ANGT_HUMAN	VLSALQAVQGLLVAQGR	0	0.261433
P60709	-0.257953	-0.631	0.115095	15.205	-1.37902	0.172264	0.558908	-5.32607	P60709	ACTB	Actin, cytoplasmic 1	ACTB_HUMAN	QEYDESGPSIVHR	0	0.666655
P07357	-0.162694	-0.398486	0.0730983	16.2273	-1.37606	0.173175	0.558908	-5.32994	P07357	C8A	Complement component C8 alpha chain	CO8A_HUMAN	FGGTICSGDIWDQASCSSSTTCVR	0	0.23895
Q13790	-0.268618	-0.658758	0.121521	16.1654	-1.37313	0.174081	0.558908	-5.33377	Q13790	APOF	Apolipoprotein F	APOF_HUMAN	SGVQQLIQYYQDQK	0	0.620808
P00338	-0.326645	-0.802699	0.14941	14.1908	-1.3684	0.175548	0.558908	-5.33993	P00338;P00338-3	LDHA	L-lactate dehydrogenase A chain;Isoform 3 of L-lactate dehydrogenase A chain	LDHA_HUMAN	DQLIYNLLK	0	0.92864
P04217	-0.0964903	-0.237309	0.0443283	20.9832	-1.36653	0.176132	0.558908	-5.34236	P04217	A1BG	Alpha-1B-glycoprotein	A1BG_HUMAN	LLELTGPK	0	0.0831681
P04196	-0.12621	-0.313014	0.0605949	19.8829	-1.34741	0.182179	0.5602	-5.36702	P04196	HRG	Histidine-rich glycoprotein	HRG_HUMAN	YKEENDDFASFR	0	0.143934
P02042	-0.396188	-0.982844	0.190467	15.7842	-1.34683	0.182364	0.5602	-5.36777	P02042	HBD	Hemoglobin subunit delta	HBD_HUMAN	VNVDAVGGEALGR	0	1.03472
O14791	-0.168116	-0.417255	0.0810228	17.3622	-1.34574	0.182713	0.5602	-5.36916	O14791;O14791-2	APOL1	Apolipoprotein L1;Isoform 2 of Apolipoprotein L1	APOL1_HUMAN	VNEPSILEMSR	0	0.346608
Q9UGM5	-0.118698	-0.294687	0.0572916	15.3374	-1.34509	0.182924	0.5602	-5.37	Q9UGM5	FETUB	Fetuin-B	FETUB_HUMAN	LVVLPFPK	0	0.21812
P01764	0.414628	-0.201541	1.0308	18.4905	1.342	0.183917	0.5602	-5.37394	P01764	IGHV3-23	Immunoglobulin heavy variable 3-23	HV323_HUMAN	AEDTAVYYCAK	0	1.67718
P61626	0.217768	-0.106572	0.542108	15.3437	1.33903	0.18488	0.5602	-5.37774	P61626	LYZ	Lysozyme C	LYSC_HUMAN	STDYGIFQINSR	0	0.429783
P78417	0.20427	-0.106338	0.514878	13.0809	1.31258	0.193787	0.573105	-5.38837	P78417	GSTO1	Glutathione S-transferase omega-1	GSTO1_HUMAN	VPSLVGSFIR	1.42857	0.538918
A0A075B6S2	0.29538	-0.152583	0.743342	15.7038	1.31502	0.192779	0.573105	-5.40806	A0A075B6S2	IGKV2D-29	Immunoglobulin kappa variable 2D-29	KVD29_HUMAN	PGQPPQLLIYEVSNR	1.90476	1.27013
P01624	0.190575	-0.0988966	0.480047	20.7026	1.31297	0.193466	0.573105	-5.41062	P01624	IGKV3-15	Immunoglobulin kappa variable 3-15	KV315_HUMAN	LLIYGASTR	0	0.343311
P04264	-0.496554	-1.25312	0.260014	15.8648	-1.30892	0.194827	0.573105	-5.41568	P04264	KRT1	Keratin, type II cytoskeletal 1	K2C1_HUMAN	SLDLDSIIAEVKAQYEDIAQK	0	2.29208
Q08830	-0.261174	-0.662663	0.140314	13.367	-1.298	0.198657	0.579281	-5.41873	Q08830	FGL1	Fibrinogen-like protein 1	FGL1_HUMAN	QLLQENEVQFLDK	2.85714	0.78711
P01772	-0.274927	-0.699102	0.149248	20.4668	-1.29261	0.200383	0.579281	-5.4359	P01772	IGHV3-33	Immunoglobulin heavy variable 3-33	HV333_HUMAN	NTLYLQMNSLR	0	0.808377
P08603	0.15718	-0.0870617	0.401422	22.2044	1.28343	0.203559	0.579281	-5.44716	P08603	CFH	Complement factor H	CFAH_HUMAN	CTSTGWIPAPR	0	0.435
P02745	0.171643	-0.0957413	0.439028	19.1604	1.28022	0.204679	0.579281	-5.45109	P02745	C1QA	Complement C1q subcomponent subunit A	C1QA_HUMAN	VGYPGPSGPLGAR	0	0.356199
P22352	-0.154999	-0.397344	0.0873462	17.582	-1.27553	0.206326	0.579281	-5.45681	P22352	GPX3	Glutathione peroxidase 3	GPX3_HUMAN	FLVGPDGIPIMR	0	0.28468
P0DJI8	0.314093	-0.177319	0.805505	22.1861	1.2747	0.206617	0.579281	-5.45782	P0DJI8	SAA1	Serum amyloid A-1 protein	SAA1_HUMAN	SFFSFLGEAFDGAR	0	1.37922
A0A0J9YX35	0.168822	-0.095526	0.43317	17.0996	1.27364	0.206989	0.579281	-5.4591	A0A0J9YX35	IGHV3-64D	Immunoglobulin heavy variable 3-64D	HV64D_HUMAN	LSCSASGFTFSSYAMHWVR	0	0.323367
P09172	-0.335328	-0.870918	0.200261	14.7479	-1.24961	0.215776	0.592739	-5.46891	P09172	DBH	Dopamine beta-hydroxylase	DOPO_HUMAN	TPEGLTLLFK	3.80952	1.65365
Q08380	0.194406	-0.113499	0.502312	16.0079	1.25918	0.212134	0.589587	-5.47657	Q08380	LGALS3BP	Galectin-3-binding protein	LG3BP_HUMAN	SDLAVPSELALLK	0	0.43034
P49908	-0.189815	-0.493342	0.113712	15.428	-1.24718	0.216476	0.592739	-5.49093	P49908	SELENOP	Selenoprotein P	SEPP1_HUMAN	LPTDSELAPR	0	0.488269
P05160	-0.11304	-0.294746	0.0686661	15.6879	-1.24067	0.218855	0.592739	-5.49865	P05160	F13B	Coagulation factor XIII B chain	F13B_HUMAN	CNEYYLLR	0	0.119803
P20851	-0.107712	-0.280966	0.0655423	15.8331	-1.23987	0.219152	0.592739	-5.49961	P20851;P20851-2	C4BPB	C4b-binding protein beta chain;Isoform 2 of C4b-binding protein beta chain	C4BPB_HUMAN	SQCLEDHTWAPPFPICK	0	0.119652
P36955	0.113098	-0.070333	0.296528	17.7685	1.22964	0.222937	0.595926	-5.51167	P36955	SERPINF1	Pigment epithelium-derived factor	PEDF_HUMAN	LAAAVSNFGYDLYR	0	0.146668
A0A0C4DH68	-0.206353	-0.541289	0.128583	16.7338	-1.2287	0.223287	0.595926	-5.51278	A0A0C4DH68	IGKV2-24	Immunoglobulin kappa variable 2-24	KV224_HUMAN	FSGSGAGTDFTLK	0	0.546519
P19652	0.114248	-0.0718731	0.30037	23.5895	1.22419	0.224972	0.596471	-5.51806	P19652	ORM2	Alpha-1-acid glycoprotein 2	A1AG2_HUMAN	WFYIASAFR	0	0.162739
Q9UHG3	0.193652	-0.123482	0.510786	13.7434	1.2178	0.227377	0.597372	-5.52551	Q9UHG3;Q9UHG3-2	PCYOX1	Prenylcysteine oxidase 1;Isoform 2 of Prenylcysteine oxidase 1	PCYOX_HUMAN	LVCSGLLQASK	0	0.486393
Q86VB7	0.276702	-0.177324	0.730727	13.7273	1.21542	0.228276	0.597372	-5.52828	Q86VB7;Q86VB7-2;Q86VB7-3;Q86VB7-4	CD163	Scavenger receptor cysteine-rich type 1 protein M130;Isoform 2 of Scavenger receptor cysteine-rich type 1 protein M130;Isoform 3 of Scavenger receptor cysteine-rich type 1 protein M130;Isoform 4 of Scavenger receptor cysteine-rich type 1 protein M130	C163A_HUMAN	CGVALSTPGGAR	0.952381	0.932809
P35908	-0.497976	-1.33317	0.337214	14.5361	-1.19003	0.23822	0.603956	-5.53439	P35908	KRT2	Keratin, type II cytoskeletal 2 epidermal	K22E_HUMAN	FLEQQNQVLQTK	2.85714	4.5341
O75636	-0.156374	-0.414984	0.102236	17.8183	-1.20591	0.231898	0.601854	-5.53928	O75636	FCN3	Ficolin-3	FCN3_HUMAN	YGIDWASGR	0	0.30244
P05109	-0.619661	-1.66537	0.426047	13.2591	-1.18304	0.241023	0.603956	-5.54319	P05109	S100A8	Protein S100-A8	S10A8_HUMAN	GADVWFK	7.14286	4.52219
P23142-4	-0.193296	-0.513882	0.127289	15.1376	-1.20247	0.233219	0.601854	-5.54324	P23142-4	FBLN1	Isoform C of Fibulin-1	FBLN1_HUMAN	VSPHSGVVALTK	0	0.396605
P02741	0.226164	-0.149948	0.602276	19.1988	1.19923	0.234469	0.601854	-5.54696	P02741	CRP	C-reactive protein	CRP_HUMAN	GYSIFSYATK	0	1.01305
P01042	-0.0728255	-0.195494	0.0498432	21.464	-1.18398	0.240412	0.603956	-5.56434	P01042	KNG1	Kininogen-1	KNG1_HUMAN	YFIDFVAR	0	0.067391
P01833	0.259974	-0.179654	0.699601	15.2363	1.17934	0.242242	0.603956	-5.56959	P01833	PIGR	Polymeric immunoglobulin receptor	PIGR_HUMAN	VYTVDLGR	0	0.878959
P01834	0.147112	-0.101949	0.396173	23.6011	1.17798	0.242781	0.603956	-5.57113	P01834	IGKC	Immunoglobulin kappa constant	IGKC_HUMAN	TVAAPSVFIFPPSDEQLK	0	0.270609
P40197	-0.255246	-0.697625	0.187133	13.9957	-1.15191	0.253498	0.617293	-5.57179	P40197	GP5	Platelet glycoprotein V	GPV_HUMAN	LTEVLLGHNSWR	4.7619	0.643146
P0C0L5	0.166739	-0.117095	0.450573	17.9444	1.17157	0.24533	0.606551	-5.57833	P0C0L5	C4B	Complement C4-B	CO4B_HUMAN	GSSTWLTAFVLK	0	0.307781
P06310	-0.202313	-0.548253	0.143627	13.8858	-1.16632	0.247429	0.608012	-5.5842	P06310	IGKV2-30	Immunoglobulin kappa variable 2-30	KV230_HUMAN	SSQSLVYSDGNTYLNWFQQRPGQSPR	0.47619	0.51812
P20742	0.148258	-0.109662	0.406177	21.1874	1.14638	0.25553	0.617293	-5.60629	P20742	PZP	Pregnancy zone protein	PZP_HUMAN	MVSGFIPLKPTVK	0	0.345315
P02675	0.223804	-0.166458	0.614065	14.3209	1.14368	0.256638	0.617293	-5.60925	P02675	FGB	Fibrinogen beta chain	FIBB_HUMAN	NYCGLPGEYWLGNDK	0	0.92193
Q9Y6R7	0.144817	-0.108083	0.397718	15.2545	1.142	0.257333	0.617293	-5.61109	Q9Y6R7	FCGBP	IgGFc-binding protein	FCGBP_HUMAN	LPVVLANGQIR	0	0.449495
P00390	-0.148676	-0.414234	0.116881	13.3734	-1.11742	0.26779	0.628803	-5.61444	P00390;P00390-2;P00390-3;P00390-4;P00390-5	GSR	Glutathione reductase, mitochondrial;Isoform Cytoplasmic of Glutathione reductase, mitochondrial;Isoform 2 of Glutathione reductase, mitochondrial;Isoform 3 of Glutathione reductase, mitochondrial;Isoform 4 of Glutathione reductase, mitochondrial	GSHR_HUMAN	LGGTCVNVGCVPK	4.28571	0.324315
Q13093	-0.200209	-0.556477	0.156058	11.9607	-1.12131	0.266087	0.628803	-5.61532	Q13093	PLA2G7	Platelet-activating factor acetylhydrolase	PAFA_HUMAN	YPLVVFSHGLGAFR	7.14286	0.55628
P01024	-0.157981	-0.438398	0.122436	23.3505	-1.12356	0.265025	0.628803	-5.63111	P01024	C3	Complement C3	CO3_HUMAN	VLLDGVQNPR	0	0.328739
P01721	-0.164953	-0.45982	0.129914	15.2399	-1.11566	0.268373	0.628803	-5.6396	P01721	IGLV6-57	Immunoglobulin lambda variable 6-57	LV657_HUMAN	PGSAPTTVIYEDNQRPSGVPDR	0	0.372407
A0A0C4DH72	0.151543	-0.12133	0.424415	17.4852	1.10757	0.271827	0.633216	-5.64822	A0A0C4DH72	IGKV1-6	Immunoglobulin kappa variable 1-6	KV106_HUMAN	LLIYAASSLQSGVPSR	0	0.313753
P0DP01	0.1885	-0.157779	0.534778	14.2316	1.08563	0.281357	0.651649	-5.67131	P0DP01	IGHV1-8	Immunoglobulin heavy variable 1-8	HV108_HUMAN	NTSISTAYMELSSLR	0	0.551486
P62258	0.223745	-0.198794	0.646285	13.0885	1.05687	0.294354	0.674003	-5.68136	P62258	YWHAE	14-3-3 protein epsilon	1433E_HUMAN	DSTLIMQLLR	7.14286	0.973018
P02775	-0.135974	-0.389812	0.117865	19.8159	-1.0683	0.289045	0.66563	-5.68922	P02775	PPBP	Platelet basic protein	CXCL7_HUMAN	ICLDPDAPR	0	0.297615
P06702	-0.315583	-0.954378	0.323211	13.2478	-0.988128	0.327043	0.679714	-5.69286	P06702	S100A9	Protein S100-A9	S10A9_HUMAN	LGHPDTLNQGEFK	11.4286	1.49543
P62805	-0.198807	-0.579631	0.182017	13.9977	-1.04194	0.301172	0.678329	-5.69639	P62805	H4C1	Histone H4	H4_HUMAN	VFLENVIR	6.19048	0.673433
P81172	0.198668	-0.183385	0.580721	12.8248	1.03815	0.302976	0.678329	-5.69718	P81172	HAMP	Hepcidin	HEPC_HUMAN	DTHFPICIFCCGCCHR	3.33333	0.948713
P05164	-0.190569	-0.563366	0.182228	12.8265	-1.02055	0.311181	0.679714	-5.70838	P05164;P05164-2;P05164-3	MPO	Myeloperoxidase;Isoform H14 of Myeloperoxidase;Isoform H7 of Myeloperoxidase	PERM_HUMAN	IANVFTNAFR	11.4286	0.765319
P01703	-0.147055	-0.427125	0.133015	16.3633	-1.04715	0.298622	0.678329	-5.71071	P01703	IGLV1-40	Immunoglobulin lambda variable 1-40	LV140_HUMAN	LLIYGNSNRPSGVPDR	0	0.374839
A0A0B4J1Y9	-0.244251	-0.713028	0.224525	16.8841	-1.03912	0.302313	0.678329	-5.71876	A0A0B4J1Y9	IGHV3-72	Immunoglobulin heavy variable 3-72	HV372_HUMAN	ANSYTTEYAASVK	0	0.810165
P04217-2	-0.0732671	-0.214816	0.0682815	20.3009	-1.03228	0.305481	0.679714	-5.72557	P04217-2	A1BG	Isoform 2 of Alpha-1B-glycoprotein	A1BG_HUMAN	ATWSGAVLAGR	0	0.0802309
A0A0C4DH33	0.16784	-0.160753	0.496433	14.5351	1.01866	0.311858	0.679714	-5.739	A0A0C4DH33	IGHV1-24	Immunoglobulin heavy variable 1-24	HV124_HUMAN	VSGYTLTELSMHWVR	0	0.565805
P0DOX5	0.114389	-0.111552	0.34033	25.1896	1.00968	0.316115	0.679714	-5.74777	P0DOX5		Immunoglobulin gamma-1 heavy chain	IGG1_HUMAN	NQVSLTCLVK	0	0.282927
P02776	-0.188801	-0.561816	0.184214	17.0998	-1.00942	0.316237	0.679714	-5.74802	P02776	PF4	Platelet factor 4	PLF4_HUMAN	ICLDLQAPLYK	0	1.16852
A0A0C4DH31	0.171151	-0.171517	0.513819	14.9209	0.996095	0.322624	0.679714	-5.76088	A0A0C4DH31	IGHV1-18	Immunoglobulin heavy variable 1-18	HV118_HUMAN	ASGYTFTSYGISWVR	0	0.630677
P12109	0.122656	-0.123018	0.36833	12.0475	0.995695	0.322817	0.679714	-5.76126	P12109	COL6A1	Collagen alpha-1(VI) chain	CO6A1_HUMAN	VAVVQYSGTGQQRPER	9.04762	0.390884
P13671	-0.0702873	-0.211084	0.0705097	18.1736	-0.995586	0.322869	0.679714	-5.76136	P13671	C6	Complement component C6	CO6_HUMAN	QLEWGLER	0	0.0992738
P22105	-0.136001	-0.408448	0.136446	13.1518	-0.995535	0.322894	0.679714	-5.76141	P22105;P22105-1;P22105-4	TNXB	Tenascin-X;Isoform 3 of Tenascin-X;Isoform 5 of Tenascin-X	TENX_HUMAN	LQVVPVAANQR	0	0.316491
P02649	0.179416	-0.180117	0.538949	19.5982	0.995218	0.323047	0.679714	-5.76172	P02649	APOE	Apolipoprotein E	APOE_HUMAN	VQAAVGTSAAPVPSDNH	0	0.616562
P01743	-0.136967	-0.41165	0.137715	14.6009	-0.994446	0.32342	0.679714	-5.76246	P01743	IGHV1-46	Immunoglobulin heavy variable 1-46	HV146_HUMAN	ASGYTFTSYYMHWVR	0	0.432901
A0A087WSY6	0.165449	-0.167501	0.498399	18.4249	0.991013	0.325081	0.679714	-5.76574	A0A087WSY6	IGKV3D-15	Immunoglobulin kappa variable 3D-15	KVD15_HUMAN	LLIYGASIR	0.47619	0.971342
P14618-2	-0.287276	-0.868857	0.294306	13.2511	-0.985356	0.327881	0.679714	-5.7658	P14618-2	PKM	Isoform M1 of Pyruvate kinase PKM	KPYM_HUMAN	GIFPVLCK	2.85714	1.41473
P11142	-0.221835	-0.675597	0.231926	13.3725	-0.975487	0.332765	0.680732	-5.76621	P11142;P11142-2	HSPA8	Heat shock cognate 71 kDa protein;Isoform 2 of Heat shock cognate 71 kDa protein	HSP7C_HUMAN	DAGTIAGLNVLR	5.71429	0.947801
P00742	-0.0937881	-0.284032	0.0964555	16.7375	-0.98318	0.328894	0.679714	-5.77318	P00742	F10	Coagulation factor X	FA10_HUMAN	ETYDFDIAVLR	0	0.166926
P07339	0.124717	-0.129361	0.378795	13.9682	0.978936	0.330972	0.680518	-5.77719	P07339	CTSD	Cathepsin D	CATD_HUMAN	VSTLPAITLK	0	0.315221
P62937	-0.193681	-0.605487	0.218125	12.2666	-0.938967	0.35116	0.687553	-5.78517	P62937	PPIA	Peptidyl-prolyl cis-trans isomerase A	PPIA_HUMAN	VSFELFADK	10	0.708297
Q8NBP7	0.232065	-0.245692	0.709822	12.3796	0.968718	0.33601	0.6839	-5.78677	Q8NBP7	PCSK9	Proprotein convertase subtilisin/kexin type 9	PCSK9_HUMAN	LPGTYVVVLK	6.66667	1.19545
P07900	-0.202866	-0.622263	0.21653	19.8884	-0.964673	0.338019	0.68453	-5.79054	P07900;P07900-2	HSP90AA1	Heat shock protein HSP 90-alpha;Isoform 2 of Heat shock protein HSP 90-alpha	HS90A_HUMAN	HLEINPDHSIIETLR	0	0.86767
P02748	0.0972891	-0.105669	0.300248	20.0143	0.955987	0.342358	0.687553	-5.79857	P02748	C9	Complement component C9	CO9_HUMAN	LSPIYNLVPVK	0	0.346455
P10124	-0.241045	-0.843064	0.360975	14.3122	-0.802331	0.4258	0.727108	-5.80581	P10124	SRGN	Serglycin	SRGN_HUMAN	GPMFELLPGESNK	13.8095	0.951455
P05362	0.221111	-0.245247	0.687468	13.5192	0.945553	0.347619	0.687553	-5.80814	P05362	ICAM1	Intercellular adhesion molecule 1	ICAM1_HUMAN	LLGIETPLPK	8.09524	3.13623
P15086	0.484926	-0.563739	1.53359	16.3888	0.922941	0.359339	0.687553	-5.80877	P15086	CPB1	Carboxypeptidase B	CBPB1_HUMAN	VNVEDENHINIIR	11.9048	4.61941
A0A075B6H9	-0.189497	-0.617008	0.238015	13.839	-0.885711	0.379129	0.697667	-5.81102	A0A075B6H9	IGLV4-69	Immunoglobulin lambda variable 4-69	LV469_HUMAN	LTCTLSSGHSSYAIAWHQQQPEK	5.71429	0.740441
P00748	-0.100642	-0.314177	0.112894	17.3484	-0.939946	0.350467	0.687553	-5.81323	P00748	F12	Coagulation factor XII	FA12_HUMAN	NPDNDIRPWCFVLNR	0	0.215952
A0A0C4DH36	0.146506	-0.165442	0.458453	16.7597	0.936631	0.352158	0.687553	-5.81623	A0A0C4DH36	IGHV3-38	Probable non-functional immunoglobulin heavy variable 3-38	HV338_HUMAN	AEGTAVYYCAR	0	0.518431
Q9Y5Y7	0.106758	-0.122183	0.335698	14.4333	0.929978	0.355568	0.687553	-5.82222	Q9Y5Y7	LYVE1	Lymphatic vessel endothelial hyaluronic acid receptor 1	LYVE1_HUMAN	NGVGVLIWK	0	0.255991
A0A0C4DH29	-0.139949	-0.452366	0.172467	13.8211	-0.894574	0.374304	0.691947	-5.82425	A0A0C4DH29	IGHV1-3	Immunoglobulin heavy variable 1-3	HV103_HUMAN	DTSASTAYMELSSLR	7.14286	0.484739
P00739	-0.140453	-0.442874	0.161969	17.8128	-0.926218	0.357505	0.687553	-5.82558	P00739	HPR	Haptoglobin-related protein	HPTR_HUMAN	VGYVSGWGQSDNFK	0	0.412509
P04211	-0.32614	-1.03361	0.381328	16.6067	-0.919375	0.361046	0.687553	-5.83167	P04211	IGLV7-43	Immunoglobulin lambda variable 7-43	LV743_HUMAN	FSGSLLGGK	0	1.73586
Q14520	0.0791848	-0.0926642	0.251034	16.6983	0.918946	0.361269	0.687553	-5.83205	Q14520;Q14520-2	HABP2	Hyaluronan-binding protein 2;Isoform 2 of Hyaluronan-binding protein 2	HABP2_HUMAN	GQCLITQSPPYYR	0	0.138407
P24158	0.178922	-0.211483	0.569328	14.0877	0.913995	0.363847	0.687553	-5.83643	P24158	PRTN3	Myeloblastin	PRTN3_HUMAN	LFPDFFTR	0.47619	0.679164
P0DJI9	0.270447	-0.320116	0.86101	20.9436	0.913296	0.364212	0.687553	-5.83705	P0DJI9	SAA2	Serum amyloid A-2 protein	SAA2_HUMAN	SGRDPNHFRPAGLPEK	0	2.10325
P25311	0.101517	-0.12067	0.323704	19.6245	0.911204	0.365305	0.687553	-5.83889	P25311	AZGP1	Zinc-alpha-2-glycoprotein	ZA2G_HUMAN	CLAYDFYPGK	0	0.191563
P55058	0.137463	-0.163403	0.438329	14.9143	0.91119	0.365312	0.687553	-5.8389	P55058;P55058-4	PLTP	Phospholipid transfer protein;Isoform 4 of Phospholipid transfer protein	PLTP_HUMAN	VPHDLDMLLR	0	0.333242
P15144	-0.104755	-0.336049	0.126539	12.8635	-0.903242	0.369485	0.687553	-5.84586	P15144	ANPEP	Aminopeptidase N	AMPN_HUMAN	QVTPLFIHFR	0	0.300075
A0A0B4J1V2	0.186292	-0.225115	0.5977	14.9799	0.903063	0.369579	0.687553	-5.84601	A0A0B4J1V2	IGHV2-26	Immunoglobulin heavy variable 2-26	HV226_HUMAN	ALEWLAHIFSNDEK	0	0.737842
Q15848	-0.16741	-0.537267	0.202447	14.9315	-0.902697	0.369772	0.687553	-5.84633	Q15848	ADIPOQ	Adiponectin	ADIPO_HUMAN	IFYNQQNHYDGSTGK	0	0.68485
Q06141	-0.34724	-1.11512	0.420638	15.6954	-0.901846	0.370221	0.687553	-5.84707	Q06141	REG3A	Regenerating islet-derived protein 3-alpha	REG3A_HUMAN	AYGSHCYALFLSPK	0	2.50161
P00488	-0.183472	-0.630792	0.263848	12.1948	-0.819834	0.41544	0.721647	-5.85503	P00488	F13A1	Coagulation factor XIII A chain	F13A_HUMAN	AVPPNNSNAAEDDLPTVELQGVVPR	9.04762	0.861251
A0A0B4J1X8	0.138619	-0.17586	0.453097	18.6076	0.879076	0.382358	0.70041	-5.86664	A0A0B4J1X8	IGHV3-43	Immunoglobulin heavy variable 3-43	HV343_HUMAN	TEDTALYYCAK	0	0.463221
P01704	-0.205473	-0.727823	0.316878	16.2337	-0.78626	0.434699	0.733145	-5.881	P01704	IGLV2-14	Immunoglobulin lambda variable 2-14	LV214_HUMAN	LMIYEVSNRPSGVSNR	9.52381	1.08067
O75144	-0.121481	-0.403517	0.160555	12.1671	-0.859011	0.393257	0.717102	-5.88348	O75144;O75144-2;O75144-3	ICOSLG	ICOS ligand;Isoform 2 of ICOS ligand;Isoform 3 of ICOS ligand	ICOSL_HUMAN	GLYDVVSVLR	0.47619	0.3028
P16070	0.0908754	-0.120902	0.302653	15.1176	0.855781	0.395029	0.717102	-5.88616	P16070;P16070-10;P16070-11;P16070-12;P16070-13;P16070-14;P16070-15;P16070-16;P16070-17;P16070-18;P16070-3;P16070-4;P16070-5;P16070-6;P16070-7;P16070-8;P16070-9	CD44	CD44 antigen;Isoform 10 of CD44 antigen;Isoform 11 of CD44 antigen;Isoform 12 of CD44 antigen;Isoform 13 of CD44 antigen;Isoform 14 of CD44 antigen;Isoform 15 of CD44 antigen;Isoform 16 of CD44 antigen;Isoform 17 of CD44 antigen;Isoform 18 of CD44 antigen;Isoform 3 of CD44 antigen;Isoform 4 of CD44 antigen;Isoform 5 of CD44 antigen;Isoform 6 of CD44 antigen;Isoform 7 of CD44 antigen;Isoform 8 of …	CD44_HUMAN	ALSIGFETCR	0	0.194556
P12259	0.0755742	-0.104281	0.25543	15.843	0.838002	0.404873	0.721647	-5.90071	P12259	F5	Coagulation factor V	FA5_HUMAN	EDGILGPIIR	0	0.152757
A0A0B4J1X5	0.167039	-0.230507	0.564585	18.7362	0.837963	0.404894	0.721647	-5.90074	A0A0B4J1X5	IGHV3-74	Immunoglobulin heavy variable 3-74	HV374_HUMAN	GLVWVSR	0	0.557552
P13598	-0.111404	-0.377053	0.154246	12.0407	-0.836347	0.405797	0.721647	-5.90205	P13598	ICAM2	Intercellular adhesion molecule 2	ICAM2_HUMAN	QVILTLQPTLVAVGK	0.952381	1.04211
P04114	-0.106052	-0.359669	0.147565	20.0139	-0.833942	0.407141	0.721647	-5.90399	P04114	APOB	Apolipoprotein B-100	APOB_HUMAN	TEVIPPLIENR	0	0.260661
A0M8Q6	-0.280525	-0.953675	0.392625	16.0896	-0.831103	0.408732	0.721647	-5.90628	A0M8Q6	IGLC7	Immunoglobulin lambda constant 7	IGLC7_HUMAN	VTHEGSTVEK	0	1.79006
P08519	-0.107647	-0.367953	0.15266	18.2742	-0.824727	0.412319	0.721647	-5.91138	P08519	LPA	Apolipoprotein(a)	APOA_HUMAN	VILGAHQEVNLESHVQEIEVSR	0	0.357085
Q04756	-0.0723593	-0.24752	0.102801	15.0417	-0.823862	0.412807	0.721647	-5.91207	Q04756	HGFAC	Hepatocyte growth factor activator	HGFA_HUMAN	SQFVQPICLPEPGSTFPAGHK	0	0.157528
A0A075B6R2	0.144874	-0.207022	0.496771	14.7605	0.821055	0.414393	0.721647	-5.9143	A0A075B6R2	IGHV4-4	Immunoglobulin heavy variable 4-4	HV404_HUMAN	SRVTISVDK	0	0.572119
P01593	0.127405	-0.182461	0.437271	17.6949	0.81999	0.414996	0.721647	-5.91515	P01593;P01594	IGKV1D-33;IGKV1-33	Immunoglobulin kappa variable 1D-33;Immunoglobulin kappa variable 1-33	KVD33_HUMAN;KV133_HUMAN	LLIYDASNLETGVPSR	0	0.432008
A0A0B4J1Y8	0.19279	-0.283458	0.669038	16.2584	0.807526	0.422129	0.727	-5.91957	A0A0B4J1Y8	IGLV9-49	Immunoglobulin lambda variable 9-49	LV949_HUMAN	FSVLGSGLNR	2.85714	1.42889
A0A0C4DH24	-0.144162	-0.500197	0.211872	15.9147	-0.807523	0.422092	0.727	-5.92496	A0A0C4DH24	IGKV6-21	Immunoglobulin kappa variable 6-21	KV621_HUMAN	ASQSIGSSLHWYQQK	0	0.697644
P35542	-0.262139	-0.913281	0.389004	18.4963	-0.80288	0.424753	0.727108	-5.92857	P35542	SAA4	Serum amyloid A-4 protein	SAA4_HUMAN	EALQGVGDMGR	0	1.70455
A0A087WW87	-0.0900904	-0.318365	0.138184	20.4761	-0.787075	0.433886	0.733145	-5.94073	A0A087WW87;P01614	IGKV2-40;IGKV2D-40	Immunoglobulin kappa variable 2-40;Immunoglobulin kappa variable 2D-40	KV240_HUMAN;KVD40_HUMAN	FSGSGSGTDFTLK	0	0.26307
P36980	0.115593	-0.177882	0.409067	16.3131	0.785516	0.434793	0.733145	-5.94192	P36980;P36980-2	CFHR2	Complement factor H-related protein 2;Isoform Short of Complement factor H-related protein 2	FHR2_HUMAN	ITCAEEGWSPTPK	0	0.361854
P01714	-0.169133	-0.602057	0.263791	16.0081	-0.779133	0.438519	0.734503	-5.94675	P01714	IGLV3-19	Immunoglobulin lambda variable 3-19	LV319_HUMAN	PGQAPVLVIYGK	0	0.798131
P01854	0.397214	-0.709174	1.5036	11.6214	0.717391	0.475775	0.768385	-5.94696	P01854	IGHE	Immunoglobulin heavy constant epsilon	IGHE_HUMAN	PSPFDLFIR	5.2381	4.01554
Q9BWP8	0.094398	-0.147614	0.33641	13.3566	0.777895	0.439243	0.734503	-5.94768	Q9BWP8;Q9BWP8-10;Q9BWP8-2;Q9BWP8-3;Q9BWP8-4;Q9BWP8-5;Q9BWP8-6;Q9BWP8-7;Q9BWP8-8;Q9BWP8-9	COLEC11	Collectin-11;Isoform 10 of Collectin-11;Isoform 2 of Collectin-11;Isoform 3 of Collectin-11;Isoform 4 of Collectin-11;Isoform 5 of Collectin-11;Isoform 6 of Collectin-11;Isoform 7 of Collectin-11;Isoform 8 of Collectin-11;Isoform 9 of Collectin-11	COL11_HUMAN	VFIGINDLEK	0.47619	0.258823
P04278	0.114045	-0.182431	0.410521	16.0399	0.767152	0.445563	0.74199	-5.95572	P04278	SHBG	Sex hormone-binding globulin	SHBG_HUMAN	LPLVPALDGCLR	0	0.433967
P02533	-0.329599	-1.25625	0.59705	13.7098	-0.710313	0.480042	0.770745	-5.9572	P02533	KRT14	Keratin, type I cytoskeletal 14	K1C14_HUMAN	VLDELTLAR	7.61905	3.73613
P05062	-0.219533	-0.801673	0.362607	14.764	-0.752277	0.454434	0.747498	-5.96126	P05062	ALDOB	Fructose-bisphosphate aldolase B	ALDOB_HUMAN	ELSEIAQSIVANGK	0.47619	1.63974
P13645	-0.293849	-1.11349	0.525788	13.2202	-0.715743	0.476666	0.768385	-5.9633	P13645	KRT10	Keratin, type I cytoskeletal 10	K1C10_HUMAN	QSVEADINGLR	3.33333	2.6928
P02656	0.095236	-0.15638	0.346852	21.0418	0.754846	0.452865	0.747498	-5.96478	P02656	APOC3	Apolipoprotein C-III	APOC3_HUMAN	GWVTDGFSSLK	0	0.418577
P02747	0.100669	-0.165805	0.367142	18.7773	0.753415	0.453719	0.747498	-5.96583	P02747	C1QC	Complement C1q subcomponent subunit C	C1QC_HUMAN	TNQVNSGGVLLR	0	0.246416
Q6Q788	0.170807	-0.298941	0.640556	12.9961	0.725537	0.470604	0.767828	-5.97136	Q6Q788	APOA5	Apolipoprotein A-V	APOA5_HUMAN	ELFHPYAESLVSGIGR	4.28571	1.15228
P15311	-0.081012	-0.313784	0.15176	12.9782	-0.694821	0.489598	0.777908	-5.97758	P15311;P26038;P35241;P35241-4;P35241-5	EZR;MSN;RDX;RDX;RDX	Ezrin;Moesin;Radixin;Isoform 4 of Radixin;Isoform 5 of Radixin	EZRI_HUMAN;MOES_HUMAN;RADI_HUMAN;RADI_HUMAN;RADI_HUMAN	IGFPWSEIR	11.9048	0.409121
P01706	0.181244	-0.310609	0.673097	15.6144	0.734891	0.464853	0.761527	-5.97918	P01706	IGLV2-11	Immunoglobulin lambda variable 2-11	LV211_HUMAN	LMIYDVSK	0.47619	1.2388
A0A075B6I0	-0.165675	-0.673418	0.342067	16.8968	-0.652007	0.51676	0.798223	-5.98779	A0A075B6I0	IGLV8-61	Immunoglobulin lambda variable 8-61	LV861_HUMAN	FSGSILGNK	10	1.40703
P07996	-0.131752	-0.498805	0.235301	15.4567	-0.715851	0.476457	0.768385	-5.99257	P07996	THBS1	Thrombospondin-1	TSP1_HUMAN	FVFGTTPEDILR	0	0.504671
P0DOX7	0.0784824	-0.146497	0.303462	22.4081	0.695705	0.48891	0.777908	-6.00635	P0DOX7		Immunoglobulin kappa light chain	IGK_HUMAN	DSTYSLSSTLTLSK	0	0.218885
P04070	-0.0769662	-0.298306	0.144374	14.911	-0.693482	0.490294	0.777908	-6.00785	P04070;P04070-2	PROC	Vitamin K-dependent protein C;Isoform 2 of Vitamin K-dependent protein C	PROC_HUMAN	TFVLNFIK	0	0.24811
P07333	0.0809576	-0.175221	0.337136	13.8545	0.631094	0.530184	0.807319	-6.0086	P07333;P07333-2	CSF1R	Macrophage colony-stimulating factor 1 receptor;Isoform 2 of Macrophage colony-stimulating factor 1 receptor	CSF1R_HUMAN	VIPGPPALTLVPAELVR	6.19048	0.330137
P23083	0.165208	-0.313531	0.643948	18.6331	0.688221	0.493581	0.780051	-6.01137	P23083	IGHV1-2	Immunoglobulin heavy variable 1-2	HV102_HUMAN	LRSDDTAVYYCAR	0	1.26454
A0A0B4J1V6	-0.181319	-0.71341	0.350771	18.1643	-0.679601	0.498991	0.785521	-6.01709	A0A0B4J1V6	IGHV3-73	Immunoglobulin heavy variable 3-73	HV373_HUMAN	GLEWVGR	0	1.46685
P07359	0.075397	-0.147001	0.297795	14.2983	0.676111	0.501191	0.785914	-6.01938	P07359	GP1BA	Platelet glycoprotein Ib alpha chain	GP1BA_HUMAN	LTSLPLGALR	0	0.195562
P13727	-0.112888	-0.487683	0.261908	13.2046	-0.601671	0.549511	0.8218	-6.02451	P13727;P13727-2	PRG2	Bone marrow proteoglycan;Isoform 2 of Bone marrow proteoglycan	PRG2_HUMAN	VVGIPGCQTCR	10.9524	0.674719
P01782	0.0945227	-0.190259	0.379305	19.1385	0.661941	0.510175	0.796135	-6.02858	P01782	IGHV3-9	Immunoglobulin heavy variable 3-9	HV309_HUMAN	AEDTALYYCAK	0	0.44901
P0DOX3	-0.22465	-0.903874	0.454574	17.1115	-0.659612	0.51166	0.796135	-6.03007	P0DOX3		Immunoglobulin delta heavy chain	IGD_HUMAN	ATFTCFVVGSDLK	0	2.14037
P05155	-0.0515461	-0.209378	0.106286	22.1701	-0.651324	0.516963	0.798223	-6.03535	P05155;P05155-3	SERPING1	Plasma protease C1 inhibitor;Isoform 3 of Plasma protease C1 inhibitor	IC1_HUMAN	LEMSKFQPTLLTLPR	0	0.133496
P01742	-0.187229	-0.772925	0.398467	19.8329	-0.637525	0.525856	0.807319	-6.04398	P01742	IGHV1-69	Immunoglobulin heavy variable 1-69	HV169_HUMAN	SEDTAVYYCAR	0	1.81474
P0DP08	-0.124851	-0.574485	0.324783	15.0302	-0.554844	0.580959	0.834588	-6.04705	P0DP08	IGHV4-38-2	Immunoglobulin heavy variable 4-38-2	HVD82_HUMAN	GLEWIGSIYHSGSTYYNPSLK	9.52381	0.740566
P06312	-0.0668994	-0.277852	0.144054	20.2634	-0.632457	0.529142	0.807319	-6.0471	P06312	IGKV4-1	Immunoglobulin kappa variable 4-1	KV401_HUMAN	LLIYWASTR	0	0.279438
A0A075B6Q5	0.0740697	-0.160478	0.308618	16.8777	0.629803	0.530867	0.807319	-6.04873	A0A075B6Q5	IGHV3-64	Immunoglobulin heavy variable 3-64	HV364_HUMAN	AEDMAVYYCAR	0	0.2892
P02538	-0.279121	-1.20174	0.643496	13.9795	-0.603656	0.548074	0.8218	-6.04988	P02538	KRT6A	Keratin, type II cytoskeletal 6A	K2C6A_HUMAN	NLDLDSIIAEVK	1.42857	6.72783
P08493	0.13214	-0.386599	0.650879	14.8042	0.509332	0.61235	0.851013	-6.05215	P08493;P08493-2	MGP	Matrix Gla protein;Isoform 2 of Matrix Gla protein	MGP_HUMAN	NANTFISPQQR	12.381	0.853638
P00736	-0.0487548	-0.205407	0.107897	17.9719	-0.620693	0.536811	0.813288	-6.05426	P00736	C1R	Complement C1r subcomponent	C1R_HUMAN	VLNYVDWIK	0	0.125924
A0A0C4DH32	0.128727	-0.295896	0.55335	18.5849	0.60459	0.5474	0.8218	-6.06384	A0A0C4DH32	IGHV3-20	Immunoglobulin heavy variable 3-20	HV320_HUMAN	NSLYLQMNSLR	0	0.628243
A0A0C4DH42	-0.158487	-0.745312	0.428338	15.92	-0.539341	0.591488	0.839107	-6.0649	A0A0C4DH42	IGHV3-66	Immunoglobulin heavy variable 3-66	HV366_HUMAN	GVQCEVQLVESGGGLIQPGGSLR	5.2381	1.39495
P27918	-0.067072	-0.290094	0.15595	16.1643	-0.599776	0.550586	0.8218	-6.06666	P27918	CFP	Properdin	PROP_HUMAN	SISCQEIPGQQSR	0	0.215504
A0A0J9YXX1	0.181397	-0.43642	0.799213	15.2099	0.5857	0.559982	0.823832	-6.06933	A0A0J9YXX1	IGHV5-10-1	Immunoglobulin heavy variable 5-10-1	HV5X1_HUMAN	GLEWMGR	0.47619	2.39478
P10909	-0.0634197	-0.276301	0.149462	19.9299	-0.59413	0.554334	0.823832	-6.06993	P10909;P10909-2;P10909-4;P10909-5;P10909-6	CLU	Clusterin;Isoform 2 of Clusterin;Isoform 4 of Clusterin;Isoform 5 of Clusterin;Isoform 6 of Clusterin	CLUS_HUMAN	ASSIIDELFQDR	0	0.196567
A0A075B6K2	0.131815	-0.319114	0.582744	18.8767	0.582977	0.561776	0.823832	-6.07631	A0A075B6K2	IGLV3-12	Immunoglobulin lambda variable 3-12	LV312_HUMAN	FSGSNPGNTATLTISR	0	1.16276
P68871	-0.171825	-0.760477	0.416828	20.3597	-0.582133	0.562342	0.823832	-6.07679	P68871	HBB	Hemoglobin subunit beta	HBB_HUMAN	SAVTALWGK	0	0.976135
Q15113	0.0637293	-0.155018	0.282477	13.738	0.58102	0.563087	0.823832	-6.07742	Q15113	PCOLCE	Procollagen C-endopeptidase enhancer 1	PCOC1_HUMAN	VFDLELHPACR	0	0.246312
P09871	-0.056521	-0.251088	0.138046	18.5493	-0.579342	0.564212	0.823832	-6.07836	P09871	C1S	Complement C1s subcomponent	C1S_HUMAN	VEDPESTLFGSVIR	0	0.136135
P01876	0.18774	-0.488192	0.863672	21.8196	0.553923	0.581391	0.834588	-6.09236	P01876	IGHA1	Immunoglobulin heavy constant alpha 1	IGHA1_HUMAN	TPLTATLSK	0	1.79094
A0A0C4DH25	-0.0704557	-0.32415	0.183238	20.5211	-0.553861	0.581433	0.834588	-6.09239	A0A0C4DH25	IGKV3D-20	Immunoglobulin kappa variable 3D-20	KVD20_HUMAN	LLIYDASSR	0	0.420095
P11021	0.044736	-0.11637	0.205842	13.5031	0.553783	0.581486	0.834588	-6.09244	P11021	HSPA5	Endoplasmic reticulum chaperone BiP	BIP_HUMAN	ITPSYVAFTPEGER	0	0.151942
P02760	0.0474822	-0.123717	0.218681	20.5911	0.553126	0.581934	0.834588	-6.09279	P02760	AMBP	Protein AMBP	AMBP_HUMAN	CVLFPYGGCQGNGNK	0	0.0991264
P01009	-0.0379036	-0.176505	0.100698	24.4889	-0.54539	0.587214	0.838003	-6.09692	P01009	SERPINA1	Alpha-1-antitrypsin	A1AT_HUMAN	SVLGQLGITK	0	0.159998
A0A075B6H7	0.113881	-0.303959	0.531722	16.5651	0.543548	0.588473	0.838003	-6.0979	A0A075B6H7	IGKV3-7	Probable non-functional immunoglobulin kappa variable 3-7	KV37_HUMAN	ASQSVSSSYLTWYQQK	0	0.755188
P01701	0.155643	-0.42309	0.734376	15.8123	0.536348	0.593413	0.839107	-6.10168	P01701	IGLV1-51	Immunoglobulin lambda variable 1-51	LV151_HUMAN	VTISCSGSSSNIGNNYVSWYQQLPGTAPK	0	1.05579
Q6UWP8	-0.141904	-0.753042	0.469235	11.0925	-0.463695	0.64441	0.851346	-6.10173	Q6UWP8	SBSN	Suprabasin	SBSN_HUMAN	FGQGVHHAAGQAGNEAGR	12.8571	2.90022
P35527	0.250882	-0.738483	1.24025	14.1291	0.505977	0.614504	0.851013	-6.10251	P35527	KRT9	Keratin, type I cytoskeletal 9	K1C9_HUMAN	QGVDADINGLR	4.28571	3.48122
P01780	0.0888724	-0.248076	0.425821	19.6831	0.526016	0.600534	0.846208	-6.10701	P01780	IGHV3-7	Immunoglobulin heavy variable 3-7	HV307_HUMAN	GLEWVANIK	0	0.393812
A0A087WSX0	0.0774202	-0.219711	0.374552	16.3866	0.519638	0.60495	0.849459	-6.11026	A0A087WSX0	IGLV5-45	Immunoglobulin lambda variable 5-45	LV545_HUMAN	PGSPPQYLLR	0	0.431797
P08185	-0.0464041	-0.227838	0.13503	17.3544	-0.510073	0.6116	0.851013	-6.11505	P08185	SERPINA6	Corticosteroid-binding globulin	CBG_HUMAN	GTWTQPFDLASTR	0	0.135849
P80748	0.101439	-0.296953	0.49983	16.2521	0.507795	0.613188	0.851013	-6.11618	P80748	IGLV3-21	Immunoglobulin lambda variable 3-21	LV321_HUMAN	SVHWYQQKPGQAPVLVVYDDSDRPSGIPER	0	0.594259
P14543	-0.0473305	-0.255907	0.161246	12.8127	-0.452787	0.652139	0.851346	-6.12296	P14543;P14543-2	NID1	Nidogen-1;Isoform 2 of Nidogen-1	NID1_HUMAN	EYTVTEPERDGASPSR	2.85714	0.192568
A0A075B6S5	0.0838777	-0.255864	0.423619	14.9523	0.492372	0.623992	0.851346	-6.12368	A0A075B6S5	IGKV1-27	Immunoglobulin kappa variable 1-27	KV127_HUMAN	FSGSGSGTDFTLTISSLQPEDVATYYCQK	0	0.672391
P01871	-0.0891004	-0.450057	0.271856	22.0755	-0.492289	0.624051	0.851346	-6.12372	P01871;P01871-2	IGHM	Immunoglobulin heavy constant mu;Isoform 2 of Immunoglobulin heavy constant mu	IGHM_HUMAN	GVALHRPDVYLLPPAR	0	0.536284
Q9NQ79	-0.0676787	-0.347273	0.211916	12.9223	-0.482746	0.630777	0.851346	-6.12825	Q9NQ79;Q9NQ79-2;Q9NQ79-3	CRTAC1	Cartilage acidic protein 1;Isoform 2 of Cartilage acidic protein 1;Isoform 3 of Cartilage acidic protein 1	CRAC1_HUMAN	WEDILSDEVNVAR	0.47619	0.326982
P0C0L4	0.0642188	-0.203087	0.331524	21.0148	0.479126	0.633338	0.851346	-6.12994	P0C0L4	C4A	Complement C4-A	CO4A_HUMAN	VGDTLNLNLR	0	0.278058
P02746	0.0579064	-0.183182	0.298995	17.6188	0.479011	0.633419	0.851346	-6.13	P02746	C1QB	Complement C1q subcomponent subunit B	C1QB_HUMAN	LEQGENVFLQATDK	0	0.191017
A0A075B6J9	-0.0872819	-0.454711	0.280147	15.4876	-0.473746	0.63715	0.851346	-6.13244	A0A075B6J9	IGLV2-18	Immunoglobulin lambda variable 2-18	LV218_HUMAN	VSWYQQPPGTAPK	0	0.663054
Q9NPY3	0.0708673	-0.22773	0.369465	13.0961	0.47332	0.637453	0.851346	-6.13263	Q9NPY3	CD93	Complement component C1q receptor	C1QR1_HUMAN	FWIGLQR	0	0.281678
O43866	0.0735866	-0.241015	0.388189	18.5806	0.46648	0.642316	0.851346	-6.13576	O43866	CD5L	CD5 antigen-like	CD5L_HUMAN	IWLDNVR	0	0.426968
Q16610	-0.0474336	-0.254469	0.159602	15.9876	-0.456916	0.649141	0.851346	-6.14006	Q16610	ECM1	Extracellular matrix protein 1	ECM1_HUMAN	EVGPPLPQEAVPLQK	0	0.200608
P26927	0.0645079	-0.218003	0.347019	14.4217	0.455379	0.650241	0.851346	-6.14074	P26927	MST1	Hepatocyte growth factor-like protein	HGFL_HUMAN	EAACVWCNGEEYR	0	0.313419
P00738	0.11599	-0.394522	0.626502	22.7801	0.453116	0.651862	0.851346	-6.14174	P00738	HP	Haptoglobin	HPT_HUMAN	AVGDKLPECEAVCGKPK	0	1.49551
P02750	-0.0500271	-0.270436	0.170382	20.0257	-0.45266	0.652189	0.851346	-6.14195	P02750	LRG1	Leucine-rich alpha-2-glycoprotein	A2GL_HUMAN	DLLLPQPDLR	0	0.325257
P29622	-0.0409167	-0.222227	0.140394	16.6575	-0.450062	0.654052	0.851346	-6.14309	P29622	SERPINA4	Kallistatin	KAIN_HUMAN	IAPANADFAFR	0	0.180233
Q14624	-0.0411552	-0.225407	0.143097	21.3766	-0.445459	0.657358	0.851346	-6.14509	Q14624	ITIH4	Inter-alpha-trypsin inhibitor heavy chain H4	ITIH4_HUMAN	LALDNGGLAR	0	0.187603
A0A0C4DH35	-0.0740659	-0.405973	0.257841	18.0604	-0.445038	0.657661	0.851346	-6.14528	A0A0C4DH35	IGHV3-35	Probable non-functional immunoglobulin heavy variable 3-35	HV335_HUMAN	AEDTAVYYCVR	0	0.534284
Q9BXR6	0.0703587	-0.245158	0.385875	14.3372	0.444724	0.657887	0.851346	-6.14541	Q9BXR6	CFHR5	Complement factor H-related protein 5	FHR5_HUMAN	CLDPCVVSEENMNK	0	0.440451
A0A075B6P5	-0.0764047	-0.419688	0.266878	18.0632	-0.443877	0.658496	0.851346	-6.14578	A0A075B6P5;P01615	IGKV2-28;IGKV2D-28	Immunoglobulin kappa variable 2-28;Immunoglobulin kappa variable 2D-28	KV228_HUMAN;KVD28_HUMAN	PGQSPQLLIYLGSNR	0	0.413957
Q6UX71	-0.039315	-0.216498	0.137868	13.2992	-0.442519	0.659474	0.851346	-6.14636	Q6UX71;Q6UX71-2	PLXDC2	Plexin domain-containing protein 2;Isoform 2 of Plexin domain-containing protein 2	PXDC2_HUMAN	VGLSDAFVVVHR	0	0.12534
Q8N8K9	0.0914053	-0.322246	0.505057	15.1479	0.440689	0.660792	0.851346	-6.14715	Q8N8K9;Q8N8K9-3	KIAA1958	Uncharacterized protein KIAA1958;Isoform 3 of Uncharacterized protein KIAA1958	K1958_HUMAN	YALNVWR	1.42857	0.830981
Q13103	-0.073993	-0.409297	0.261311	14.1298	-0.440096	0.661219	0.851346	-6.14741	Q13103	SPP2	Secreted phosphoprotein 24	SPP24_HUMAN	VNSQSLSPYLFR	0.47619	0.711325
P01817	0.104156	-0.37224	0.580552	13.8731	0.436025	0.664156	0.852081	-6.14914	P01817	IGHV2-5	Immunoglobulin heavy variable 2-5	HV205_HUMAN	RYSPSLK	0	0.705629
P00740	-0.0395035	-0.221262	0.142255	17.2064	-0.433447	0.666018	0.852081	-6.15023	P00740	F9	Coagulation factor IX	FA9_HUMAN	SCEPAVPFPCGR	0	0.179253
P55056	0.0690202	-0.25544	0.39348	14.9005	0.424238	0.672689	0.855353	-6.15408	P55056	APOC4	Apolipoprotein C-IV	APOC4_HUMAN	AWFLESK	0	0.738775
P13796	0.0471418	-0.174564	0.268848	13.4423	0.424056	0.672821	0.855353	-6.15416	P13796	LCP1	Plastin-2	PLSL_HUMAN	LSPEELLLR	0	0.244901
P06727	0.0768047	-0.291418	0.445027	20.1594	0.415981	0.678693	0.859692	-6.15746	P06727	APOA4	Apolipoprotein A-IV	APOA4_HUMAN	LEPYADQLR	0	0.633413
A0A0B4J1V0	0.0673735	-0.257571	0.392318	15.956	0.413499	0.680501	0.859692	-6.15846	A0A0B4J1V0	IGHV3-15	Immunoglobulin heavy variable 3-15	HV315_HUMAN	NTLYLQMNSLK	0	0.604238
O75594	0.0478071	-0.23057	0.326184	12.3681	0.342858	0.732791	0.897613	-6.15849	O75594	PGLYRP1	Peptidoglycan recognition protein 1	PGRP1_HUMAN	ALASECAQHLSLPLR	11.4286	0.412056
A0A0A0MS15	0.0637529	-0.246437	0.373943	17.4547	0.409891	0.683134	0.860322	-6.15991	A0A0A0MS15	IGHV3-49	Immunoglobulin heavy variable 3-49	HV349_HUMAN	GLEWVGFIR	0	0.466449
P01766	-0.169108	-1.10236	0.764141	16.4082	-0.361563	0.718796	0.893813	-6.16346	P01766	IGHV3-13	Immunoglobulin heavy variable 3-13	HV313_HUMAN	AGDTAVYYCAR	2.85714	4.05042
P04439	-0.0991911	-0.823073	0.624691	12.1297	-0.273723	0.785176	0.925222	-6.16391	P04439;P04439-2	HLA-A	HLA class I histocompatibility antigen, A alpha chain;Isoform 2 of HLA class I histocompatibility antigen, A alpha chain	HLAA_HUMAN	DGEDQTQDTELVETRPAGDGTFQK	11.9048	2.21584
P10720	-0.0532842	-0.322374	0.215806	16.5732	-0.394908	0.694107	0.871418	-6.16578	P10720	PF4V1	Platelet factor 4 variant	PF4V_HUMAN	AGPHCPTAQLIATLK	0	0.298801
P04424	-0.202833	-1.45575	1.05008	12.5168	-0.323199	0.747563	0.907433	-6.16761	P04424;P04424-2	ASL	Argininosuccinate lyase;Isoform 2 of Argininosuccinate lyase	ARLY_HUMAN	WSHWILSHAVALTR	6.66667	7.49854
P32119	-0.0838248	-0.513829	0.34618	13.7057	-0.388772	0.698621	0.874361	-6.16813	P32119	PRDX2	Peroxiredoxin-2	PRDX2_HUMAN	RLSEDYGVLK	0	0.642319
P30043	0.0957831	-0.632526	0.824092	13.5341	0.262635	0.79366	0.927514	-6.16846	P30043	BLVRB	Flavin reductase (NADPH)	BLVRB_HUMAN	NDLSPTTVMSEGAR	5.2381	2.05378
P00450	0.0313317	-0.133458	0.196121	21.7505	0.379183	0.705696	0.880481	-6.17171	P00450	CP	Ceruloplasmin	CERU_HUMAN	GAYPLSIEPIGVR	0	0.0915507
Q06830	-0.00212612	-0.845492	0.841239	13.8269	-0.00504067	0.995995	0.997127	-6.17436	Q06830	PRDX1	Peroxiredoxin-1	PRDX1_HUMAN	ATAVMPDGQFK	10	2.82749
P01705	0.0408024	-0.535836	0.617441	14.6824	0.141435	0.887983	0.97255	-6.17479	P01705	IGLV2-23	Immunoglobulin lambda variable 2-23	LV223_HUMAN	LMIYEGSK	7.61905	1.90227
P59665	0.117249	-0.818652	1.05315	16.6329	0.250183	0.803232	0.927514	-6.17918	P59665;P59666	DEFA1;DEFA3	Neutrophil defensin 1;Neutrophil defensin 3	DEF1_HUMAN;DEF3_HUMAN	RYGTCIYQGR	4.28571	3.58344
Q9NZP8	0.0294593	-0.135523	0.194442	15.5907	0.356106	0.722828	0.893813	-6.17998	Q9NZP8	C1RL	Complement C1r subcomponent-like protein	C1RL_HUMAN	QRPEVFSDNMFCVGDETQR	0	0.102706
P01709	-0.0584266	-0.388006	0.271153	15.9537	-0.353546	0.724739	0.893813	-6.18087	P01709	IGLV2-8	Immunoglobulin lambda variable 2-8	LV208_HUMAN	LMIYEVSK	0	0.593211
P22792	-0.0306074	-0.204614	0.143399	17.4502	-0.350797	0.72679	0.893813	-6.18181	P22792	CPN2	Carboxypeptidase N subunit 2	CPN2_HUMAN	LELLSLSK	0	0.128326
A0A075B6K5	-0.0451548	-0.302533	0.212223	19.2954	-0.349887	0.72747	0.893813	-6.18212	A0A075B6K5	IGLV3-9	Immunoglobulin lambda variable 3-9	LV39_HUMAN	FSGSNSGNTATLTISR	0	0.274981
P08246	-0.0990951	-0.700118	0.501928	13.5314	-0.328902	0.743223	0.907433	-6.1836	P08246	ELANE	Neutrophil elastase	ELNE_HUMAN	LGNGVQCLAMGWGLLGR	4.28571	1.61008
A0A0B4J1U3	-0.0446236	-0.46324	0.373993	14.6743	-0.212816	0.832124	0.942104	-6.19	A0A0B4J1U3	IGLV1-36	Immunoglobulin lambda variable 1-36	LV136_HUMAN	VTISCSGSSSNIGNNAVNWYQQLPGK	2.38095	0.80259
Q92496	0.0545845	-0.281109	0.390278	15.0738	0.324281	0.746689	0.907433	-6.19054	Q92496;Q92496-2	CFHR4	Complement factor H-related protein 4;Isoform 2 of Complement factor H-related protein 4	FHR4_HUMAN	VYLPWSR	0	0.543375
P02763	0.027648	-0.150098	0.205394	23.7347	0.310213	0.757318	0.916513	-6.19489	P02763	ORM1	Alpha-1-acid glycoprotein 1	A1AG1_HUMAN	YVGGQEHFAHLLILR	0	0.251819
P06681	0.0267766	-0.150158	0.203711	16.8734	0.301813	0.763686	0.920807	-6.1974	P06681	C2	Complement C2	CO2_HUMAN	AVISPGFDVFAK	0	0.17204
P01700	0.0542805	-0.307234	0.415795	20.1965	0.299443	0.765487	0.920807	-6.19809	P01700	IGLV1-47	Immunoglobulin lambda variable 1-47	LV147_HUMAN	SGTSASLAISGLR	0	0.798026
Q96IY4	0.0254438	-0.147263	0.19815	16.5857	0.293811	0.769769	0.920807	-6.19972	Q96IY4	CPB2	Carboxypeptidase B2	CBPB2_HUMAN	SFYANNHCIGTDLNR	0	0.123462
P03951	0.0821631	-0.477762	0.642088	21.0465	0.292646	0.770656	0.920807	-6.20005	P03951	F11	Coagulation factor XI	FA11_HUMAN	PICLPSK	0	1.34203
A0A075B6S9	0.0564878	-0.333709	0.446684	16.2742	0.288713	0.773651	0.920807	-6.20117	A0A075B6S9;P0DSN7	IGKV1-37;IGKV1D-37	Probable non-functional immunoglobulinn kappa variable 1-37;Probable non-functional immunoglobulinn kappa variable 1D-37	KV137_HUMAN;KVD37_HUMAN	LLIYSASNLQSGVPSR	0	0.552331
P03950	0.058761	-0.451689	0.569211	13.4349	0.229696	0.819015	0.935023	-6.20145	P03950	ANG	Angiogenin	ANGI_HUMAN	NVVVACENGLPVHLDQSIFR	5.2381	1.20567
P69905	-0.0860037	-0.682586	0.510579	20.3701	-0.287503	0.774574	0.920807	-6.20151	P69905	HBA1	Hemoglobin subunit alpha	HBA_HUMAN	VGAHAGEYGAEALER	0	0.980687
P04745	-0.0714884	-0.656143	0.513167	12.6617	-0.24398	0.807978	0.927679	-6.20163	P04745	AMY1A	Alpha-amylase 1	AMY1_HUMAN	TGSGDIENYNDATQVR	8.57143	1.59572
P69891	-0.0633055	-0.510713	0.384102	20.2814	-0.282185	0.778632	0.922908	-6.20299	P69891	HBG1	Hemoglobin subunit gamma-1	HBG1_HUMAN	GTFAQLSELHCDK	0	0.684313
Q08211	-0.0365216	-0.557493	0.484449	15.0958	-0.139917	0.889144	0.97255	-6.20301	Q08211	DHX9	ATP-dependent RNA helicase A	DHX9_HUMAN	ISAVSVAER	6.19048	0.834529
P01599	0.0379235	-0.237347	0.313194	16.7266	0.274754	0.784312	0.925222	-6.20501	P01599	IGKV1-17	Immunoglobulin kappa variable 1-17	KV117_HUMAN	RLIYAASSLQSGVPSR	0	0.238743
A0A075B6K4	0.0483525	-0.317662	0.414367	15.8225	0.26346	0.792967	0.927514	-6.20797	A0A075B6K4	IGLV3-10	Immunoglobulin lambda variable 3-10	LV310_HUMAN	YAYWYQQK	0	0.511186
A0A087WSY4	-0.0559536	-0.482225	0.370318	14.1398	-0.26178	0.794257	0.927514	-6.2084	A0A087WSY4	IGHV4-30-2	Immunoglobulin heavy variable 4-30-2	HV432_HUMAN	GLEWIGYIYHSGSTYYNPSLK	0	0.791818
P15169	-0.0288216	-0.252926	0.195283	15.1213	-0.256485	0.798326	0.927514	-6.20974	P15169	CPN1	Carboxypeptidase N catalytic chain	CBPN_HUMAN	GMVLDENYNNLANAVISVSGINHDVTSGDHGDYFR	0	0.265429
Q03591	-0.0365769	-0.323247	0.250093	17.1281	-0.25446	0.799884	0.927514	-6.21024	Q03591	CFHR1	Complement factor H-related protein 1	FHR1_HUMAN	INHGILYDEEK	0	0.359322
P01031	0.0258044	-0.178488	0.230097	17.9731	0.251905	0.801851	0.927514	-6.21088	P01031	C5	Complement C5	CO5_HUMAN	TLLPVSKPEIR	0	0.233304
P43121	-0.00718712	-0.30441	0.290036	12.7995	-0.0482622	0.96165	0.992922	-6.21142	P43121	MCAM	Cell surface glycoprotein MUC18	MUC18_HUMAN	VWLEVEPVGMLK	2.85714	0.356651
P00325	-0.0712573	-0.647444	0.50493	13.6377	-0.246639	0.805907	0.927679	-6.21216	P00325	ADH1B	All-trans-retinol dehydrogenase [NAD(+)] ADH1B	ADH1B_HUMAN	KPFSIEDVEVAPPK	0	1.25189
P01859	0.0695369	-0.518538	0.657612	22.2166	0.235819	0.81426	0.932235	-6.2147	P01859	IGHG2	Immunoglobulin heavy constant gamma 2	IGHG2_HUMAN	CCVECPPCPAPPVAGPSVFLFPPK	0	1.75009
P04040	0.060543	-0.500278	0.621365	13.8956	0.215295	0.830161	0.942104	-6.21922	P04040	CAT	Catalase	CATA_HUMAN	DYPLIPVGK	0	0.93316
P01597	0.03265	-0.273582	0.338882	16.0051	0.212631	0.832231	0.942104	-6.21978	P01597;P04432	IGKV1-39;IGKV1D-39	Immunoglobulin kappa variable 1-39;Immunoglobulin kappa variable 1D-39	KV139_HUMAN;KVD39_HUMAN	ASQSISSYLNWYQQK	0	0.335819
P49747	-0.0268622	-0.298115	0.244391	13.2862	-0.197498	0.844008	0.951973	-6.22281	P49747	COMP	Cartilage oligomeric matrix protein	COMP_HUMAN	CEACPPGYSGPTHQGVGLAFAK	0	0.298577
P55103	-0.0547214	-0.613334	0.503891	12.861	-0.195363	0.845673	0.951973	-6.22321	P55103	INHBC	Inhibin beta C chain	INHBC_HUMAN	AGGQCPACGGPTLELESQR	0	0.803033
P06732	-0.0135863	-0.594627	0.567455	15.6568	-0.046669	0.962915	0.992922	-6.22366	P06732	CKM	Creatine kinase M-type	KCRM_HUMAN	FEEILTR	5.71429	1.91763
P01699	-0.0239105	-0.273625	0.225804	17.0199	-0.190959	0.849109	0.953178	-6.22404	P01699	IGLV1-44	Immunoglobulin lambda variable 1-44	LV144_HUMAN	VTISCSGSSSNIGSNTVNWYQQLPGTAPK	0	0.293062
Q9UNW1	0.0178212	-0.303036	0.338679	13.1377	0.110826	0.91208	0.97255	-6.22467	Q9UNW1	MINPP1	Multiple inositol polyphosphate phosphatase 1	MINP1_HUMAN	LASLFPALFSR	6.66667	0.396073
P00915	0.0316449	-0.50744	0.57073	14.1072	0.117099	0.907121	0.97255	-6.22586	P00915	CA1	Carbonic anhydrase 1	CAH1_HUMAN	PISVSYNPATAK	0.952381	1.23713
Q92743	-0.016081	-0.371506	0.339344	12.1398	-0.0902783	0.928331	0.981935	-6.22669	Q92743	HTRA1	Serine protease HTRA1	HTRA1_HUMAN	LPVLLLGR	2.85714	0.491903
Q15485	0.0247375	-0.255954	0.305429	14.1008	0.175761	0.860988	0.962388	-6.22676	Q15485	FCN2	Ficolin-2	FCN2_HUMAN	RVDGSVDFYR	0.47619	0.354953
P02655	-0.0217726	-0.270816	0.227271	19.8832	-0.174354	0.862089	0.962388	-6.22701	P02655	APOC2	Apolipoprotein C-II	APOC2_HUMAN	TYLPAVDEK	0	0.309578
P15151	-0.00107254	-0.340074	0.337928	13.3227	-0.00631291	0.994981	0.997127	-6.22717	P15151;P15151-2;P15151-3;P15151-4	PVR	Poliovirus receptor;Isoform Beta of Poliovirus receptor;Isoform Gamma of Poliovirus receptor;Isoform Delta of Poliovirus receptor	PVR_HUMAN	RLEFVAAR	3.33333	0.41315
A0A0C4DH34	-0.036017	-0.466015	0.393981	13.8295	-0.167046	0.867814	0.966102	-6.22822	A0A0C4DH34	IGHV4-28	Immunoglobulin heavy variable 4-28	HV428_HUMAN	LSSVTAVDTAVYYCAR	0	1.11877
P05090	-0.0186365	-0.256777	0.219504	19.722	-0.156072	0.876424	0.970951	-6.22995	P05090	APOD	Apolipoprotein D	APOD_HUMAN	NILTSNNIDVK	0	0.259409
P14151	-0.0223326	-0.309023	0.264357	14.8893	-0.155353	0.876988	0.970951	-6.23006	P14151;P14151-2	SELL	L-selectin;Isoform 2 of L-selectin	LYAM1_HUMAN	SYYWIGIR	0	0.349629
P98160	-0.00588809	-0.245212	0.233436	11.9451	-0.0490787	0.960998	0.992922	-6.23138	P98160	HSPG2	Basement membrane-specific heparan sulfate proteoglycan core protein	PGBM_HUMAN	SPAYTLVWTR	3.80952	0.346464
P01717	0.0259726	-0.339567	0.391512	17.2868	0.141702	0.887721	0.97255	-6.23204	P01717	IGLV3-25	Immunoglobulin lambda variable 3-25	LV325_HUMAN	QYAYWYQQK	0	0.647425
P0DOX2	0.0243474	-0.318349	0.367044	24.0796	0.14169	0.887731	0.97255	-6.23204	P0DOX2		Immunoglobulin alpha-2 heavy chain	IGA2_HUMAN	YLTWASR	0	0.49678
Q9HDC9	0.0175467	-0.239251	0.274344	13.8992	0.13627	0.891998	0.97255	-6.23278	Q9HDC9	APMAP	Adipocyte plasma membrane-associated protein	APMAP_HUMAN	LENGEIETIAR	0	0.322461
O14786	0.0136626	-0.188619	0.215944	12.7191	0.134701	0.893233	0.97255	-6.23299	O14786;O14786-2;O14786-3	NRP1	Neuropilin-1;Isoform 2 of Neuropilin-1;Isoform 3 of Neuropilin-1	NRP1_HUMAN	IAPPPVVSSGPFLFIK	0	0.213865
P15814	0.0274143	-0.39869	0.453519	21.4683	0.128309	0.898271	0.97255	-6.23381	P15814	IGLL1	Immunoglobulin lambda-like polypeptide 1	IGLL1_HUMAN	ATPSVTLFPPSSEELQANK	0	0.672467
P48740	-0.011458	-0.19634	0.173424	15.6346	-0.123597	0.901987	0.97255	-6.23439	P48740	MASP1	Mannan-binding lectin serine protease 1	MASP1_HUMAN	DQVLVSCDTGYK	0	0.162696
P01861	0.0303953	-0.475328	0.536119	19.5388	0.119864	0.904933	0.97255	-6.23483	P01861	IGHG4	Immunoglobulin heavy constant gamma 4	IGHG4_HUMAN	YGPPCPSCPAPEFLGGPSVFLFPPK	0	1.35551
A0A0C4DH43	-0.0415262	-0.765648	0.682596	16.5292	-0.114368	0.909272	0.97255	-6.23546	A0A0C4DH43	IGHV2-70D	Immunoglobulin heavy variable 2-70D	HV70D_HUMAN	ALEWLAR	0	1.86852
P62736	-0.0224208	-0.41872	0.373878	14.167	-0.11283	0.910488	0.97255	-6.23563	P62736;P63267	ACTA2;ACTG2	Actin, aortic smooth muscle;Actin, gamma-enteric smooth muscle	ACTA_HUMAN;ACTH_HUMAN	YPIEHGIITNWDDMEK	0	0.631152
P05154	0.0136279	-0.232022	0.259277	13.7668	0.110639	0.912218	0.97255	-6.23587	P05154	SERPINA5	Plasma serine protease inhibitor	IPSP_HUMAN	DFTFDLYR	0	0.366216
A0A0A0MT36	0.00566267	-0.614942	0.626267	15.9867	0.0182017	0.98553	0.992922	-6.23621	A0A0A0MT36	IGKV6D-21	Immunoglobulin kappa variable 6D-21	KVD21_HUMAN	YASQSISGVPSR	0.952381	1.70929
P0DOX8	-0.00951426	-0.206284	0.187256	22.9479	-0.0964298	0.923454	0.981321	-6.23731	P0DOX8		Immunoglobulin lambda-1 light chain	IGL1_HUMAN	ANPTVTLFPPSSEELQANK	0	0.182871
P04430	0.0118626	-0.239609	0.263334	15.2792	0.094078	0.925315	0.981321	-6.23752	P04430	IGKV1-16	Immunoglobulin kappa variable 1-16	KV116_HUMAN	ASQGISNYLAWFQQK	0	0.298274
A0A0C4DH38	0.0133943	-0.304757	0.331546	17.0635	0.0839619	0.933326	0.982107	-6.2384	A0A0C4DH38	IGHV5-51	Immunoglobulin heavy variable 5-51	HV551_HUMAN	YSPSFQGQVTISADK	0	0.605411
P0CF74	0.0104872	-0.23877	0.259745	21.8742	0.0839088	0.933368	0.982107	-6.23841	P0CF74	IGLC6	Immunoglobulin lambda constant 6	IGLC6_HUMAN	AAPSVTLFPPSSEELQANK	0	0.257468
O75460	-0.0125193	-0.388382	0.363343	18.2571	-0.0664273	0.947226	0.992922	-6.23969	O75460	ERN1	Serine/threonine-protein kinase/endoribonuclease IRE1	ERN1_HUMAN	LTPTLYVGK	0	0.730915
P02654	0.00949105	-0.330154	0.349136	19.3141	0.0557294	0.955716	0.992922	-6.24033	P02654	APOC1	Apolipoprotein C-I	APOC1_HUMAN	EWFSETFQK	0	0.486014
P01715	-0.00860261	-0.33139	0.314185	15.311	-0.0531506	0.957763	0.992922	-6.24047	P01715	IGLV3-1	Immunoglobulin lambda variable 3-1	LV301_HUMAN	YACWYQQK	0.47619	0.753797
Q6UXB8	-0.0096268	-0.457971	0.438718	13.3514	-0.0428218	0.965965	0.992922	-6.24095	Q6UXB8;Q6UXB8-2	PI16	Peptidase inhibitor 16;Isoform 2 of Peptidase inhibitor 16	PI16_HUMAN	WDEELAAFAK	1.42857	0.986727
P18428	-0.00539629	-0.296737	0.285944	17.7919	-0.0369394	0.970638	0.992922	-6.24118	P18428	LBP	Lipopolysaccharide-binding protein	LBP_HUMAN	ITLPDFTGDLR	0	0.370548
P07195	-0.00772449	-0.464455	0.449006	15.0982	-0.0337291	0.973189	0.992922	-6.24129	P07195	LDHB	L-lactate dehydrogenase B chain	LDHB_HUMAN	FIIPQIVK	0	0.939682
P02749	-0.00341256	-0.206741	0.199916	21.9124	-0.0334717	0.973393	0.992922	-6.2413	P02749	APOH	Beta-2-glycoprotein 1	APOH_HUMAN	TCPKPDDLPFSTVVPLK	0	0.178575
P08697	-0.00265025	-0.18121	0.17591	18.6689	-0.0296004	0.97647	0.992922	-6.24142	P08697	SERPINF2	Alpha-2-antiplasmin	A2AP_HUMAN	LCQDLGPGAFR	0	0.138644
P33908	-0.00308028	-0.2206	0.21444	15.0166	-0.0282414	0.97755	0.992922	-6.24146	P33908	MAN1A1	Mannosyl-oligosaccharide 1,2-alpha-mannosidase IA	MA1A1_HUMAN	FDGGVEAIATR	0	0.275552
P08709	0.00343979	-0.246908	0.253788	12.9408	0.027402	0.978217	0.992922	-6.24148	P08709;P08709-2	F7	Coagulation factor VII;Isoform B of Coagulation factor VII	FA7_HUMAN	VAQVIIPSTYVPGTTNHDIALLR	0	0.281645
Q9NPH3	-0.00397651	-0.31606	0.308107	14.2609	-0.0254113	0.979799	0.992922	-6.24153	Q9NPH3;Q9NPH3-2;Q9NPH3-3;Q9NPH3-5	IL1RAP	Interleukin-1 receptor accessory protein;Isoform 2 of Interleukin-1 receptor accessory protein;Isoform 3 of Interleukin-1 receptor accessory protein;Isoform 4 of Interleukin-1 receptor accessory protein	IL1AP_HUMAN	VAFPLEVVQK	0.47619	0.473282
P24592	-0.00397527	-0.383066	0.375115	15.3483	-0.0209131	0.983374	0.992922	-6.24163	P24592	IGFBP6	Insulin-like growth factor-binding protein 6	IBP6_HUMAN	EGQECGVYTPNCAPGLQCHPPK	0.47619	0.987908
P0DOY2	-0.0042884	-0.464834	0.456257	14.6404	-0.0185703	0.985237	0.992922	-6.24168	P0DOY2	IGLC2	Immunoglobulin lambda constant 2	IGLC2_HUMAN	AGVETTTPSK	0	2.18372
P01008	-0.000393198	-0.217374	0.216588	19.6073	-0.00361398	0.997127	0.997127	-6.24184	P01008	SERPINC1	Antithrombin-III	ANT3_HUMAN	ANRPFLVFIR	0	0.233645

## Sheet: 72-hour timepoint
Additional file S2c. Protein abundances according to neurological outcome (poor outcome as compared to good outcome) for the 72-hour time point.
Abbreviations: Protein ID - protein identification, log2(FC) - logarithmic fold change, CI.L - left confidence intervall, CI.R - right confidence intervall, AveExpr - average expression, adj.P-value - adjusted p-value.
Protein ID	log2(FC)	CI.L	CI.R	AveExpr	t	P-Value	adj.P-Value	B	PG.Protein Groups	PG.Genes	PG.Protein Descriptions	PG.Protein Names	PEP.Stripped Sequence	na_per	Variance
P06396	-0.496856	-0.709117	-0.284594	18.137	-4.67864	1.60009e-05	0.00644835	2.87947	P06396	GSN	Gelsolin	GELS_HUMAN	HVVPNEVVVQR	0	0.201486
P01764	1.17274	0.597499	1.74798	18.371	4.07486	0.000132523	0.0267034	0.9266	P01764	IGHV3-23	Immunoglobulin heavy variable 3-23	HV323_HUMAN	AEDTAVYYCAK	0	1.67718
Q86XR2	-0.66103	-1.0043	-0.31776	15.7647	-3.85022	0.000284229	0.0377231	0.231529	Q86XR2;Q86XR2-2;Q86XR2-3;Q86XR2-4;Q86XR2-5;Q86XR2-7	NIBAN3	Protein Niban 3;Isoform 2 of Protein Niban 3;Isoform 3 of Protein Niban 3;Isoform 4 of Protein Niban 3;Isoform 5 of Protein Niban 3;Isoform 7 of Protein Niban 3	NIBA3_HUMAN	LQGIVLQR	1.42857	0.631011
P22692	0.396986	0.183538	0.610433	13.6038	3.71744	0.000433071	0.0377231	-0.15836	P22692	IGFBP4	Insulin-like growth factor-binding protein 4	IBP4_HUMAN	EDARPVPQGSCQSELHR	0	0.252908
P43652	-0.32366	-0.498816	-0.148505	18.1364	-3.6934	0.000468029	0.0377231	-0.229181	P43652	AFM	Afamin	AFAM_HUMAN	AESPEVCFNEESPK	0	0.163274
P10643	0.425132	0.188391	0.661873	17.1334	3.5893	0.000652938	0.0404444	-0.532444	P10643	C7	Complement component C7	CO7_HUMAN	ELSHLPSLYDYSAYR	0	0.267183
P22891	-0.680846	-1.06244	-0.29925	15.3211	-3.56621	0.000702508	0.0404444	-0.598981	P22891;P22891-2	PROZ	Vitamin K-dependent protein Z;Isoform 2 of Vitamin K-dependent protein Z	PROZ_HUMAN	GLLSGWAR	0	0.675454
P18065	0.796549	0.339875	1.25322	14.6626	3.48632	0.000903032	0.0454902	-0.826969	P18065	IGFBP2	Insulin-like growth factor-binding protein 2	IBP2_HUMAN	LEGEACGVYTPR	0	1.09482
P49747	-0.447921	-0.71599	-0.179852	13.4304	-3.33976	0.00141955	0.0635642	-1.23626	P49747	COMP	Cartilage oligomeric matrix protein	COMP_HUMAN	CEACPPGYSGPTHQGVGLAFAK	0	0.298577
P06331	0.654423	0.246996	1.06185	17.925	3.21048	0.00209614	0.0844746	-1.58728	P06331	IGHV4-34	Immunoglobulin heavy variable 4-34	HV434_HUMAN	LSSVTAADTAVYYCAR	0	0.60836
P05543	-0.29063	-0.475785	-0.105474	15.9109	-3.13736	0.00260273	0.0953545	-1.78149	P05543	SERPINA7	Thyroxine-binding globulin	THBG_HUMAN	GTEAAAVPEVELSDQPENTFLHPIIQIDR	0	0.245461
P15311	-0.456861	-0.761506	-0.152217	12.9371	-3.00378	0.00397323	0.133434	-2.1203	P15311;P26038;P35241;P35241-4;P35241-5	EZR;MSN;RDX;RDX;RDX	Ezrin;Moesin;Radixin;Isoform 4 of Radixin;Isoform 5 of Radixin	EZRI_HUMAN;MOES_HUMAN;RADI_HUMAN;RADI_HUMAN;RADI_HUMAN	IGFPWSEIR	11.9048	0.409121
A0A0C4DH31	0.356659	0.104296	0.609021	14.7226	2.8248	0.00634657	0.184494	-2.57457	A0A0C4DH31	IGHV1-18	Immunoglobulin heavy variable 1-18	HV118_HUMAN	ASGYTFTSYGISWVR	0	0.630677
A0A0C4DH39	-0.677852	-1.15985	-0.195854	14.2273	-2.81184	0.00660636	0.184494	-2.60206	A0A0C4DH39	IGHV1-58	Immunoglobulin heavy variable 1-58	HV158_HUMAN	DMSTSTAYMELSSLR	1.42857	0.87425
P16930	-0.731521	-1.2604	-0.202647	12.4524	-2.77045	0.00756895	0.184494	-2.68941	P16930	FAH	Fumarylacetoacetase	FAAA_HUMAN	ASSVVVSGTPIR	7.61905	1.28168
P07998	0.478937	0.13165	0.826225	13.1401	2.75734	0.00766683	0.184494	-2.73312	P07998	RNASE1	Ribonuclease pancreatic	RNAS1_HUMAN	QHMDSDSSPSSSSTYCNQMMR	4.28571	1.18128
P02774	-0.182079	-0.314403	-0.0497553	20.5952	-2.75032	0.00778261	0.184494	-2.75429	P02774;P02774-3	GC	Vitamin D-binding protein;Isoform 3 of Vitamin D-binding protein	VTDB_HUMAN	YTFELSR	0	0.110825
P14625	0.431523	0.111849	0.751196	13.5858	2.6981	0.00896102	0.200627	-2.87806	P14625	HSP90B1	Endoplasmin	ENPL_HUMAN	GVVDSDDLPLNVSR	2.38095	0.33414
P49908	-0.427019	-0.749183	-0.104855	15.1687	-2.6493	0.0102075	0.210489	-2.99204	P49908	SELENOP	Selenoprotein P	SEPP1_HUMAN	LPTDSELAPR	0	0.488269
P19823	-0.185177	-0.32626	-0.0440941	20.6593	-2.62345	0.0109299	0.210489	-3.05175	P19823	ITIH2	Inter-alpha-trypsin inhibitor heavy chain H2	ITIH2_HUMAN	AHVSFKPTVAQQR	0	0.112968
P80188	0.592012	0.138099	1.04593	13.5551	2.61137	0.0114907	0.210489	-3.05778	P80188;P80188-2	LCN2	Neutrophil gelatinase-associated lipocalin;Isoform 2 of Neutrophil gelatinase-associated lipocalin	NGAL_HUMAN	VPLQQNFQDNQFQGK	4.7619	0.961038
P35858	-0.52686	-0.929573	-0.124147	16.5281	-2.61493	0.0111781	0.210489	-3.07133	P35858;P35858-2	IGFALS	Insulin-like growth factor-binding protein complex acid labile subunit;Isoform 2 of Insulin-like growth factor-binding protein complex acid labile subunit	ALS_HUMAN	LEYLLLSR	0	0.712217
P18206	-0.552482	-0.984693	-0.12027	12.5422	-2.55495	0.0130752	0.224063	-3.20774	P18206;P18206-2	VCL	Vinculin;Isoform 1 of Vinculin	VINC_HUMAN	AQQVSQGLDVLTAK	5.71429	0.776643
Q9NPY3	0.282186	0.0566613	0.507711	13.2396	2.50093	0.0150283	0.224063	-3.32841	Q9NPY3	CD93	Complement component C1q receptor	C1QR1_HUMAN	FWIGLQR	0	0.281678
A0A075B6H9	0.496881	0.0977733	0.895988	13.8304	2.49005	0.0155443	0.224063	-3.34315	A0A075B6H9	IGLV4-69	Immunoglobulin lambda variable 4-69	LV469_HUMAN	LTCTLSSGHSSYAIAWHQQQPEK	5.71429	0.740441
P12955	-0.255978	-0.461945	-0.0500107	13.7213	-2.48408	0.0156896	0.224063	-3.36563	P12955;P12955-3	PEPD	Xaa-Pro dipeptidase;Isoform 3 of Xaa-Pro dipeptidase	PEPD_HUMAN	VPLALFALNR	0	0.150716
P19827	-0.181452	-0.327866	-0.0350377	19.4193	-2.47707	0.0159719	0.224063	-3.38104	P19827	ITIH1	Inter-alpha-trypsin inhibitor heavy chain H1	ITIH1_HUMAN	QYYEGSEIVVAGR	0	0.0751162
P04075	-0.537883	-0.973247	-0.102518	14.001	-2.46942	0.0162857	0.224063	-3.39783	P04075	ALDOA	Fructose-bisphosphate aldolase A	ALDOA_HUMAN	PYQYPALTPEQK	0	1.15823
P33151	-0.242764	-0.43944	-0.0460883	14.7089	-2.46714	0.0163802	0.224063	-3.40283	P33151	CDH5	Cadherin-5	CADH5_HUMAN	KPLIGTVLAMDPDAAR	0	0.147296
P02656	0.31683	0.0586109	0.575049	20.6538	2.45244	0.0170018	0.224063	-3.43495	P02656	APOC3	Apolipoprotein C-III	APOC3_HUMAN	GWVTDGFSSLK	0	0.418577
P10645	2.12748	0.389737	3.86523	10.7209	2.44704	0.0172356	0.224063	-3.44672	P10645	CHGA	Chromogranin-A	CMGA_HUMAN	RLEGQEEEEDNRDSSMK	0.47619	12.276
P01034	0.593497	0.103833	1.08316	14.6372	2.42338	0.0183423	0.225514	-3.49191	P01034;P01034 A25S;P01034 B allel A25T;P01034 L94Q	CST3	Cystatin-C	CYTC_HUMAN	LVGGPMDASVEEEGVR	0.952381	0.820133
P04424	-2.13773	-3.91953	-0.355937	11.6075	-2.4013	0.0195443	0.225514	-3.52244	P04424;P04424-2	ASL	Argininosuccinate lyase;Isoform 2 of Argininosuccinate lyase	ARLY_HUMAN	WSHWILSHAVALTR	6.66667	7.49854
P04275	0.264627	0.0435211	0.485733	17.3103	2.39218	0.0197769	0.225514	-3.56496	P04275	VWF	von Willebrand factor	VWF_HUMAN	YAGSQVASTSEVLK	0	0.294342
Q9NZP8	0.185774	0.0302269	0.34132	15.7102	2.38717	0.0200249	0.225514	-3.57565	Q9NZP8	C1RL	Complement C1r subcomponent-like protein	C1RL_HUMAN	QRPEVFSDNMFCVGDETQR	0	0.102706
P08294	0.616729	0.0966309	1.13683	13.8314	2.37088	0.0209028	0.225514	-3.60609	P08294	SOD3	Extracellular superoxide dismutase [Cu-Zn]	SODE_HUMAN	VTGVVLFR	5.2381	1.09821
P22352	-0.291772	-0.538442	-0.0451019	17.5893	-2.36422	0.0211973	0.225514	-3.62439	P22352	GPX3	Glutathione peroxidase 3	GPX3_HUMAN	FLVGPDGIPIMR	0	0.28468
P01817	0.404721	0.0623764	0.747065	13.7831	2.36294	0.0212643	0.225514	-3.62709	P01817	IGHV2-5	Immunoglobulin heavy variable 2-5	HV205_HUMAN	RYSPSLK	0	0.705629
P05156	-0.203639	-0.378304	-0.0289753	18.3601	-2.33034	0.0230398	0.236872	-3.69562	P05156	CFI	Complement factor I	CFAI_HUMAN	VFCQPWQR	0	0.128064
P01601	0.352547	0.0490853	0.65601	16.7669	2.32206	0.0235109	0.236872	-3.71289	P01601	IGKV1D-16	Immunoglobulin kappa variable 1D-16	KVD16_HUMAN	ASQGISSWLAWYQQK	0	0.423462
Q6EMK4	-0.165557	-0.309568	-0.0215453	14.1712	-2.29779	0.0249423	0.245165	-3.76323	Q6EMK4	VASN	Vasorin	VASN_HUMAN	SLTLGIEPVSPTSLR	0	0.108789
P00734	-0.215164	-0.405254	-0.0250736	19.4722	-2.2624	0.0271678	0.260681	-3.83584	P00734	F2	Prothrombin	THRB_HUMAN	ELLESYIDGR	0	0.137755
P08571	0.298186	0.0305904	0.565781	16.5258	2.22725	0.0295507	0.276653	-3.90703	P08571	CD14	Monocyte differentiation antigen CD14	CD14_HUMAN	FPAIQNLALR	0	0.299105
A0A075B6S9	0.405807	0.0401173	0.771496	15.9799	2.21803	0.0302053	0.276653	-3.92554	A0A075B6S9;P0DSN7	IGKV1-37;IGKV1D-37	Probable non-functional immunoglobulinn kappa variable 1-37;Probable non-functional immunoglobulinn kappa variable 1D-37	KV137_HUMAN;KVD37_HUMAN	LLIYSASNLQSGVPSR	0	0.552331
P01766	1.11265	0.096276	2.12902	16.2286	2.18953	0.0324368	0.287418	-3.96802	P01766	IGHV3-13	Immunoglobulin heavy variable 3-13	HV313_HUMAN	AGDTAVYYCAR	2.85714	4.05042
P05160	-0.195482	-0.375791	-0.0151724	15.6751	-2.16695	0.0340686	0.287418	-4.02694	P05160	F13B	Coagulation factor XIII B chain	F13B_HUMAN	CNEYYLLR	0	0.119803
P01024	-0.326401	-0.628858	-0.0239429	23.4477	-2.15698	0.0348708	0.287418	-4.04649	P01024	C3	Complement C3	CO3_HUMAN	VLLDGVQNPR	0	0.328739
P05452	-0.237798	-0.45816	-0.0174357	16.2237	-2.15691	0.034877	0.287418	-4.04664	P05452	CLEC3B	Tetranectin	TETN_HUMAN	SRLDTLAQEVALLK	0	0.194607
A0A0C4DH38	-0.354355	-0.682858	-0.0258515	16.9673	-2.15605	0.0349466	0.287418	-4.04831	A0A0C4DH38	IGHV5-51	Immunoglobulin heavy variable 5-51	HV551_HUMAN	YSPSFQGQVTISADK	0	0.605411
P07225	-0.193027	-0.373844	-0.012209	17.7527	-2.13372	0.0368082	0.294892	-4.09182	P07225	PROS1	Vitamin K-dependent protein S	PROS_HUMAN	IETISHEDLQR	0	0.158586
P43121	0.298477	0.0178397	0.579114	12.8585	2.12721	0.0374994	0.294892	-4.09239	P43121	MCAM	Cell surface glycoprotein MUC18	MUC18_HUMAN	VWLEVEPVGMLK	2.85714	0.356651
P02790	-0.167864	-0.326447	-0.00928152	23.9331	-2.11574	0.0383687	0.294892	-4.12656	P02790	HPX	Hemopexin	HEMO_HUMAN	NFPSPVDAAFR	0	0.0855137
P01876	0.687275	0.0359877	1.33856	21.6135	2.1092	0.0389506	0.294892	-4.13913	P01876	IGHA1	Immunoglobulin heavy constant alpha 1	IGHA1_HUMAN	TPLTATLSK	0	1.79094
P49913	-0.377097	-0.735511	-0.0186834	13.308	-2.10295	0.0395141	0.294892	-4.15112	P49913	CAMP	Cathelicidin antimicrobial peptide	CAMP_HUMAN	FALLGDFFR	0	0.590013
Q96KN2	-0.396318	-0.775971	-0.0166637	14.7991	-2.08649	0.0410317	0.297348	-4.18255	Q96KN2	CNDP1	Beta-Ala-His dipeptidase	CNDP1_HUMAN	EWVAIESDSVQPVPR	0	0.641559
P00751	-0.199185	-0.391139	-0.00723163	20.3842	-2.07406	0.0422107	0.297348	-4.20613	P00751	CFB	Complement factor B	CFAB_HUMAN	FLCTGGVSPYADPNTCR	0	0.126744
P01859	0.599992	0.019452	1.18053	21.9678	2.06573	0.0430171	0.297348	-4.22186	P01859	IGHG2	Immunoglobulin heavy constant gamma 2	IGHG2_HUMAN	CCVECPPCPAPPVAGPSVFLFPPK	0	1.75009
P25311	0.223569	0.00641393	0.440725	19.6231	2.0578	0.0437979	0.297348	-4.23681	P25311	AZGP1	Zinc-alpha-2-glycoprotein	ZA2G_HUMAN	CLAYDFYPGK	0	0.191563
P04196	-0.230378	-0.454622	-0.00613435	19.8496	-2.05344	0.0442319	0.297348	-4.24499	P04196	HRG	Histidine-rich glycoprotein	HRG_HUMAN	YKEENDDFASFR	0	0.143934
P61626	0.336142	0.00810945	0.664175	15.1944	2.04817	0.0447611	0.297348	-4.25486	P61626	LYZ	Lysozyme C	LYSC_HUMAN	STDYGIFQINSR	0	0.429783
P04217-2	-0.154314	-0.305628	-0.00299957	20.3884	-2.03838	0.0457597	0.297348	-4.27315	P04217-2	A1BG	Isoform 2 of Alpha-1B-glycoprotein	A1BG_HUMAN	ATWSGAVLAGR	0	0.0802309
P02775	-0.287443	-0.569709	-0.00517708	19.6978	-2.03542	0.0460657	0.297348	-4.27867	P02775	PPBP	Platelet basic protein	CXCL7_HUMAN	ICLDPDAPR	0	0.297615
P0CG47	0.389218	0.00501594	0.77342	13.2474	2.02485	0.0471712	0.297348	-4.2983	P0CG47;P0CG48;P62979;P62987	UBB;UBC;RPS27A;UBA52	Polyubiquitin-B;Polyubiquitin-C;Ubiquitin-40S ribosomal protein S27a;Ubiquitin-60S ribosomal protein L40	UBB_HUMAN;UBC_HUMAN;RS27A_HUMAN;RL40_HUMAN	TLSDYNIQK	0	0.769944
P04217	-0.174867	-0.34752	-0.00221298	21.0525	-2.02438	0.0472215	0.297348	-4.29918	P04217	A1BG	Alpha-1B-glycoprotein	A1BG_HUMAN	LLELTGPK	0	0.0831681
A0A0C4DH36	0.335431	0.00150193	0.669359	16.55	2.00775	0.0490094	0.303858	-4.32988	A0A0C4DH36	IGHV3-38	Probable non-functional immunoglobulin heavy variable 3-38	HV338_HUMAN	AEGTAVYYCAR	0	0.518431
A0A0B4J1X5	-0.377913	-0.756362	0.000536434	18.6917	-1.99593	0.0503157	0.307231	-4.35158	A0A0B4J1X5	IGHV3-74	Immunoglobulin heavy variable 3-74	HV374_HUMAN	GLVWVSR	0	0.557552
P01591	0.347583	-0.00192241	0.697088	19.5247	1.98777	0.0512347	0.308173	-4.36649	P01591	JCHAIN	Immunoglobulin J chain	IGJ_HUMAN	IIVPLNNR	0	0.491219
P11142	-0.680376	-1.38832	0.0275685	13.3994	-1.92821	0.0592621	0.331703	-4.40077	P11142;P11142-2	HSPA8	Heat shock cognate 71 kDa protein;Isoform 2 of Heat shock cognate 71 kDa protein	HSP7C_HUMAN	DAGTIAGLNVLR	5.71429	0.947801
P05090	-0.269403	-0.54473	0.0059234	19.809	-1.95576	0.0549794	0.321544	-4.42445	P05090	APOD	Apolipoprotein D	APOD_HUMAN	NILTSNNIDVK	0	0.259409
P01860	0.355844	-0.00793812	0.719626	19.5423	1.95515	0.0550534	0.321544	-4.42556	P01860	IGHG3	Immunoglobulin heavy constant gamma 3	IGHG3_HUMAN	CPAPELLGGPSVFLFPPK	0	0.540367
P08637	0.245016	-0.00640498	0.496438	15.3411	1.94847	0.0559379	0.322042	-4.4298	P08637	FCGR3A	Low affinity immunoglobulin gamma Fc region receptor III-A	FCG3A_HUMAN	AVVFLEPQWYR	0.952381	0.305931
P0DP08	0.384457	-0.0186246	0.787538	15.299	1.91198	0.0611584	0.337628	-4.4509	P0DP08	IGHV4-38-2	Immunoglobulin heavy variable 4-38-2	HVD82_HUMAN	GLEWIGSIYHSGSTYYNPSLK	9.52381	0.740566
P80108	-0.229624	-0.46812	0.00887125	15.025	-1.92441	0.0588706	0.331703	-4.48042	P80108	GPLD1	Phosphatidylinositol-glycan-specific phospholipase D	PHLD_HUMAN	TLLLVGSPTWK	0	0.309971
P07360	-0.163186	-0.337174	0.0108029	17.1959	-1.87466	0.0655272	0.353277	-4.5676	P07360	C8G	Complement component C8 gamma chain	CO8G_HUMAN	RPASPISTIQPK	0	0.138198
P01033	0.27471	-0.0184305	0.567851	14.7509	1.87309	0.0657464	0.353277	-4.57031	P01033	TIMP1	Metalloproteinase inhibitor 1	TIMP1_HUMAN	GFQALGDAADIR	0.47619	0.535614
P04180	-0.200445	-0.415766	0.0148748	15.3486	-1.86068	0.0675077	0.357968	-4.59173	P04180	LCAT	Phosphatidylcholine-sterol acyltransferase	LCAT_HUMAN	SSGLVSNAPGVQIR	0	0.146273
P07478	-0.290773	-0.607318	0.0257722	21.6127	-1.83603	0.0711241	0.367492	-4.63389	P07478	PRSS2	Trypsin-2	TRY2_HUMAN	LGEHNIEVLEGNEQFINAAK	0	0.746382
P0DP01	0.359904	-0.0319044	0.751712	14.291	1.836	0.0711275	0.367492	-4.63393	P0DP01	IGHV1-8	Immunoglobulin heavy variable 1-8	HV108_HUMAN	NTSISTAYMELSSLR	0	0.551486
A0A087WSZ0	0.327207	-0.0320148	0.686429	15.8908	1.82063	0.0734648	0.374764	-4.65998	A0A087WSZ0	IGKV1D-8	Immunoglobulin kappa variable 1D-8	KVD08_HUMAN	APELLIYAASTLQSGVPSR	0	0.534291
P02760	0.152296	-0.0159519	0.320545	20.6249	1.80925	0.0752341	0.378992	-4.67911	P02760	AMBP	Protein AMBP	AMBP_HUMAN	CVLFPYGGCQGNGNK	0	0.0991264
Q9UK55	-0.189423	-0.400301	0.0214543	16.5947	-1.79541	0.0774362	0.385269	-4.70226	Q9UK55	SERPINA10	Protein Z-dependent protease inhibitor	ZPI_HUMAN	ETSNFGFSLLR	0	0.198325
P00390	-0.198015	-0.42057	0.024541	13.402	-1.77893	0.0802064	0.394185	-4.72381	P00390;P00390-2;P00390-3;P00390-4;P00390-5	GSR	Glutathione reductase, mitochondrial;Isoform Cytoplasmic of Glutathione reductase, mitochondrial;Isoform 2 of Glutathione reductase, mitochondrial;Isoform 3 of Glutathione reductase, mitochondrial;Isoform 4 of Glutathione reductase, mitochondrial	GSHR_HUMAN	LGGTCVNVGCVPK	4.28571	0.324315
P01854	0.908842	-0.12016	1.93784	11.6819	1.76713	0.0823499	0.394438	-4.72928	P01854	IGHE	Immunoglobulin heavy constant epsilon	IGHE_HUMAN	PSPFDLFIR	5.2381	4.01554
P03950	0.286625	-0.0389647	0.612216	13.6697	1.76072	0.0833544	0.394438	-4.74765	P03950	ANG	Angiogenin	ANGI_HUMAN	NVVVACENGLPVHLDQSIFR	5.2381	1.20567
P01023	0.2631	-0.0367155	0.562916	22.6089	1.75399	0.0843473	0.394438	-4.77056	P01023	A2M	Alpha-2-macroglobulin	A2MG_HUMAN	PVPGHVTVSICR	0	0.332386
P02753	0.321907	-0.0450241	0.688838	17.8481	1.7535	0.0844318	0.394438	-4.77136	P02753	RBP4	Retinol-binding protein 4	RET4_HUMAN	GNDDHWIVDTDYDTYAVQYSCR	0	0.601899
O00391	0.148641	-0.021887	0.31917	14.7354	1.74222	0.0864018	0.394438	-4.78971	O00391	QSOX1	Sulfhydryl oxidase 1	QSOX1_HUMAN	IPYSFFK	0	0.129626
P27169	-0.199695	-0.429773	0.0303836	18.1769	-1.73481	0.0877174	0.394438	-4.80171	P27169	PON1	Serum paraoxonase/arylesterase 1	PON1_HUMAN	IQNILTEEPK	0	0.209614
P41222	0.53433	-0.0840148	1.15268	14.4259	1.72774	0.0890667	0.394438	-4.80484	P41222	PTGDS	Prostaglandin-H2 D-isomerase	PTGDS_HUMAN	AQGFTEDTIVFLPQTDK	0.952381	1.1337
A2NJV5	0.388993	-0.0609134	0.838899	15.1152	1.72815	0.0889137	0.394438	-4.81246	A2NJV5	IGKV2-29	Immunoglobulin kappa variable 2-29	KV229_HUMAN	TYLYWYLQK	0	0.952008
P23083	0.507589	-0.0795918	1.09477	18.5403	1.72783	0.0889706	0.394438	-4.81296	P23083	IGHV1-2	Immunoglobulin heavy variable 1-2	HV102_HUMAN	LRSDDTAVYYCAR	0	1.26454
P07358	-0.126827	-0.274593	0.020939	17.3219	-1.71553	0.0912159	0.399565	-4.8327	P07358	C8B	Complement component C8 beta chain	CO8B_HUMAN	EVSSCHCAPCQGNGVPVLK	0	0.143716
P03951	-0.387714	-0.841995	0.0665674	21.4861	-1.70587	0.0930101	0.403044	-4.8481	P03951	F11	Coagulation factor XI	FA11_HUMAN	PICLPSK	0	1.34203
Q96PD5	-0.15854	-0.347006	0.0299267	17.6577	-1.68138	0.0976946	0.403492	-4.88683	Q96PD5	PGLYRP2	N-acetylmuramoyl-L-alanine amidase	PGRP2_HUMAN	EFTEAFLGCPAIHPR	0	0.165516
A0A075B6S2	0.412462	-0.0790976	0.904022	15.7466	1.67714	0.0985242	0.403492	-4.89348	A0A075B6S2	IGKV2D-29	Immunoglobulin kappa variable 2D-29	KVD29_HUMAN	PGQPPQLLIYEVSNR	1.90476	1.27013
A0A0B4J2D9	0.24097	-0.0464945	0.528434	16.3164	1.67548	0.09885	0.403492	-4.89607	A0A0B4J2D9;P0DP09	IGKV1D-13;IGKV1-13	Immunoglobulin kappa variable 1D-13;Immunoglobulin kappa variable 1-13	KVD13_HUMAN;KV113_HUMAN	ASQGISSALAWYQQK	0	0.351611
A0A0C4DH25	-0.324232	-0.711123	0.062659	20.345	-1.67505	0.0989347	0.403492	-4.89674	A0A0C4DH25	IGKV3D-20	Immunoglobulin kappa variable 3D-20	KVD20_HUMAN	LLIYDASSR	0	0.420095
P00742	-0.184031	-0.403982	0.0359211	16.7287	-1.67234	0.099471	0.403492	-4.90099	P00742	F10	Coagulation factor X	FA10_HUMAN	ETYDFDIAVLR	0	0.166926
P24592	0.303265	-0.0599813	0.666511	15.4732	1.66871	0.10019	0.403492	-4.90665	P24592	IGFBP6	Insulin-like growth factor-binding protein 6	IBP6_HUMAN	EGQECGVYTPNCAPGLQCHPPK	0.47619	0.987908
Q9UGM5	-0.198951	-0.437825	0.0399227	15.2331	-1.66471	0.10099	0.403492	-4.91288	Q9UGM5	FETUB	Fetuin-B	FETUB_HUMAN	LVVLPFPK	0	0.21812
P02746	0.204204	-0.0410746	0.449482	17.6837	1.66405	0.101123	0.403492	-4.91392	P02746	C1QB	Complement C1q subcomponent subunit B	C1QB_HUMAN	LEQGENVFLQATDK	0	0.191017
P17936	-0.178626	-0.394152	0.0369006	14.938	-1.65655	0.102637	0.405515	-4.92555	P17936;P17936-2	IGFBP3	Insulin-like growth factor-binding protein 3;Isoform 2 of Insulin-like growth factor-binding protein 3	IBP3_HUMAN	CQPSPDEARPLQALLDGR	0	0.233112
P0DOY2	0.380379	-0.0820771	0.842836	14.5214	1.64402	0.105207	0.411636	-4.9449	P0DOY2	IGLC2	Immunoglobulin lambda constant 2	IGLC2_HUMAN	AGVETTTPSK	0	2.18372
Q12805	0.183432	-0.0403573	0.407221	15.827	1.63831	0.106396	0.412283	-4.95367	Q12805;Q12805-2;Q12805-3;Q12805-4	EFEMP1	EGF-containing fibulin-like extracellular matrix protein 1;Isoform 2 of EGF-containing fibulin-like extracellular matrix protein 1;Isoform 3 of EGF-containing fibulin-like extracellular matrix protein 1;Isoform 4 of EGF-containing fibulin-like extracellular matrix protein 1	FBLN3_HUMAN	ADQVCINLR	0	0.235934
P02766	-0.280994	-0.626929	0.0649415	20.5807	-1.62354	0.109522	0.420354	-4.97623	P02766	TTR	Transthyretin	TTHY_HUMAN	GSPAINVAVHVFR	0	0.49151
P14780	-0.324724	-0.730915	0.0814673	13.7453	-1.5984	0.115095	0.437576	-5.00811	P14780	MMP9	Matrix metalloproteinase-9	MMP9_HUMAN	CGVPDLGR	0.47619	0.920915
O75636	-0.197956	-0.44819	0.0522785	17.7803	-1.58118	0.118898	0.447811	-5.03988	O75636	FCN3	Ficolin-3	FCN3_HUMAN	YGIDWASGR	0	0.30244
P04070	-0.202858	-0.460271	0.0545546	14.6702	-1.57515	0.120283	0.448835	-5.04882	P04070;P04070-2	PROC	Vitamin K-dependent protein C;Isoform 2 of Vitamin K-dependent protein C	PROC_HUMAN	TFVLNFIK	0	0.24811
P02786	0.230833	-0.0693322	0.530998	12.5752	1.53709	0.129333	0.478177	-5.1045	P02786	TFRC	Transferrin receptor protein 1	TFR1_HUMAN	ILNIFGVIK	0	0.386781
P08253	-0.218405	-0.50775	0.0709413	12.566	-1.50871	0.136426	0.49446	-5.1452	P08253;P08253-2;P08253-3	MMP2	72 kDa type IV collagenase;Isoform 2 of 72 kDa type IV collagenase;Isoform 3 of 72 kDa type IV collagenase	MMP2_HUMAN	FPFLFNGK	3.80952	0.435067
P13671	-0.116895	-0.272401	0.0386115	18.2583	-1.50248	0.138024	0.49446	-5.15404	P13671	C6	Complement component C6	CO6_HUMAN	QLEWGLER	0	0.0992738
P62258	0.303443	-0.103529	0.710416	12.9164	1.49128	0.141099	0.49446	-5.15506	P62258	YWHAE	14-3-3 protein epsilon	1433E_HUMAN	DSTLIMQLLR	7.14286	0.973018
A0A0B4J1U7	0.47825	-0.158885	1.11539	17.9124	1.50032	0.13858	0.49446	-5.15709	A0A0B4J1U7	IGHV6-1	Immunoglobulin heavy variable 6-1	HV601_HUMAN	NQFSLQLNSVTPEDTAVYYCAR	0	1.45701
P08493	0.325173	-0.123542	0.773888	14.8428	1.45268	0.152063	0.51409	-5.16352	P08493;P08493-2	MGP	Matrix Gla protein;Isoform 2 of Matrix Gla protein	MGP_HUMAN	NANTFISPQQR	12.381	0.853638
O75882	-0.107133	-0.250736	0.0364689	15.4388	-1.49116	0.140963	0.49446	-5.17001	O75882;O75882-2	ATRN	Attractin;Isoform 2 of Attractin	ATRN_HUMAN	CTWLIEGQPNR	0	0.0849466
P00915	0.321192	-0.109338	0.751721	13.8039	1.49115	0.140965	0.49446	-5.17002	P00915	CA1	Carbonic anhydrase 1	CAH1_HUMAN	PISVSYNPATAK	0.952381	1.23713
Q06141	-0.555404	-1.30308	0.19227	15.8222	-1.48476	0.142646	0.495572	-5.17898	Q06141	REG3A	Regenerating islet-derived protein 3-alpha	REG3A_HUMAN	AYGSHCYALFLSPK	0	2.50161
A0A075B6Q5	0.186841	-0.0694597	0.443142	16.6823	1.45708	0.150114	0.51303	-5.21743	A0A075B6Q5	IGHV3-64	Immunoglobulin heavy variable 3-64	HV364_HUMAN	AEDMAVYYCAR	0	0.2892
P01721	-0.174974	-0.415057	0.0651096	15.3048	-1.4567	0.150217	0.51303	-5.21794	P01721	IGLV6-57	Immunoglobulin lambda variable 6-57	LV657_HUMAN	PGSAPTTVIYEDNQRPSGVPDR	0	0.372407
P0DJI9	-0.536961	-1.28115	0.207229	20.7866	-1.44218	0.154258	0.51409	-5.23783	P0DJI9	SAA2	Serum amyloid A-2 protein	SAA2_HUMAN	SGRDPNHFRPAGLPEK	0	2.10325
P55103	-0.177693	-0.424022	0.0686358	12.567	-1.44184	0.154354	0.51409	-5.2383	P55103	INHBC	Inhibin beta C chain	INHBC_HUMAN	AGGQCPACGGPTLELESQR	0	0.803033
P01344	-0.206733	-0.50123	0.0877644	15.5905	-1.4031	0.165549	0.53922	-5.29043	P01344;P01344-2;P01344-3	IGF2	Insulin-like growth factor II;Isoform 2 of Insulin-like growth factor II;Isoform 3 of Insulin-like growth factor II	IGF2_HUMAN	GIVEECCFR	0	0.289569
Q08380	0.218857	-0.0932616	0.530975	16.2703	1.40153	0.166017	0.53922	-5.29252	Q08380	LGALS3BP	Galectin-3-binding protein	LG3BP_HUMAN	SDLAVPSELALLK	0	0.43034
P08519	-0.207918	-0.505157	0.0893207	18.2196	-1.39813	0.167029	0.53922	-5.29703	P08519	LPA	Apolipoprotein(a)	APOA_HUMAN	VILGAHQEVNLESHVQEIEVSR	0	0.357085
P23142-4	-0.178105	-0.433308	0.0770988	15.1792	-1.39492	0.167991	0.53922	-5.30127	P23142-4	FBLN1	Isoform C of Fibulin-1	FBLN1_HUMAN	VSPHSGVVALTK	0	0.396605
P01599	0.184015	-0.0800344	0.448065	16.7501	1.39293	0.16859	0.53922	-5.3039	P01599	IGKV1-17	Immunoglobulin kappa variable 1-17	KV117_HUMAN	RLIYAASSLQSGVPSR	0	0.238743
Q86VB7	0.359199	-0.162249	0.880647	13.7605	1.37775	0.17337	0.544067	-5.30876	Q86VB7;Q86VB7-2;Q86VB7-3;Q86VB7-4	CD163	Scavenger receptor cysteine-rich type 1 protein M130;Isoform 2 of Scavenger receptor cysteine-rich type 1 protein M130;Isoform 3 of Scavenger receptor cysteine-rich type 1 protein M130;Isoform 4 of Scavenger receptor cysteine-rich type 1 protein M130	C163A_HUMAN	CGVALSTPGGAR	0.952381	0.932809
P27918	-0.166555	-0.406375	0.0732639	15.999	-1.38815	0.170034	0.539557	-5.3102	P27918	CFP	Properdin	PROP_HUMAN	SISCQEIPGQQSR	0	0.215504
P06276	-0.114441	-0.281351	0.0524693	15.1906	-1.37044	0.175466	0.544067	-5.33336	P06276	BCHE	Cholinesterase	CHLE_HUMAN	IFFPGVSEFGK	0	0.122407
P06727	-0.291335	-0.717307	0.134636	19.5897	-1.36702	0.176531	0.544067	-5.3378	P06727	APOA4	Apolipoprotein A-IV	APOA4_HUMAN	LEPYADQLR	0	0.633413
P04004	-0.302575	-0.746216	0.141065	21.1325	-1.36321	0.17772	0.544067	-5.34273	P04004	VTN	Vitronectin	VTNC_HUMAN	RVDTVDPPYPR	0	0.374399
Q8NBP7	0.255047	-0.119332	0.629426	12.9815	1.36166	0.178206	0.544067	-5.34473	Q8NBP7	PCSK9	Proprotein convertase subtilisin/kexin type 9	PCSK9_HUMAN	LPGTYVVVLK	6.66667	1.19545
A0A0C4DH43	-0.448627	-1.11534	0.21809	16.4062	-1.34495	0.183516	0.551118	-5.3662	A0A0C4DH43	IGHV2-70D	Immunoglobulin heavy variable 2-70D	HV70D_HUMAN	ALEWLAR	0	1.86852
P0DOX5	0.169364	-0.0827764	0.421504	25.1093	1.34258	0.184278	0.551118	-5.36922	P0DOX5		Immunoglobulin gamma-1 heavy chain	IGG1_HUMAN	NQVSLTCLVK	0	0.282927
P19652	0.120263	-0.0589189	0.299445	23.8533	1.34152	0.184618	0.551118	-5.37056	P19652	ORM2	Alpha-1-acid glycoprotein 2	A1AG2_HUMAN	WFYIASAFR	0	0.162739
Q6UXB8	-0.295064	-0.739626	0.149498	13.3913	-1.32704	0.189414	0.561279	-5.3825	Q6UXB8;Q6UXB8-2	PI16	Peptidase inhibitor 16;Isoform 2 of Peptidase inhibitor 16	PI16_HUMAN	WDEELAAFAK	1.42857	0.986727
P01782	-0.20492	-0.517358	0.107519	19.1553	-1.31093	0.19469	0.569075	-5.40911	P01782	IGHV3-9	Immunoglobulin heavy variable 3-9	HV309_HUMAN	AEDTALYYCAK	0	0.44901
Q15848	-0.320435	-0.809198	0.168327	14.9288	-1.3104	0.194869	0.569075	-5.40978	Q15848	ADIPOQ	Adiponectin	ADIPO_HUMAN	IFYNQQNHYDGSTGK	0	0.68485
P0CF74	-0.134083	-0.341266	0.0731	21.886	-1.29354	0.200597	0.581588	-5.43065	P0CF74	IGLC6	Immunoglobulin lambda constant 6	IGLC6_HUMAN	AAPSVTLFPPSSEELQANK	0	0.257468
P62736	-0.263708	-0.675693	0.148278	13.874	-1.27939	0.205503	0.588452	-5.44798	P62736;P63267	ACTA2;ACTG2	Actin, aortic smooth muscle;Actin, gamma-enteric smooth muscle	ACTA_HUMAN;ACTH_HUMAN	YPIEHGIITNWDDMEK	0	0.631152
A0A0C4DH33	0.24809	-0.139827	0.636008	14.6841	1.27829	0.205885	0.588452	-5.44931	A0A0C4DH33	IGHV1-24	Immunoglobulin heavy variable 1-24	HV124_HUMAN	VSGYTLTELSMHWVR	0	0.565805
O95445	-0.135637	-0.349014	0.07774	16.4636	-1.27055	0.208611	0.592044	-5.45871	O95445	APOM	Apolipoprotein M	APOM_HUMAN	EFPEVHLGQWYFIAGAAPTK	0.47619	0.24523
Q9BWP8	0.148035	-0.0863166	0.382386	13.33	1.26257	0.211446	0.595892	-5.46833	Q9BWP8;Q9BWP8-10;Q9BWP8-2;Q9BWP8-3;Q9BWP8-4;Q9BWP8-5;Q9BWP8-6;Q9BWP8-7;Q9BWP8-8;Q9BWP8-9	COLEC11	Collectin-11;Isoform 10 of Collectin-11;Isoform 2 of Collectin-11;Isoform 3 of Collectin-11;Isoform 4 of Collectin-11;Isoform 5 of Collectin-11;Isoform 6 of Collectin-11;Isoform 7 of Collectin-11;Isoform 8 of Collectin-11;Isoform 9 of Collectin-11	COL11_HUMAN	VFIGINDLEK	0.47619	0.258823
P02763	0.124271	-0.0734998	0.322042	23.9307	1.25594	0.213826	0.598416	-5.4763	P02763	ORM1	Alpha-1-acid glycoprotein 1	A1AG1_HUMAN	YVGGQEHFAHLLILR	0	0.251819
A0A075B6H7	0.250972	-0.151255	0.653199	16.4356	1.24714	0.217013	0.603146	-5.48679	A0A075B6H7	IGKV3-7	Probable non-functional immunoglobulin kappa variable 3-7	KV37_HUMAN	ASQSVSSSYLTWYQQK	0	0.755188
P02741	0.271407	-0.166434	0.709248	19.3541	1.23898	0.219997	0.607251	-5.49646	P02741	CRP	C-reactive protein	CRP_HUMAN	GYSIFSYATK	0	1.01305
A0A075B6I0	-0.43277	-1.15384	0.288297	16.6945	-1.20169	0.234425	0.617471	-5.50164	A0A075B6I0	IGLV8-61	Immunoglobulin lambda variable 8-61	LV861_HUMAN	FSGSILGNK	10	1.40703
P13796	-0.140296	-0.367622	0.0870301	13.6746	-1.23355	0.222002	0.608619	-5.50287	P13796	LCP1	Plastin-2	PLSL_HUMAN	LSPEELLLR	0	0.244901
P02675	0.227747	-0.143001	0.598494	14.3239	1.22782	0.224131	0.610303	-5.50959	P02675	FGB	Fibrinogen beta chain	FIBB_HUMAN	NYCGLPGEYWLGNDK	0	0.92193
P40197	-0.220809	-0.584409	0.142791	14.18	-1.21421	0.229322	0.613886	-5.51894	P40197	GP5	Platelet glycoprotein V	GPV_HUMAN	LTEVLLGHNSWR	4.7619	0.643146
P02787	-0.0873274	-0.230485	0.0558304	24.3948	-1.21926	0.227339	0.613886	-5.51959	P02787	TF	Serotransferrin	TRFE_HUMAN	DCHLAQVPSHTVVAR	0	0.138982
P36980	0.187119	-0.121997	0.496235	16.4379	1.20992	0.230879	0.613886	-5.53041	P36980;P36980-2	CFHR2	Complement factor H-related protein 2;Isoform Short of Complement factor H-related protein 2	FHR2_HUMAN	ITCAEEGWSPTPK	0	0.361854
Q9Y5Y7	0.148851	-0.0974008	0.395103	14.5858	1.20818	0.23154	0.613886	-5.53242	Q9Y5Y7	LYVE1	Lymphatic vessel endothelial hyaluronic acid receptor 1	LYVE1_HUMAN	NGVGVLIWK	0	0.255991
P29401	0.25135	-0.186697	0.689397	11.8421	1.1493	0.255288	0.643374	-5.55302	P29401;P29401-2	TKT	Transketolase;Isoform 2 of Transketolase	TKT_HUMAN	LDNLVAILDINR	8.57143	0.518748
P01717	0.217946	-0.148484	0.584376	17.0136	1.18883	0.239018	0.625482	-5.55458	P01717	IGLV3-25	Immunoglobulin lambda variable 3-25	LV325_HUMAN	QYAYWYQQK	0	0.647425
P60709	-0.233639	-0.631347	0.164068	15.1473	-1.1742	0.244781	0.636291	-5.57109	P60709	ACTB	Actin, cytoplasmic 1	ACTB_HUMAN	QEYDESGPSIVHR	0	0.666655
P05362	0.277608	-0.19649	0.751707	13.3804	1.17037	0.246306	0.636291	-5.57538	P05362	ICAM1	Intercellular adhesion molecule 1	ICAM1_HUMAN	LLGIETPLPK	8.09524	3.13623
P03952	-0.117996	-0.320383	0.08439	17.7812	-1.16533	0.248327	0.637425	-5.58102	P03952	KLKB1	Plasma kallikrein	KLKB1_HUMAN	IAYGTQGSSGYSLR	0	0.145008
P02747	0.152441	-0.11091	0.415793	18.8663	1.15699	0.251693	0.641975	-5.59028	P02747	C1QC	Complement C1q subcomponent subunit C	C1QC_HUMAN	TNQVNSGGVLLR	0	0.246416
A0A0C4DH72	0.149695	-0.11098	0.41037	17.3079	1.14781	0.255434	0.643374	-5.6004	A0A0C4DH72	IGKV1-6	Immunoglobulin kappa variable 1-6	KV106_HUMAN	LLIYAASSLQSGVPSR	0	0.313753
P01009	-0.0871263	-0.239908	0.0656559	24.7711	-1.13982	0.258722	0.644127	-5.60915	P01009	SERPINA1	Alpha-1-antitrypsin	A1AT_HUMAN	SVLGQLGITK	0	0.159998
P02647	-0.113433	-0.312433	0.0855674	23.0522	-1.13932	0.258929	0.644127	-5.6097	P02647	APOA1	Apolipoprotein A-I	APOA1_HUMAN	VQPYLDDFQK	0	0.16414
Q6UWP8	0.194111	-0.153775	0.541997	11.1906	1.11599	0.268852	0.659701	-5.62142	Q6UWP8	SBSN	Suprabasin	SBSN_HUMAN	FGQGVHHAAGQAGNEAGR	12.8571	2.90022
Q92743	-0.194601	-0.540594	0.151392	12.3958	-1.12419	0.265244	0.655787	-5.62609	Q92743	HTRA1	Serine protease HTRA1	HTRA1_HUMAN	LPVLLLGR	2.85714	0.491903
P04430	-0.155889	-0.436452	0.124673	15.2765	-1.11057	0.271018	0.659701	-5.64067	P04430	IGKV1-16	Immunoglobulin kappa variable 1-16	KV116_HUMAN	ASQGISNYLAWFQQK	0	0.298274
O14786	0.108549	-0.087109	0.304206	12.868	1.10889	0.271738	0.659701	-5.64246	O14786;O14786-2;O14786-3	NRP1	Neuropilin-1;Isoform 2 of Neuropilin-1;Isoform 3 of Neuropilin-1	NRP1_HUMAN	IAPPPVVSSGPFLFIK	0	0.213865
P02652	-0.205196	-0.579812	0.16942	21.282	-1.09482	0.277808	0.666615	-5.65732	P02652	APOA2	Apolipoprotein A-II	APOA2_HUMAN	EQLTPLIK	0	0.767189
P05546	-0.120865	-0.341976	0.100247	18.1689	-1.09257	0.278787	0.666615	-5.65968	P05546	SERPIND1	Heparin cofactor 2	HEP2_HUMAN	IAIDLFK	0	0.173744
Q16627	0.205307	-0.170884	0.581497	13.2328	1.09083	0.279548	0.666615	-5.66151	Q16627;Q16627-2	CCL14	C-C motif chemokine 14;Isoform HCC-3 of C-C motif chemokine 14	CCL14_HUMAN	PGIVFITK	2.38095	0.460664
P01704	-0.219439	-0.655026	0.216148	16.2494	-1.00987	0.317032	0.685823	-5.67695	P01704	IGLV2-14	Immunoglobulin lambda variable 2-14	LV214_HUMAN	LMIYEVSNRPSGVSNR	9.52381	1.08067
P08709	0.152679	-0.131326	0.436684	13.0126	1.07452	0.286733	0.670765	-5.67844	P08709;P08709-2	F7	Coagulation factor VII;Isoform B of Coagulation factor VII	FA7_HUMAN	VAQVIIPSTYVPGTTNHDIALLR	0	0.281645
Q03591	-0.159643	-0.45747	0.138185	17.2231	-1.07138	0.288127	0.670765	-5.68167	Q03591	CFHR1	Complement factor H-related protein 1	FHR1_HUMAN	INHGILYDEEK	0	0.359322
P19320	0.124182	-0.108509	0.356873	14.2929	1.0667	0.290223	0.670765	-5.68648	P19320	VCAM1	Vascular cell adhesion protein 1	VCAM1_HUMAN	QSTQTLYVNVAPR	0	0.36232
P04211	-0.396851	-1.14223	0.348532	16.4436	-1.06416	0.29136	0.670765	-5.68907	P04211	IGLV7-43	Immunoglobulin lambda variable 7-43	LV743_HUMAN	FSGSLLGGK	0	1.73586
P06312	-0.145173	-0.418654	0.128308	20.2588	-1.06101	0.292778	0.670765	-5.69228	P06312	IGKV4-1	Immunoglobulin kappa variable 4-1	KV401_HUMAN	LLIYWASTR	0	0.279438
A0A0J9YX35	0.140553	-0.125383	0.406489	17.0145	1.05639	0.294867	0.670765	-5.69698	A0A0J9YX35	IGHV3-64D	Immunoglobulin heavy variable 3-64D	HV64D_HUMAN	LSCSASGFTFSSYAMHWVR	0	0.323367
P61769	0.180548	-0.162562	0.523659	15.9221	1.05177	0.296967	0.670765	-5.70166	P61769	B2M	Beta-2-microglobulin	B2MG_HUMAN	SNFLNCYVSGFHPSDIEVDLLK	0	0.573604
P02776	0.204446	-0.184281	0.593172	16.9205	1.05122	0.297215	0.670765	-5.70221	P02776	PF4	Platelet factor 4	PLF4_HUMAN	ICLDLQAPLYK	0	1.16852
P04040	-0.188164	-0.546055	0.169726	13.5423	-1.05087	0.297377	0.670765	-5.70257	P04040	CAT	Catalase	CATA_HUMAN	DYPLIPVGK	0	0.93316
P12259	0.103158	-0.093458	0.299775	16.1183	1.04869	0.298372	0.670765	-5.70477	P12259	F5	Coagulation factor V	FA5_HUMAN	EDGILGPIIR	0	0.152757
P00746	0.182556	-0.167429	0.532542	16.17	1.04257	0.301172	0.670765	-5.71091	P00746	CFD	Complement factor D	CFAD_HUMAN	ATLGPAVRPLPWQR	0	0.622043
P20851	-0.0847944	-0.247387	0.0777986	15.9169	-1.04238	0.301262	0.670765	-5.7111	P20851;P20851-2	C4BPB	C4b-binding protein beta chain;Isoform 2 of C4b-binding protein beta chain	C4BPB_HUMAN	SQCLEDHTWAPPFPICK	0	0.119652
P04003	-0.0923626	-0.270877	0.0861516	21.0005	-1.03415	0.305061	0.675493	-5.71931	P04003	C4BPA	C4b-binding protein alpha chain	C4BPA_HUMAN	CHPGYKPTTDEPTTVICQK	0	0.129621
A0A0C4DH34	0.235333	-0.226059	0.696725	13.6947	1.01947	0.311921	0.685823	-5.7338	A0A0C4DH34	IGHV4-28	Immunoglobulin heavy variable 4-28	HV428_HUMAN	LSSVTAVDTAVYYCAR	0	1.11877
P07195	-0.190216	-0.566018	0.185586	14.8216	-1.01169	0.315597	0.685823	-5.74139	P07195	LDHB	L-lactate dehydrogenase B chain	LDHB_HUMAN	FIIPQIVK	0	0.939682
Q06033	0.127544	-0.12526	0.380349	18.5202	1.00841	0.317157	0.685823	-5.74458	Q06033;Q06033-2	ITIH3	Inter-alpha-trypsin inhibitor heavy chain H3;Isoform 2 of Inter-alpha-trypsin inhibitor heavy chain H3	ITIH3_HUMAN	EHLVQATPENLQEAR	0	0.327799
P0C0L4	0.14132	-0.139477	0.422117	21.1146	1.00594	0.318333	0.685823	-5.74697	P0C0L4	C4A	Complement C4-A	CO4A_HUMAN	VGDTLNLNLR	0	0.278058
P15814	0.207031	-0.205707	0.619769	21.4386	1.00259	0.319937	0.685823	-5.75022	P15814	IGLL1	Immunoglobulin lambda-like polypeptide 1	IGLL1_HUMAN	ATPSVTLFPPSSEELQANK	0	0.672467
A0A0B4J1Y9	0.220681	-0.222563	0.663925	16.894	0.995135	0.323518	0.688045	-5.75737	A0A0B4J1Y9	IGHV3-72	Immunoglobulin heavy variable 3-72	HV372_HUMAN	ANSYTTEYAASVK	0	0.810165
Q14624	-0.10224	-0.309615	0.105136	21.5501	-0.985424	0.328226	0.688045	-5.76663	Q14624	ITIH4	Inter-alpha-trypsin inhibitor heavy chain H4	ITIH4_HUMAN	LALDNGGLAR	0	0.187603
O14791	-0.132617	-0.402568	0.137333	17.3091	-0.981923	0.329934	0.688045	-5.76994	O14791;O14791-2	APOL1	Apolipoprotein L1;Isoform 2 of Apolipoprotein L1	APOL1_HUMAN	VNEPSILEMSR	0	0.346608
P08185	-0.0878205	-0.266679	0.0910383	17.4758	-0.9814	0.33019	0.688045	-5.77044	P08185	SERPINA6	Corticosteroid-binding globulin	CBG_HUMAN	GTWTQPFDLASTR	0	0.135849
P13473	-0.156084	-0.476371	0.164202	13.269	-0.974049	0.333797	0.688045	-5.77736	P13473;P13473-2;P13473-3	LAMP2	Lysosome-associated membrane glycoprotein 2;Isoform LAMP-2B of Lysosome-associated membrane glycoprotein 2;Isoform LAMP-2C of Lysosome-associated membrane glycoprotein 2	LAMP2_HUMAN	IPLNDLFR	0.47619	0.359738
P00740	-0.10607	-0.32476	0.112621	17.2895	-0.969444	0.336071	0.688045	-5.78167	P00740	F9	Coagulation factor IX	FA9_HUMAN	SCEPAVPFPCGR	0	0.179253
P54108	-0.124074	-0.380373	0.132225	13.6351	-0.9676	0.336984	0.688045	-5.78339	P54108;P54108-2;P54108-3	CRISP3	Cysteine-rich secretory protein 3;Isoform 2 of Cysteine-rich secretory protein 3;Isoform 3 of Cysteine-rich secretory protein 3	CRIS3_HUMAN	LYVPYEQGAPCASCPDNCDDGLCTNGCK	0	0.218256
P01700	0.203675	-0.21755	0.6249	20.2329	0.96646	0.337549	0.688045	-5.78445	P01700	IGLV1-47	Immunoglobulin lambda variable 1-47	LV147_HUMAN	SGTSASLAISGLR	0	0.798026
Q04756	-0.101091	-0.310343	0.108161	14.8973	-0.965616	0.337968	0.688045	-5.78523	Q04756	HGFAC	Hepatocyte growth factor activator	HGFA_HUMAN	SQFVQPICLPEPGSTFPAGHK	0	0.157528
Q14520	0.100402	-0.107457	0.30826	16.8381	0.965457	0.338047	0.688045	-5.78538	Q14520;Q14520-2	HABP2	Hyaluronan-binding protein 2;Isoform 2 of Hyaluronan-binding protein 2	HABP2_HUMAN	GQCLITQSPPYYR	0	0.138407
P05062	-0.282834	-0.876351	0.310683	14.5332	-0.952486	0.34453	0.697716	-5.79736	P05062	ALDOB	Fructose-bisphosphate aldolase B	ALDOB_HUMAN	ELSEIAQSIVANGK	0.47619	1.63974
P02649	0.21144	-0.23913	0.66201	19.6067	0.937961	0.351885	0.706302	-5.81059	P02649	APOE	Apolipoprotein E	APOE_HUMAN	VQAAVGTSAAPVPSDNH	0	0.616562
P01743	-0.142212	-0.445808	0.161383	14.548	-0.936272	0.352746	0.706302	-5.81212	P01743	IGHV1-46	Immunoglobulin heavy variable 1-46	HV146_HUMAN	ASGYTFTSYYMHWVR	0	0.432901
P51884	-0.0977299	-0.307571	0.112111	16.8722	-0.930891	0.355502	0.706302	-5.81696	P51884	LUM	Lumican	LUM_HUMAN	ILGPLSYSK	0	0.150204
A0A087WW87	-0.134103	-0.422208	0.154003	20.2505	-0.930349	0.35578	0.706302	-5.81745	A0A087WW87;P01614	IGKV2-40;IGKV2D-40	Immunoglobulin kappa variable 2-40;Immunoglobulin kappa variable 2D-40	KV240_HUMAN;KVD40_HUMAN	FSGSGSGTDFTLK	0	0.26307
P02768	-0.099265	-0.315384	0.116854	28.0338	-0.918044	0.362135	0.715394	-5.82841	P02768	ALB	Serum albumin	ALBU_HUMAN	LCTVATLR	0	0.186583
A0A0C4DH29	0.164078	-0.214606	0.542762	14.0147	0.86753	0.389268	0.747024	-5.83431	A0A0C4DH29	IGHV1-3	Immunoglobulin heavy variable 1-3	HV103_HUMAN	DTSASTAYMELSSLR	7.14286	0.484739
Q9NQ79	-0.141357	-0.458285	0.175571	12.9613	-0.891781	0.375996	0.734139	-5.84203	Q9NQ79;Q9NQ79-2;Q9NQ79-3	CRTAC1	Cartilage acidic protein 1;Isoform 2 of Cartilage acidic protein 1;Isoform 3 of Cartilage acidic protein 1	CRAC1_HUMAN	WEDILSDEVNVAR	0.47619	0.326982
Q06830	-0.348067	-1.16584	0.469707	13.3279	-0.852197	0.397651	0.752363	-5.84223	Q06830	PRDX1	Peroxiredoxin-1	PRDX1_HUMAN	ATAVMPDGQFK	10	2.82749
P01042	-0.0560308	-0.181811	0.069749	21.5164	-0.890383	0.376684	0.734139	-5.85255	P01042	KNG1	Kininogen-1	KNG1_HUMAN	YFIDFVAR	0	0.067391
A0A0C4DH67	0.11158	-0.139112	0.362271	17.5049	0.889624	0.377089	0.734139	-5.8532	A0A0C4DH67	IGKV1-8	Immunoglobulin kappa variable 1-8	KV108_HUMAN	LLIYAASTLQSGVPSR	0	0.281082
A0A075B6P5	-0.146762	-0.479259	0.185736	17.9579	-0.882237	0.381038	0.738262	-5.85952	A0A075B6P5;P01615	IGKV2-28;IGKV2D-28	Immunoglobulin kappa variable 2-28;Immunoglobulin kappa variable 2D-28	KV228_HUMAN;KVD28_HUMAN	PGQSPQLLIYLGSNR	0	0.413957
P00748	-0.10935	-0.360684	0.141983	17.1639	-0.86962	0.387844	0.747024	-5.87019	P00748	F12	Coagulation factor XII	FA12_HUMAN	NPDNDIRPWCFVLNR	0	0.215952
Q08830	0.142799	-0.191198	0.476796	13.3807	0.854837	0.395968	0.752363	-5.87317	Q08830	FGL1	Fibrinogen-like protein 1	FGL1_HUMAN	QLLQENEVQFLDK	2.85714	0.78711
P02750	-0.0933372	-0.310791	0.124116	20.3545	-0.857925	0.394221	0.752363	-5.87995	P02750	LRG1	Leucine-rich alpha-2-glycoprotein	A2GL_HUMAN	DLLLPQPDLR	0	0.325257
P16070	0.0790782	-0.110679	0.268835	15.0966	0.832951	0.408053	0.768435	-5.90035	P16070;P16070-10;P16070-11;P16070-12;P16070-13;P16070-14;P16070-15;P16070-16;P16070-17;P16070-18;P16070-3;P16070-4;P16070-5;P16070-6;P16070-7;P16070-8;P16070-9	CD44	CD44 antigen;Isoform 10 of CD44 antigen;Isoform 11 of CD44 antigen;Isoform 12 of CD44 antigen;Isoform 13 of CD44 antigen;Isoform 14 of CD44 antigen;Isoform 15 of CD44 antigen;Isoform 16 of CD44 antigen;Isoform 17 of CD44 antigen;Isoform 18 of CD44 antigen;Isoform 3 of CD44 antigen;Isoform 4 of CD44 antigen;Isoform 5 of CD44 antigen;Isoform 6 of CD44 antigen;Isoform 7 of CD44 antigen;Isoform 8 of …	CD44_HUMAN	ALSIGFETCR	0	0.194556
P07737	-0.144273	-0.498915	0.21037	12.6575	-0.813382	0.419145	0.777676	-5.90658	P07737	PFN1	Profilin-1	PROF1_HUMAN	DSPSVWAAVPGK	2.38095	0.651414
P02679	0.156753	-0.223903	0.537408	15.7632	0.823082	0.4136	0.774015	-5.90825	P02679;P02679-2	FGG	Fibrinogen gamma chain;Isoform Gamma-A of Fibrinogen gamma chain	FIBG_HUMAN	YEASILTHDSSIR	0	0.888388
P0C0L5	0.121652	-0.174567	0.417872	18.168	0.820856	0.414856	0.774015	-5.91002	P0C0L5	C4B	Complement C4-B	CO4B_HUMAN	GSSTWLTAFVLK	0	0.307781
P01772	0.161766	-0.237111	0.560643	20.3984	0.810602	0.420678	0.777676	-5.91811	P01772	IGHV3-33	Immunoglobulin heavy variable 3-33	HV333_HUMAN	NTLYLQMNSLR	0	0.808377
P06702	0.272347	-0.437255	0.981949	13.1591	0.768172	0.445484	0.797911	-5.92149	P06702	S100A9	Protein S100-A9	S10A9_HUMAN	LGHPDTLNQGEFK	11.4286	1.49543
A0A0B4J1X8	0.161207	-0.238849	0.561264	18.5167	0.805422	0.423638	0.779571	-5.92216	A0A0B4J1X8	IGHV3-43	Immunoglobulin heavy variable 3-43	HV343_HUMAN	TEDTALYYCAK	0	0.463221
Q13822	0.0980269	-0.159828	0.355882	12.4513	0.760353	0.450005	0.801595	-5.94033	Q13822;Q13822-2;Q13822-3	ENPP2	Ectonucleotide pyrophosphatase/phosphodiesterase family member 2;Isoform 2 of Ectonucleotide pyrophosphatase/phosphodiesterase family member 2;Isoform 3 of Ectonucleotide pyrophosphatase/phosphodiesterase family member 2	ENPP2_HUMAN	VSPSFSQNCLAYK	7.61905	1.05296
O75594	0.122258	-0.208339	0.452856	11.9861	0.740167	0.462168	0.809798	-5.94076	O75594	PGLYRP1	Peptidoglycan recognition protein 1	PGRP1_HUMAN	ALASECAQHLSLPLR	11.4286	0.412056
Q16270	0.114673	-0.188232	0.417579	11.8725	0.757183	0.451887	0.801595	-5.94265	Q16270;Q16270-2	IGFBP7	Insulin-like growth factor-binding protein 7;Isoform 2 of Insulin-like growth factor-binding protein 7	IBP7_HUMAN	ITVVDALHEIPVK	4.7619	0.614017
P06310	0.148436	-0.237178	0.534051	13.7079	0.769639	0.444468	0.797911	-5.94269	P06310	IGKV2-30	Immunoglobulin kappa variable 2-30	KV230_HUMAN	SSQSLVYSDGNTYLNWFQQRPGQSPR	0.47619	0.51812
O75460	-0.134259	-0.480714	0.212197	18.6375	-0.774561	0.441527	0.797911	-5.94576	O75460	ERN1	Serine/threonine-protein kinase/endoribonuclease IRE1	ERN1_HUMAN	LTPTLYVGK	0	0.730915
P00747	-0.070487	-0.253008	0.112034	19.4247	-0.771891	0.443096	0.797911	-5.94776	P00747	PLG	Plasminogen	PLMN_HUMAN	RWELCDIPR	0	0.124872
P07900	0.143087	-0.227802	0.513977	20.0537	0.771113	0.443553	0.797911	-5.94834	P07900;P07900-2	HSP90AA1	Heat shock protein HSP 90-alpha;Isoform 2 of Heat shock protein HSP 90-alpha	HS90A_HUMAN	HLEINPDHSIIETLR	0	0.86767
P26927	-0.120981	-0.435681	0.193719	14.4291	-0.768392	0.445156	0.797911	-5.95037	P26927	MST1	Hepatocyte growth factor-like protein	HGFL_HUMAN	EAACVWCNGEEYR	0	0.313419
P32119	-0.129522	-0.47273	0.213686	13.4714	-0.754302	0.453508	0.801595	-5.96076	P32119	PRDX2	Peroxiredoxin-2	PRDX2_HUMAN	RLSEDYGVLK	0	0.642319
P01715	0.133488	-0.222037	0.489014	15.3878	0.750471	0.455795	0.80212	-5.96356	P01715	IGLV3-1	Immunoglobulin lambda variable 3-1	LV301_HUMAN	YACWYQQK	0.47619	0.753797
P33908	-0.0934961	-0.34797	0.160978	14.8518	-0.734364	0.465481	0.812072	-5.97514	P33908	MAN1A1	Mannosyl-oligosaccharide 1,2-alpha-mannosidase IA	MA1A1_HUMAN	FDGGVEAIATR	0	0.275552
A0A0B4J1V6	0.212887	-0.380859	0.806632	17.9771	0.716653	0.476265	0.821047	-5.9876	A0A0B4J1V6	IGHV3-73	Immunoglobulin heavy variable 3-73	HV373_HUMAN	GLEWVGR	0	1.46685
P06732	-0.207983	-0.830095	0.414128	15.5457	-0.66913	0.506052	0.821047	-5.99038	P06732	CKM	Creatine kinase M-type	KCRM_HUMAN	FEEILTR	5.71429	1.91763
P01597	0.101377	-0.18499	0.387744	15.8459	0.707584	0.481841	0.821047	-5.99387	P01597;P04432	IGKV1-39;IGKV1D-39	Immunoglobulin kappa variable 1-39;Immunoglobulin kappa variable 1D-39	KV139_HUMAN;KVD39_HUMAN	ASQSISSYLNWYQQK	0	0.335819
P09172	-0.246896	-1.00625	0.51246	14.6409	-0.650757	0.517758	0.82564	-6.00097	P09172	DBH	Dopamine beta-hydroxylase	DOPO_HUMAN	TPEGLTLLFK	3.80952	1.65365
A0A075B6R2	0.145969	-0.272705	0.564643	14.8112	0.696859	0.488482	0.821047	-6.00117	A0A075B6R2	IGHV4-4	Immunoglobulin heavy variable 4-4	HV404_HUMAN	SRVTISVDK	0	0.572119
P02655	0.108689	-0.204337	0.421716	19.6656	0.694013	0.490253	0.821047	-6.00309	P02655	APOC2	Apolipoprotein C-II	APOC2_HUMAN	TYLPAVDEK	0	0.309578
P11226	0.142634	-0.268455	0.553724	14.9954	0.693504	0.49057	0.821047	-6.00343	P11226	MBL2	Mannose-binding protein C	MBL2_HUMAN	TEGQFVDLTGNR	0	0.68693
P36222	0.190231	-0.460507	0.84097	13.7699	0.585766	0.560414	0.83765	-6.0051	P36222	CHI3L1	Chitinase-3-like protein 1	CH3L1_HUMAN	EGDGSCFPDALDR	6.66667	2.25113
P55056	0.116315	-0.220693	0.453324	14.67	0.689853	0.492847	0.821047	-6.00588	P55056	APOC4	Apolipoprotein C-IV	APOC4_HUMAN	AWFLESK	0	0.738775
P01602	0.0916833	-0.174663	0.358029	16.2251	0.688026	0.493989	0.821047	-6.00711	P01602	IGKV1-5	Immunoglobulin kappa variable 1-5	KV105_HUMAN	ASQSISSWLAWYQQK	0	0.293488
P02788	-0.151588	-0.593433	0.290258	13.9074	-0.685731	0.495426	0.821047	-6.00864	P02788	LTF	Lactotransferrin	TRFL_HUMAN	CGLVPVLAENYK	0	0.846262
P07359	0.089898	-0.172653	0.352449	14.2648	0.684379	0.496273	0.821047	-6.00953	P07359	GP1BA	Platelet glycoprotein Ib alpha chain	GP1BA_HUMAN	LTSLPLGALR	0	0.195562
P00739	-0.109661	-0.432466	0.213143	17.7424	-0.679009	0.499646	0.821047	-6.01309	P00739	HPR	Haptoglobin-related protein	HPTR_HUMAN	VGYVSGWGQSDNFK	0	0.412509
P35542	-0.25718	-1.01516	0.500797	18.5179	-0.678175	0.500171	0.821047	-6.01364	P35542	SAA4	Serum amyloid A-4 protein	SAA4_HUMAN	EALQGVGDMGR	0	1.70455
P05154	0.11015	-0.214695	0.434995	13.9737	0.67775	0.500438	0.821047	-6.01392	P05154	SERPINA5	Plasma serine protease inhibitor	IPSP_HUMAN	DFTFDLYR	0	0.366216
Q92496	-0.106223	-0.422828	0.210382	15.2252	-0.670597	0.504954	0.821047	-6.0186	Q92496;Q92496-2	CFHR4	Complement factor H-related protein 4;Isoform 2 of Complement factor H-related protein 4	FHR4_HUMAN	VYLPWSR	0	0.543375
P14151	-0.104087	-0.415808	0.207634	14.8382	-0.667407	0.506975	0.821047	-6.02067	P14151;P14151-2	SELL	L-selectin;Isoform 2 of L-selectin	LYAM1_HUMAN	SYYWIGIR	0	0.349629
P48740	0.0619857	-0.125044	0.249015	15.7744	0.662433	0.510136	0.821047	-6.02388	P48740	MASP1	Mannan-binding lectin serine protease 1	MASP1_HUMAN	DQVLVSCDTGYK	0	0.162696
P02654	0.12177	-0.245999	0.489539	19.1289	0.661798	0.51054	0.821047	-6.02429	P02654	APOC1	Apolipoprotein C-I	APOC1_HUMAN	EWFSETFQK	0	0.486014
P01742	0.17713	-0.358148	0.712407	19.9379	0.661414	0.510785	0.821047	-6.02453	P01742	IGHV1-69	Immunoglobulin heavy variable 1-69	HV169_HUMAN	SEDTAVYYCAR	0	1.81474
A0A0B4J1V2	0.116708	-0.236144	0.469559	14.8506	0.661101	0.510984	0.821047	-6.02474	A0A0B4J1V2	IGHV2-26	Immunoglobulin heavy variable 2-26	HV226_HUMAN	ALEWLAHIFSNDEK	0	0.737842
P20742	0.106281	-0.215342	0.427903	21.0098	0.660493	0.511371	0.821047	-6.02513	P20742	PZP	Pregnancy zone protein	PZP_HUMAN	MVSGFIPLKPTVK	0	0.345315
P01703	0.100358	-0.209275	0.409992	16.4212	0.647837	0.51947	0.82564	-6.03316	P01703	IGLV1-40	Immunoglobulin lambda variable 1-40	LV140_HUMAN	LLIYGNSNRPSGVPDR	0	0.374839
A0A0J9YXX1	-0.248805	-1.01812	0.520509	14.7896	-0.646423	0.520379	0.82564	-6.03405	A0A0J9YXX1	IGHV5-10-1	Immunoglobulin heavy variable 5-10-1	HV5X1_HUMAN	GLEWMGR	0.47619	2.39478
Q8N8K9	0.13461	-0.300941	0.570161	15.1186	0.61793	0.538909	0.834734	-6.04211	Q8N8K9;Q8N8K9-3	KIAA1958	Uncharacterized protein KIAA1958;Isoform 3 of Uncharacterized protein KIAA1958	K1958_HUMAN	YALNVWR	1.42857	0.830981
Q14515	-0.310951	-1.31298	0.69108	13.1657	-0.620457	0.537256	0.834734	-6.04324	Q14515;Q14515-2	SPARCL1	SPARC-like protein 1;Isoform 2 of SPARC-like protein 1	SPRL1_HUMAN	PHCVCQDPVTCPPTK	2.85714	3.2852
A0A087WSY6	0.081141	-0.176213	0.338495	18.4593	0.630189	0.530875	0.834734	-6.04412	A0A087WSY6	IGKV3D-15	Immunoglobulin kappa variable 3D-15	KVD15_HUMAN	LLIYGASIR	0.47619	0.971342
P29622	-0.0613918	-0.25673	0.133946	16.3615	-0.62818	0.532181	0.834734	-6.04535	P29622	SERPINA4	Kallistatin	KAIN_HUMAN	IAPANADFAFR	0	0.180233
A0A075B6K2	0.163536	-0.360617	0.68769	18.8348	0.623615	0.535156	0.834734	-6.04812	A0A075B6K2	IGLV3-12	Immunoglobulin lambda variable 3-12	LV312_HUMAN	FSGSNPGNTATLTISR	0	1.16276
P01701	0.141846	-0.318797	0.602489	15.6754	0.615479	0.540479	0.834734	-6.05302	P01701	IGLV1-51	Immunoglobulin lambda variable 1-51	LV151_HUMAN	VTISCSGSSSNIGNNYVSWYQQLPGTAPK	0	1.05579
A0A0B4J1U3	-0.141777	-0.602343	0.31879	14.6544	-0.61528	0.54061	0.834734	-6.05314	A0A0B4J1U3	IGLV1-36	Immunoglobulin lambda variable 1-36	LV136_HUMAN	VTISCSGSSSNIGNNAVNWYQQLPGK	2.38095	0.80259
Q13103	-0.143354	-0.622561	0.335853	13.8246	-0.598121	0.551962	0.83765	-6.05381	Q13103	SPP2	Secreted phosphoprotein 24	SPP24_HUMAN	VNSQSLSPYLFR	0.47619	0.711325
P04439	0.184964	-0.516727	0.886655	12.1151	0.527981	0.599586	0.850695	-6.05409	P04439;P04439-2	HLA-A	HLA class I histocompatibility antigen, A alpha chain;Isoform 2 of HLA class I histocompatibility antigen, A alpha chain	HLAA_HUMAN	DGEDQTQDTELVETRPAGDGTFQK	11.9048	2.21584
P24158	-0.116853	-0.501393	0.267687	14.0028	-0.607378	0.545807	0.83765	-6.05784	P24158	PRTN3	Myeloblastin	PRTN3_HUMAN	LFPDFFTR	0.47619	0.679164
P80748	-0.126123	-0.542931	0.290685	16.1295	-0.604809	0.547501	0.83765	-6.05935	P80748	IGLV3-21	Immunoglobulin lambda variable 3-21	LV321_HUMAN	SVHWYQQKPGQAPVLVVYDDSDRPSGIPER	0	0.594259
P59665	0.27909	-0.773793	1.33197	16.2389	0.530535	0.597755	0.850695	-6.06399	P59665;P59666	DEFA1;DEFA3	Neutrophil defensin 1;Neutrophil defensin 3	DEF1_HUMAN;DEF3_HUMAN	RYGTCIYQGR	4.28571	3.58344
P98160	0.0832339	-0.196812	0.36328	12.2414	0.594062	0.554621	0.83765	-6.06561	P98160	HSPG2	Basement membrane-specific heparan sulfate proteoglycan core protein	PGBM_HUMAN	SPAYTLVWTR	3.80952	0.346464
P02765	-0.0761545	-0.333712	0.181402	20.935	-0.590994	0.556662	0.83765	-6.06738	P02765	AHSG	Alpha-2-HS-glycoprotein	FETUA_HUMAN	FSVVYAK	0	0.233589
P06681	-0.0596511	-0.26382	0.144518	17.0533	-0.583969	0.561348	0.83765	-6.07139	P06681	C2	Complement C2	CO2_HUMAN	AVISPGFDVFAK	0	0.17204
P08697	0.0557541	-0.135304	0.246812	18.8485	0.583274	0.561813	0.83765	-6.07179	P08697	SERPINF2	Alpha-2-antiplasmin	A2AP_HUMAN	LCQDLGPGAFR	0	0.138644
P00325	0.17589	-0.429239	0.781019	13.6198	0.58097	0.563355	0.83765	-6.07309	P00325	ADH1B	All-trans-retinol dehydrogenase [NAD(+)] ADH1B	ADH1B_HUMAN	KPFSIEDVEVAPPK	0	1.25189
Q6UX71	0.0500774	-0.122484	0.222639	13.2764	0.580041	0.563978	0.83765	-6.07362	Q6UX71;Q6UX71-2	PLXDC2	Plexin domain-containing protein 2;Isoform 2 of Plexin domain-containing protein 2	PXDC2_HUMAN	VGLSDAFVVVHR	0	0.12534
P07988	0.118769	-0.291958	0.529496	14.175	0.577977	0.565362	0.83765	-6.07478	P07988	SFTPB	Pulmonary surfactant-associated protein B	PSPB_HUMAN	QFVEQHTPQLLTLVPR	3.80952	0.7555
P01714	0.101262	-0.251656	0.45418	15.9063	0.573499	0.56837	0.838815	-6.07729	P01714	IGLV3-19	Immunoglobulin lambda variable 3-19	LV319_HUMAN	PGQAPVLVIYGK	0	0.798131
Q92954	-0.0983949	-0.443053	0.246263	14.8547	-0.570617	0.570311	0.838815	-6.07889	Q92954;Q92954-3;Q92954-6	PRG4	Proteoglycan 4;Isoform C of Proteoglycan 4;Isoform F of Proteoglycan 4	PRG4_HUMAN	DQYYNIDVPSR	0	0.483791
Q15166	-0.0966463	-0.479631	0.286338	11.9606	-0.505074	0.61541	0.858167	-6.08035	Q15166	PON3	Serum paraoxonase/lactonase 3	PON3_HUMAN	ELFNPHGISIFIDK	6.19048	0.689469
A0A075B6J9	0.133014	-0.338404	0.604432	15.5204	0.563964	0.574802	0.842346	-6.08256	A0A075B6J9	IGLV2-18	Immunoglobulin lambda variable 2-18	LV218_HUMAN	VSWYQQPPGTAPK	0	0.663054
Q9Y6R7	-0.0900004	-0.412987	0.232986	15.5937	-0.556955	0.579552	0.843615	-6.08638	Q9Y6R7	FCGBP	IgGFc-binding protein	FCGBP_HUMAN	LPVVLANGQIR	0	0.449495
P15169	-0.0645478	-0.296377	0.167282	15.2361	-0.55651	0.579855	0.843615	-6.08663	P15169	CPN1	Carboxypeptidase N catalytic chain	CBPN_HUMAN	GMVLDENYNNLANAVISVSGINHDVTSGDHGDYFR	0	0.265429
P01624	0.0822822	-0.215452	0.380017	20.5509	0.552379	0.582664	0.844653	-6.08885	P01624	IGKV3-15	Immunoglobulin kappa variable 3-15	KV315_HUMAN	LLIYGASTR	0	0.343311
Q9HDC9	-0.0709753	-0.332412	0.190461	13.8644	-0.542627	0.589322	0.849435	-6.09405	Q9HDC9	APMAP	Adipocyte plasma membrane-associated protein	APMAP_HUMAN	LENGEIETIAR	0	0.322461
P0DJI8	-0.17046	-0.799798	0.458878	22.2856	-0.541376	0.590178	0.849435	-6.09471	P0DJI8	SAA1	Serum amyloid A-1 protein	SAA1_HUMAN	SFFSFLGEAFDGAR	0	1.37922
P01706	-0.181893	-0.876949	0.513162	15.5853	-0.523237	0.602695	0.850695	-6.0973	P01706	IGLV2-11	Immunoglobulin lambda variable 2-11	LV211_HUMAN	LMIYDVSK	0.47619	1.2388
P02751-1	-0.0654999	-0.314165	0.183165	19.6876	-0.526485	0.60042	0.850695	-6.10245	P02751-1	FN1	Isoform 1 of Fibronectin	FINC_HUMAN	VDVIPVNLPGEHGQR	0	0.203521
P00736	0.0518275	-0.14587	0.249525	18.145	0.523987	0.602146	0.850695	-6.10373	P00736	C1R	Complement C1r subcomponent	C1R_HUMAN	VLNYVDWIK	0	0.125924
Q13093	0.0951618	-0.269597	0.459921	12.2342	0.521455	0.603897	0.850695	-6.10501	Q13093	PLA2G7	Platelet-activating factor acetylhydrolase	PAFA_HUMAN	YPLVVFSHGLGAFR	7.14286	0.55628
P04278	0.0879947	-0.251443	0.427433	16.215	0.518152	0.606187	0.850695	-6.10669	P04278	SHBG	Sex hormone-binding globulin	SHBG_HUMAN	LPLVPALDGCLR	0	0.433967
P55058	-0.0904172	-0.440909	0.260075	14.9518	-0.515624	0.607941	0.850695	-6.10796	P55058;P55058-4	PLTP	Phospholipid transfer protein;Isoform 4 of Phospholipid transfer protein	PLTP_HUMAN	VPHDLDMLLR	0	0.333242
P35527	0.217586	-0.756085	1.19126	14.2097	0.44711	0.656424	0.878866	-6.1169	P35527	KRT9	Keratin, type I cytoskeletal 9	K1C9_HUMAN	QGVDADINGLR	4.28571	3.48122
Q92820	-0.0776295	-0.389547	0.234287	12.9573	-0.497449	0.620623	0.859777	-6.11692	Q92820	GGH	Gamma-glutamyl hydrolase	GGH_HUMAN	DYEILFK	0	0.455042
P78417	-0.0962922	-0.483964	0.291379	12.923	-0.496464	0.621313	0.859777	-6.1174	P78417	GSTO1	Glutathione S-transferase omega-1	GSTO1_HUMAN	VPSLVGSFIR	1.42857	0.538918
O00187	0.0766467	-0.233402	0.386695	15.1267	0.494111	0.622965	0.859777	-6.11854	O00187	MASP2	Mannan-binding lectin serine protease 2	MASP2_HUMAN	LASPGFPGEYANDQER	0	0.291221
P01780	0.0695368	-0.216052	0.355126	19.5836	0.486669	0.6282	0.864043	-6.12209	P01780	IGHV3-7	Immunoglobulin heavy variable 3-7	HV307_HUMAN	GLEWVANIK	0	0.393812
Q9BXR6	-0.0898321	-0.469332	0.289668	14.5506	-0.47313	0.637773	0.874226	-6.12842	Q9BXR6	CFHR5	Complement factor H-related protein 5	FHR5_HUMAN	CLDPCVVSEENMNK	0	0.440451
Q15582	-0.0489917	-0.258218	0.160235	14.8821	-0.468023	0.641401	0.875873	-6.13076	Q15582	TGFBI	Transforming growth factor-beta-induced protein ig-h3	BGH3_HUMAN	STVISYECCPGYEK	0	0.192208
P12111	-0.0750056	-0.397984	0.247973	12.3969	-0.464174	0.64414	0.875873	-6.13251	P12111;P12111-2;P12111-4	COL6A3	Collagen alpha-3(VI) chain;Isoform 2 of Collagen alpha-3(VI) chain;Isoform 4 of Collagen alpha-3(VI) chain	CO6A3_HUMAN	AAPLQGMLPGLLAPLR	2.85714	0.490441
P10124	-0.0227886	-0.590318	0.544741	14.53	-0.0806385	0.936049	0.980334	-6.13257	P10124	SRGN	Serglycin	SRGN_HUMAN	GPMFELLPGESNK	13.8095	0.951455
A0A0A0MS15	-0.0678884	-0.361422	0.225645	17.4296	-0.462273	0.645495	0.875873	-6.13337	A0A0A0MS15	IGHV3-49	Immunoglobulin heavy variable 3-49	HV349_HUMAN	GLEWVGFIR	0	0.466449
P13598	-0.0576539	-0.30938	0.194072	12.1828	-0.457784	0.648699	0.877268	-6.13538	P13598	ICAM2	Intercellular adhesion molecule 2	ICAM2_HUMAN	QVILTLQPTLVAVGK	0.952381	1.04211
P62937	0.0189924	-0.519933	0.557918	12.0925	0.0707385	0.943881	0.980334	-6.13622	P62937	PPIA	Peptidyl-prolyl cis-trans isomerase A	PPIA_HUMAN	VSFELFADK	10	0.708297
Q16610	-0.0465425	-0.252537	0.159453	16.07	-0.451599	0.653125	0.878866	-6.13812	Q16610	ECM1	Extracellular matrix protein 1	ECM1_HUMAN	EVGPPLPQEAVPLQK	0	0.200608
A0M8Q6	-0.161775	-0.883399	0.559848	16.1792	-0.448087	0.655644	0.878866	-6.13966	A0M8Q6	IGLC7	Immunoglobulin lambda constant 7	IGLC7_HUMAN	VTHEGSTVEK	0	1.79006
P12109	-0.0474585	-0.295328	0.200411	12.0645	-0.383077	0.703032	0.894674	-6.13993	P12109	COL6A1	Collagen alpha-1(VI) chain	CO6A1_HUMAN	VAVVQYSGTGQQRPER	9.04762	0.390884
P01705	-0.0998137	-0.855922	0.656295	14.7384	-0.264518	0.792364	0.935407	-6.14235	P01705	IGLV2-23	Immunoglobulin lambda variable 2-23	LV223_HUMAN	LMIYEGSK	7.61905	1.90227
P14618-2	0.111506	-0.417274	0.640287	13.0857	0.421623	0.674774	0.89452	-6.14406	P14618-2	PKM	Isoform M1 of Pyruvate kinase PKM	KPYM_HUMAN	GIFPVLCK	2.85714	1.41473
P15086	-0.0651675	-1.08026	0.949921	17.1232	-0.128748	0.898041	0.971955	-6.1448	P15086	CPB1	Carboxypeptidase B	CBPB1_HUMAN	VNVEDENHINIIR	11.9048	4.61941
P00488	-0.0205986	-0.450479	0.409282	11.9242	-0.0961382	0.923778	0.980334	-6.14592	P00488	F13A1	Coagulation factor XIII A chain	F13A_HUMAN	AVPPNNSNAAEDDLPTVELQGVVPR	9.04762	0.861251
P48740-2	-0.0752415	-0.42301	0.272527	13.7939	-0.432442	0.666913	0.889953	-6.14638	P48740-2	MASP1	Isoform 2 of Mannan-binding lectin serine protease 1	MASP1_HUMAN	VVLHPDFNIQNYNHDIALVQLQEPVPLGPHVMPVCLPR	0	0.495433
Q08211	-0.0416761	-0.525833	0.442481	15.2063	-0.172629	0.863596	0.951586	-6.1491	Q08211	DHX9	ATP-dependent RNA helicase A	DHX9_HUMAN	ISAVSVAER	6.19048	0.834529
Q15113	-0.0448349	-0.256549	0.166879	13.5415	-0.423281	0.673548	0.89452	-6.1502	Q15113	PCOLCE	Procollagen C-endopeptidase enhancer 1	PCOC1_HUMAN	VFDLELHPACR	0	0.246312
A0A0A0MS14	-0.0877471	-0.553311	0.377817	16.5885	-0.376963	0.707524	0.894674	-6.15207	A0A0A0MS14	IGHV1-45	Immunoglobulin heavy variable 1-45	HV145_HUMAN	SEDTAMYYCAR	1.42857	0.750158
P30043	-0.114267	-0.685489	0.456954	13.7335	-0.399962	0.690574	0.894674	-6.15273	P30043	BLVRB	Flavin reductase (NADPH)	BLVRB_HUMAN	NDLSPTTVMSEGAR	5.2381	2.05378
P08246	0.124743	-0.500063	0.749549	13.12	0.399184	0.691144	0.894674	-6.15303	P08246	ELANE	Neutrophil elastase	ELNE_HUMAN	LGNGVQCLAMGWGLLGR	4.28571	1.61008
P15144	-0.0564744	-0.328684	0.215735	12.8829	-0.414676	0.679803	0.894674	-6.15372	P15144	ANPEP	Aminopeptidase N	AMPN_HUMAN	QVTPLFIHFR	0	0.300075
P07339	0.0644871	-0.252037	0.381011	13.9753	0.407218	0.685243	0.894674	-6.1567	P07339	CTSD	Cathepsin D	CATD_HUMAN	VSTLPAITLK	0	0.315221
A0A075B6K5	-0.0578559	-0.344159	0.228447	19.2587	-0.403908	0.687663	0.894674	-6.15801	A0A075B6K5	IGLV3-9	Immunoglobulin lambda variable 3-9	LV39_HUMAN	FSGSNSGNTATLTISR	0	0.274981
P81172	-0.113753	-0.678755	0.451249	12.6541	-0.402415	0.688755	0.894674	-6.1586	P81172	HAMP	Hepcidin	HEPC_HUMAN	DTHFPICIFCCGCCHR	3.33333	0.948713
P01834	0.0414424	-0.165666	0.248551	23.4703	0.399953	0.690559	0.894674	-6.15956	P01834	IGKC	Immunoglobulin kappa constant	IGKC_HUMAN	TVAAPSVFIFPPSDEQLK	0	0.270609
P01709	-0.0799356	-0.48944	0.329569	15.9689	-0.390159	0.697749	0.894674	-6.16334	P01709	IGLV2-8	Immunoglobulin lambda variable 2-8	LV208_HUMAN	LMIYEVSK	0	0.593211
P36955	0.0390832	-0.161344	0.23951	17.837	0.389757	0.698045	0.894674	-6.16349	P36955	SERPINF1	Pigment epithelium-derived factor	PEDF_HUMAN	LAAAVSNFGYDLYR	0	0.146668
P22792	-0.0357794	-0.222358	0.150799	17.588	-0.383295	0.702806	0.894674	-6.16593	P22792	CPN2	Carboxypeptidase N subunit 2	CPN2_HUMAN	LELLSLSK	0	0.128326
P0DOX3	-0.156382	-0.977419	0.664654	17.0765	-0.380703	0.704718	0.894674	-6.16689	P0DOX3		Immunoglobulin delta heavy chain	IGD_HUMAN	ATFTCFVVGSDLK	0	2.14037
P23142	-0.0398825	-0.249443	0.169678	15.8074	-0.380394	0.704946	0.894674	-6.16701	P23142	FBLN1	Fibulin-1	FBLN1_HUMAN	CLAFECPENYR	0	0.176793
P01019	0.0439779	-0.1898	0.277756	19.2268	0.376004	0.708191	0.894674	-6.16863	P01019	AGT	Angiotensinogen	ANGT_HUMAN	VLSALQAVQGLLVAQGR	0	0.261433
P08603	0.0488481	-0.213239	0.310935	22.1664	0.372531	0.710761	0.895115	-6.1699	P08603	CFH	Complement factor H	CFAH_HUMAN	CTSTGWIPAPR	0	0.435
Q9NPH3	0.0583502	-0.262361	0.379062	14.2341	0.363654	0.717347	0.89844	-6.17309	Q9NPH3;Q9NPH3-2;Q9NPH3-3;Q9NPH3-5	IL1RAP	Interleukin-1 receptor accessory protein;Isoform 2 of Interleukin-1 receptor accessory protein;Isoform 3 of Interleukin-1 receptor accessory protein;Isoform 4 of Interleukin-1 receptor accessory protein	IL1AP_HUMAN	VAFPLEVVQK	0.47619	0.473282
A0A075B6S5	0.0710611	-0.320257	0.462379	14.9601	0.362964	0.71786	0.89844	-6.17333	A0A075B6S5	IGKV1-27	Immunoglobulin kappa variable 1-27	KV127_HUMAN	FSGSGSGTDFTLTISSLQPEDVATYYCQK	0	0.672391
A0A0C4DH32	0.0676304	-0.312123	0.447383	18.686	0.35596	0.723072	0.902161	-6.17579	A0A0C4DH32	IGHV3-20	Immunoglobulin heavy variable 3-20	HV320_HUMAN	NSLYLQMNSLR	0	0.628243
P69891	0.0590235	-0.280136	0.398184	20.0412	0.347841	0.729131	0.906913	-6.17858	P69891	HBG1	Hemoglobin subunit gamma-1	HBG1_HUMAN	GTFAQLSELHCDK	0	0.684313
P0DOX2	0.0559672	-0.269408	0.381342	24.0495	0.343804	0.732151	0.907503	-6.17994	P0DOX2		Immunoglobulin alpha-2 heavy chain	IGA2_HUMAN	YLTWASR	0	0.49678
P01011	0.0413788	-0.201455	0.284213	23.2347	0.340588	0.734559	0.907503	-6.18101	P01011	SERPINA3	Alpha-1-antichymotrypsin	AACT_HUMAN	EIGELYLPK	0	0.512898
Q13790	-0.0464105	-0.320709	0.227888	16.196	-0.338184	0.736361	0.907503	-6.18181	Q13790	APOF	Apolipoprotein F	APOF_HUMAN	SGVQQLIQYYQDQK	0	0.620808
P15151	0.03282	-0.313837	0.379477	13.5179	0.189491	0.850366	0.951586	-6.18709	P15151;P15151-2;P15151-3;P15151-4	PVR	Poliovirus receptor;Isoform Beta of Poliovirus receptor;Isoform Gamma of Poliovirus receptor;Isoform Delta of Poliovirus receptor	PVR_HUMAN	RLEFVAAR	3.33333	0.41315
A0A087WSY4	-0.071113	-0.515569	0.373343	14.0942	-0.319802	0.750188	0.919297	-6.18771	A0A087WSY4	IGHV4-30-2	Immunoglobulin heavy variable 4-30-2	HV432_HUMAN	GLEWIGYIYHSGSTYYNPSLK	0	0.791818
P22105	-0.0382658	-0.278744	0.202213	13.012	-0.31805	0.75151	0.919297	-6.18826	P22105;P22105-1;P22105-4	TNXB	Tenascin-X;Isoform 3 of Tenascin-X;Isoform 5 of Tenascin-X	TENX_HUMAN	LQVVPVAANQR	0	0.316491
A0A087WSX0	0.0569349	-0.302761	0.416631	16.4208	0.316376	0.752774	0.919297	-6.18878	A0A087WSX0	IGLV5-45	Immunoglobulin lambda variable 5-45	LV545_HUMAN	PGSPPQYLLR	0	0.431797
P10720	0.040611	-0.221562	0.302784	16.4394	0.309611	0.75789	0.920842	-6.19084	P10720	PF4V1	Platelet factor 4 variant	PF4V_HUMAN	AGPHCPTAQLIATLK	0	0.298801
P02748	-0.0282839	-0.212359	0.155791	20.3834	-0.307118	0.759777	0.920842	-6.1916	P02748	C9	Complement component C9	CO9_HUMAN	LSPIYNLVPVK	0	0.346455
A0A0C4DH24	-0.0636473	-0.47987	0.352575	16.037	-0.305644	0.760895	0.920842	-6.19204	A0A0C4DH24	IGKV6-21	Immunoglobulin kappa variable 6-21	KV621_HUMAN	ASQSIGSSLHWYQQK	0	0.697644
P05164	-0.0490058	-0.530568	0.432557	12.6202	-0.203606	0.839358	0.946366	-6.19414	P05164;P05164-2;P05164-3	MPO	Myeloperoxidase;Isoform H14 of Myeloperoxidase;Isoform H7 of Myeloperoxidase	PERM_HUMAN	IANVFTNAFR	11.4286	0.765319
P02533	-0.00036158	-0.876998	0.876274	13.4627	-0.00082584	0.999344	0.999344	-6.19429	P02533	KRT14	Keratin, type I cytoskeletal 14	K1C14_HUMAN	VLDELTLAR	7.61905	3.73613
A0A0C4DH68	0.0454696	-0.260292	0.351231	16.622	0.297235	0.767276	0.923042	-6.19451	A0A0C4DH68	IGKV2-24	Immunoglobulin kappa variable 2-24	KV224_HUMAN	FSGSGAGTDFTLK	0	0.546519
P01593	0.0488789	-0.279833	0.377591	17.6304	0.297212	0.767293	0.923042	-6.19452	P01593;P01594	IGKV1D-33;IGKV1-33	Immunoglobulin kappa variable 1D-33;Immunoglobulin kappa variable 1-33	KVD33_HUMAN;KV133_HUMAN	LLIYDASNLETGVPSR	0	0.432008
P18428	0.053196	-0.310496	0.416888	17.7925	0.292352	0.770988	0.924727	-6.19592	P18428	LBP	Lipopolysaccharide-binding protein	LBP_HUMAN	ITLPDFTGDLR	0	0.370548
Q6Q788	0.037634	-0.446575	0.521843	12.8594	0.15556	0.876917	0.960319	-6.19636	Q6Q788	APOA5	Apolipoprotein A-V	APOA5_HUMAN	ELFHPYAESLVSGIGR	4.28571	1.15228
P03973	0.0252716	-0.208654	0.259197	13.135	0.216073	0.82966	0.941839	-6.19862	P03973	SLPI	Antileukoproteinase	SLPI_HUMAN	CLDPVDTPNPTR	6.19048	0.350534
A0A0B4J1Y8	-0.0695513	-0.68623	0.547127	16.2226	-0.225576	0.822294	0.941839	-6.19879	A0A0B4J1Y8	IGLV9-49	Immunoglobulin lambda variable 9-49	LV949_HUMAN	FSVLGSGLNR	2.85714	1.42889
P13727	0.0321552	-0.320064	0.384374	13.404	0.182656	0.855691	0.951586	-6.19981	P13727;P13727-2	PRG2	Bone marrow proteoglycan;Isoform 2 of Bone marrow proteoglycan	PRG2_HUMAN	VVGIPGCQTCR	10.9524	0.674719
A0A0A0MT36	0.0795499	-0.562277	0.721377	15.9266	0.247812	0.805108	0.935407	-6.20082	A0A0A0MT36	IGKV6D-21	Immunoglobulin kappa variable 6D-21	KVD21_HUMAN	YASQSISGVPSR	0.952381	1.70929
Q96IY4	-0.0246424	-0.205999	0.156714	16.5555	-0.271587	0.786837	0.935407	-6.20164	Q96IY4	CPB2	Carboxypeptidase B2	CBPB2_HUMAN	SFYANNHCIGTDLNR	0	0.123462
Q13201	-0.0785221	-0.659269	0.502225	13.2727	-0.27025	0.787861	0.935407	-6.20199	Q13201	MMRN1	Multimerin-1	MMRN1_HUMAN	LVEENALAPDFSK	8.09524	1.24724
A0A0C4DH35	-0.0537083	-0.467272	0.359855	18.1633	-0.259574	0.796048	0.935407	-6.20475	A0A0C4DH35	IGHV3-35	Probable non-functional immunoglobulin heavy variable 3-35	HV335_HUMAN	AEDTAVYYCVR	0	0.534284
A0A0B4J1V0	0.0452938	-0.305744	0.396332	15.7768	0.257896	0.797337	0.935407	-6.20518	A0A0B4J1V0	IGHV3-15	Immunoglobulin heavy variable 3-15	HV315_HUMAN	NTLYLQMNSLK	0	0.604238
P02743	0.043145	-0.300322	0.386612	19.82	0.251077	0.802581	0.935407	-6.20687	P02743	APCS	Serum amyloid P-component	SAMP_HUMAN	ESVTDHVNLITPLEK	0	0.349068
O95445-2	-0.0387458	-0.349537	0.272046	16.1589	-0.249182	0.804039	0.935407	-6.20734	O95445-2	APOM	Isoform 2 of Apolipoprotein M	APOM_HUMAN	WIYHLTEGSTDLR	0	0.399887
P04114	0.0282978	-0.201143	0.257739	20.1062	0.246514	0.806094	0.935407	-6.20798	P04114	APOB	Apolipoprotein B-100	APOB_HUMAN	TEVIPPLIENR	0	0.260661
P01833	0.055888	-0.39791	0.509686	15.5225	0.24616	0.806367	0.935407	-6.20807	P01833	PIGR	Polymeric immunoglobulin receptor	PIGR_HUMAN	VYTVDLGR	0	0.878959
Q9UHG3	0.0409911	-0.293272	0.375254	13.8152	0.245111	0.807176	0.935407	-6.20832	Q9UHG3;Q9UHG3-2	PCYOX1	Prenylcysteine oxidase 1;Isoform 2 of Prenylcysteine oxidase 1	PCYOX_HUMAN	LVCSGLLQASK	0	0.486393
P01031	-0.0273066	-0.250653	0.196039	18.2445	-0.244372	0.807746	0.935407	-6.2085	P01031	C5	Complement C5	CO5_HUMAN	TLLPVSKPEIR	0	0.233304
P62805	0.0172892	-0.45165	0.486228	13.7759	0.0737656	0.941445	0.980334	-6.20885	P62805	H4C1	Histone H4	H4_HUMAN	VFLENVIR	6.19048	0.673433
P09871	-0.0222699	-0.211926	0.167386	18.7654	-0.234699	0.815212	0.939412	-6.21076	P09871	C1S	Complement C1s subcomponent	C1S_HUMAN	VEDPESTLFGSVIR	0	0.136135
P69905	-0.0433953	-0.4143	0.32751	20.0832	-0.233852	0.815866	0.939412	-6.21095	P69905	HBA1	Hemoglobin subunit alpha	HBA_HUMAN	VGAHAGEYGAEALER	0	0.980687
A0A0C4DH42	0.0433252	-0.609869	0.696519	16.0179	0.132661	0.894903	0.971955	-6.21283	A0A0C4DH42	IGHV3-66	Immunoglobulin heavy variable 3-66	HV366_HUMAN	GVQCEVQLVESGGGLIQPGGSLR	5.2381	1.39495
P05109	-0.0439726	-1.2219	1.13395	13.4743	-0.0746895	0.940713	0.980334	-6.21338	P05109	S100A8	Protein S100-A8	S10A8_HUMAN	GADVWFK	7.14286	4.52219
P0DOX7	0.0241949	-0.195033	0.243423	22.2645	0.220591	0.826132	0.941839	-6.2139	P0DOX7		Immunoglobulin kappa light chain	IGK_HUMAN	DSTYSLSSTLTLSK	0	0.218885
P01871	-0.0405961	-0.414472	0.333279	21.9725	-0.217029	0.828894	0.941839	-6.21466	P01871;P01871-2	IGHM	Immunoglobulin heavy constant mu;Isoform 2 of Immunoglobulin heavy constant mu	IGHM_HUMAN	GVALHRPDVYLLPPAR	0	0.536284
P07357	0.0273018	-0.224969	0.279573	16.3816	0.216314	0.82945	0.941839	-6.21481	P07357	C8A	Complement component C8 alpha chain	CO8A_HUMAN	FGGTICSGDIWDQASCSSSTTCVR	0	0.23895
P00450	0.0173849	-0.146323	0.181093	21.8186	0.212257	0.832599	0.942521	-6.21566	P00450	CP	Ceruloplasmin	CERU_HUMAN	GAYPLSIEPIGVR	0	0.0915507
O75144	0.025172	-0.224089	0.274433	12.1555	0.201849	0.840692	0.946366	-6.21777	O75144;O75144-2;O75144-3	ICOSLG	ICOS ligand;Isoform 2 of ICOS ligand;Isoform 3 of ICOS ligand	ICOSL_HUMAN	GLYDVVSVLR	0.47619	0.3028
P35908	0.0277605	-0.898795	0.954316	14.4221	0.059924	0.952414	0.981644	-6.21967	P35908	KRT2	Keratin, type II cytoskeletal 2 epidermal	K22E_HUMAN	FLEQQNQVLQTK	2.85714	4.5341
A0A075B6K4	-0.0303431	-0.347579	0.286892	15.6679	-0.191179	0.849007	0.951586	-6.21982	A0A075B6K4	IGLV3-10	Immunoglobulin lambda variable 3-10	LV310_HUMAN	YAYWYQQK	0	0.511186
P07996	0.0320521	-0.315365	0.379469	15.3244	0.184403	0.854296	0.951586	-6.22106	P07996	THBS1	Thrombospondin-1	TSP1_HUMAN	FVFGTTPEDILR	0	0.504671
P07333	-0.00187455	-0.328284	0.324535	13.8552	-0.0114863	0.990873	0.999344	-6.22136	P07333;P07333-2	CSF1R	Macrophage colony-stimulating factor 1 receptor;Isoform 2 of Macrophage colony-stimulating factor 1 receptor	CSF1R_HUMAN	VIPGPPALTLVPAELVR	6.19048	0.330137
P04745	0.00151687	-0.55587	0.558904	12.7243	0.00544298	0.995675	0.999344	-6.22141	P04745	AMY1A	Alpha-amylase 1	AMY1_HUMAN	TGSGDIENYNDATQVR	8.57143	1.59572
A0A075B6S4	-0.037741	-0.473479	0.397997	15.7622	-0.173121	0.863118	0.951586	-6.22303	A0A075B6S4	IGKV1D-17	Immunoglobulin kappa variable 1D-17	KVD17_HUMAN	HLIYAASSLQSGVPSR	0	0.563079
P09486	-0.024688	-0.311675	0.262299	13.7959	-0.171943	0.864039	0.951586	-6.22323	P09486	SPARC	SPARC	SPRC_HUMAN	RLEAGDHPVELLAR	0	0.297666
P05155	-0.0146192	-0.184789	0.155551	22.382	-0.171712	0.86422	0.951586	-6.22327	P05155;P05155-3	SERPING1	Plasma protease C1 inhibitor;Isoform 3 of Plasma protease C1 inhibitor	IC1_HUMAN	LEMSKFQPTLLTLPR	0	0.133496
Q9UNN8	-0.0228471	-0.406781	0.361087	12.74	-0.118981	0.90568	0.971955	-6.22391	Q9UNN8	PROCR	Endothelial protein C receptor	EPCR_HUMAN	LHMLQISYFR	6.19048	0.721608
Q9UNW1	-0.0137741	-0.24813	0.220582	13.1955	-0.117514	0.906837	0.971955	-6.22408	Q9UNW1	MINPP1	Multiple inositol polyphosphate phosphatase 1	MINP1_HUMAN	LASLFPALFSR	6.66667	0.396073
P02538	-0.110145	-1.44929	1.229	13.6176	-0.164399	0.869949	0.955285	-6.22447	P02538	KRT6A	Keratin, type II cytoskeletal 6A	K2C6A_HUMAN	NLDLDSIIAEVK	1.42857	6.72783
P02671	-0.0179988	-0.273089	0.237091	16.4821	-0.14103	0.888301	0.97015	-6.22796	P02671	FGA	Fibrinogen alpha chain	FIBA_HUMAN	DSHSLTTNIMEILR	0	0.464995
P04264	-0.037507	-0.639044	0.56403	15.9035	-0.124627	0.90122	0.971955	-6.23009	P04264	KRT1	Keratin, type II cytoskeletal 1	K2C1_HUMAN	SLDLDSIIAEVKAQYEDIAQK	0	2.29208
P01619	0.0169036	-0.258899	0.292706	20.5	0.122501	0.902896	0.971955	-6.23035	P01619	IGKV3-20	Immunoglobulin kappa variable 3-20	KV320_HUMAN	ASQSVSSSYLAWYQQK	0	0.290024
P04433	0.0190919	-0.301496	0.33968	19.7298	0.119032	0.905633	0.971955	-6.23075	P04433	IGKV3-11	Immunoglobulin kappa variable 3-11	KV311_HUMAN	LLIYDASNR	0	0.331581
P68871	-0.0205861	-0.400638	0.359466	20.0798	-0.108266	0.914133	0.977176	-6.23195	P68871	HBB	Hemoglobin subunit beta	HBB_HUMAN	SAVTALWGK	0	0.976135
P11021	-0.00910147	-0.192884	0.174681	13.2911	-0.0989849	0.921468	0.980334	-6.23289	P11021	HSPA5	Endoplasmic reticulum chaperone BiP	BIP_HUMAN	ITPSYVAFTPEGER	0	0.151942
P00338	-0.022753	-0.502057	0.456551	14.1779	-0.0948828	0.924712	0.980334	-6.23328	P00338;P00338-3	LDHA	L-lactate dehydrogenase A chain;Isoform 3 of L-lactate dehydrogenase A chain	LDHA_HUMAN	DQLIYNLLK	0	0.92864
P43251	0.0115683	-0.276527	0.299664	15.0514	0.0802588	0.936289	0.980334	-6.23453	P43251;P43251-2;P43251-3;P43251-4	BTD	Biotinidase;Isoform 2 of Biotinidase;Isoform 3 of Biotinidase;Isoform 4 of Biotinidase	BTD_HUMAN	GDMFLVANLGTK	0	0.194703
Q15485	0.0110034	-0.265768	0.287775	14.3148	0.0794635	0.936919	0.980334	-6.23459	Q15485	FCN2	Ficolin-2	FCN2_HUMAN	RVDGSVDFYR	0.47619	0.354953
P14543	0.00945129	-0.235789	0.254692	12.8291	0.07703	0.938846	0.980334	-6.23478	P14543;P14543-2	NID1	Nidogen-1;Isoform 2 of Nidogen-1	NID1_HUMAN	EYTVTEPERDGASPSR	2.85714	0.192568
P01699	-0.0104611	-0.307244	0.286321	16.9644	-0.0704532	0.944058	0.980334	-6.23526	P01699	IGLV1-44	Immunoglobulin lambda variable 1-44	LV144_HUMAN	VTISCSGSSSNIGSNTVNWYQQLPGTAPK	0	0.293062
P11597	-0.0111781	-0.341421	0.319065	12.9001	-0.0676543	0.946277	0.980334	-6.23544	P11597	CETP	Cholesteryl ester transfer protein	CETP_HUMAN	LFLSLLDFQITPK	0	0.60023
P01861	0.0196229	-0.594911	0.634157	19.3175	0.063823	0.949315	0.980959	-6.23569	P01861	IGHG4	Immunoglobulin heavy constant gamma 4	IGHG4_HUMAN	YGPPCPSCPAPEFLGGPSVFLFPPK	0	1.35551
P02749	0.00445583	-0.222341	0.231253	21.9208	0.0392692	0.968801	0.995987	-6.23693	P02749	APOH	Beta-2-glycoprotein 1	APOH_HUMAN	TCPKPDDLPFSTVVPLK	0	0.178575
P10909	0.00312977	-0.218191	0.22445	19.8804	0.0282652	0.977541	0.999344	-6.23729	P10909;P10909-2;P10909-4;P10909-5;P10909-6	CLU	Clusterin;Isoform 2 of Clusterin;Isoform 4 of Clusterin;Isoform 5 of Clusterin;Isoform 6 of Clusterin	CLUS_HUMAN	ASSIIDELFQDR	0	0.196567
P00738	0.00577065	-0.534401	0.545942	22.9879	0.0213528	0.983032	0.999344	-6.23746	P00738	HP	Haptoglobin	HPT_HUMAN	AVGDKLPECEAVCGKPK	0	1.49551
O43866	0.00365209	-0.339786	0.347091	18.4098	0.0212546	0.98311	0.999344	-6.23746	O43866	CD5L	CD5 antigen-like	CD5L_HUMAN	IWLDNVR	0	0.426968
P0DOX8	0.00204854	-0.201488	0.205585	22.8821	0.020117	0.984014	0.999344	-6.23748	P0DOX8		Immunoglobulin lambda-1 light chain	IGL1_HUMAN	ANPTVTLFPPSSEELQANK	0	0.182871
P01008	0.00257772	-0.282636	0.287791	19.5704	0.0180645	0.985645	0.999344	-6.23752	P01008	SERPINC1	Antithrombin-III	ANT3_HUMAN	ANRPFLVFIR	0	0.233645
P02745	-0.00320747	-0.436039	0.429624	19.1464	-0.0148117	0.98823	0.999344	-6.23758	P02745	C1QA	Complement C1q subcomponent subunit A	C1QA_HUMAN	VGYPGPSGPLGAR	0	0.356199
P02042	0.00116896	-0.349695	0.352033	15.5358	0.00665921	0.994708	0.999344	-6.23766	P02042	HBD	Hemoglobin subunit delta	HBD_HUMAN	VNVDAVGGEALGR	0	1.03472
P13645	0.00113683	-0.823219	0.825492	13.1323	0.00275641	0.99781	0.999344	-6.23768	P13645	KRT10	Keratin, type I cytoskeletal 10	K1C10_HUMAN	QSVEADINGLR	3.33333	2.6928
