# Supplementary material for: Serum proteome profiles in patients treated with targeted temperature management after out-of-hospital cardiac arrest
Source: Intensive Care Med Exp. 2023 Jul 17;11:43. doi: 10.1186/s40635-023-00528-0 (PMC10350448; doi:10.1186/s40635-023-00528-0)
Supplement: Supplementary file 3 — Additional file 3: S3a. Protein abundances according to level of TTM for the 24-hour time point. S3b. Protein abundances according to level of TTM for the 48-hour time point. S3c. Protein abundances according to level of TTM for the 72-hour time point. [file 40635_2023_528_MOESM3_ESM.xlsx]

## Sheet: 24-hour timepoint
Additional file S3a. Protein abundances according to level of TTM (targeted temperature management, 36 °C compared to 33°C) for the 24-hour time point.
Abbreviations: Protein ID - protein identification, log2(FC) - logarithmic fold change, CI.L - left confidence intervall, CI.R - right confidence intervall, AveExpr - average expression, adj.P-value - adjusted p-value.
Protein ID	log2(FC)	CI.L	CI.R	AveExpr	t	P-Value	adj.P-Value	B	PG.Protein Groups	PG.Genes	PG.Protein Descriptions	PG.Protein Names	PEP.Stripped Sequence	na_per	Variance
P02741	0.722955	0.338513	1.1074	18.1645	3.74696	0.000351926	0.115073	0.0853685	P02741	CRP	C-reactive protein	CRP_HUMAN	GYSIFSYATK	0	1.01305
Q03591	0.458329	0.204699	0.711958	16.8976	3.60061	0.00057108	0.115073	-0.32896	Q03591	CFHR1	Complement factor H-related protein 1	FHR1_HUMAN	INHGILYDEEK	0	0.359322
P02750	0.384017	0.1471	0.620934	19.5688	3.22963	0.00184896	0.248377	-1.32799	P02750	LRG1	Leucine-rich alpha-2-glycoprotein	A2GL_HUMAN	DLLLPQPDLR	0	0.325257
P01011	0.363783	0.127149	0.600416	22.0385	3.06312	0.00305287	0.262811	-1.75075	P01011	SERPINA3	Alpha-1-antichymotrypsin	AACT_HUMAN	EIGELYLPK	0	0.512898
P08519	-0.436748	-0.730821	-0.142674	18.2162	-2.95919	0.00413933	0.262811	-2.00607	P08519	LPA	Apolipoprotein(a)	APOA_HUMAN	VILGAHQEVNLESHVQEIEVSR	0	0.357085
P00747	-0.277308	-0.464386	-0.0902304	19.4729	-2.95352	0.00420791	0.262811	-2.01981	P00747	PLG	Plasminogen	PLMN_HUMAN	RWELCDIPR	0	0.124872
A0A075B6S9	-0.421601	-0.708766	-0.134436	16.2554	-2.92529	0.00456496	0.262811	-2.0879	A0A075B6S9;P0DSN7	IGKV1-37;IGKV1D-37	Probable non-functional immunoglobulinn kappa variable 1-37;Probable non-functional immunoglobulinn kappa variable 1D-37	KV137_HUMAN;KVD37_HUMAN	LLIYSASNLQSGVPSR	0	0.552331
A0A075B6H9	0.573297	0.163385	0.98321	13.6855	2.78797	0.00677738	0.308313	-2.41153	A0A075B6H9	IGLV4-69	Immunoglobulin lambda variable 4-69	LV469_HUMAN	LTCTLSSGHSSYAIAWHQQQPEK	5.71429	0.740441
P02786	0.404769	0.114667	0.694871	12.7582	2.78007	0.00688539	0.308313	-2.43006	P02786	TFRC	Transferrin receptor protein 1	TFR1_HUMAN	ILNIFGVIK	0	0.386781
P01817	0.473009	0.121906	0.824111	13.9666	2.68432	0.00896151	0.361149	-2.64809	P01817	IGHV2-5	Immunoglobulin heavy variable 2-5	HV205_HUMAN	RYSPSLK	0	0.705629
P15169	0.236151	0.056077	0.416226	14.5851	2.61299	0.010863	0.365934	-2.80651	P15169	CPN1	Carboxypeptidase N catalytic chain	CBPN_HUMAN	GMVLDENYNNLANAVISVSGINHDVTSGDHGDYFR	0	0.265429
P33908	0.310513	0.0736313	0.547394	14.5448	2.61185	0.0108963	0.365934	-2.80902	P33908	MAN1A1	Mannosyl-oligosaccharide 1,2-alpha-mannosidase IA	MA1A1_HUMAN	FDGGVEAIATR	0	0.275552
A0A0A0MT36	0.747451	0.139844	1.35506	15.7518	2.45109	0.016601	0.492695	-3.15305	A0A0A0MT36	IGKV6D-21	Immunoglobulin kappa variable 6D-21	KVD21_HUMAN	YASQSISGVPSR	0.952381	1.70929
P43652	-0.225748	-0.414764	-0.0367324	18.3598	-2.37972	0.0199007	0.492695	-3.29993	P43652	AFM	Afamin	AFAM_HUMAN	AESPEVCFNEESPK	0	0.163274
P10643	0.280462	0.0447756	0.516149	16.8475	2.37104	0.0203394	0.492695	-3.31755	P10643	C7	Complement component C7	CO7_HUMAN	ELSHLPSLYDYSAYR	0	0.267183
A0A075B6K4	0.341255	0.047983	0.634528	16.2144	2.3185	0.0231836	0.492695	-3.423	A0A075B6K4	IGLV3-10	Immunoglobulin lambda variable 3-10	LV310_HUMAN	YAYWYQQK	0	0.511186
Q8NBP7	0.579729	0.0710281	1.08843	11.5434	2.27952	0.0262009	0.492695	-3.46273	Q8NBP7	PCSK9	Proprotein convertase subtilisin/kexin type 9	PCSK9_HUMAN	LPGTYVVVLK	6.66667	1.19545
Q15113	-0.293957	-0.55306	-0.0348545	13.8532	-2.26053	0.0267256	0.492695	-3.537	Q15113	PCOLCE	Procollagen C-endopeptidase enhancer 1	PCOC1_HUMAN	VFDLELHPACR	0	0.246312
P02748	0.289194	0.0342455	0.544142	19.4656	2.26014	0.026751	0.492695	-3.53776	P02748	C9	Complement component C9	CO9_HUMAN	LSPIYNLVPVK	0	0.346455
P02766	-0.354544	-0.667415	-0.0416725	20.8074	-2.25789	0.0268978	0.492695	-3.54214	P02766	TTR	Transthyretin	TTHY_HUMAN	GSPAINVAVHVFR	0	0.49151
P62736	-0.367008	-0.694403	-0.0396124	14.1349	-2.23358	0.0285291	0.492695	-3.58917	P62736;P63267	ACTA2;ACTG2	Actin, aortic smooth muscle;Actin, gamma-enteric smooth muscle	ACTA_HUMAN;ACTH_HUMAN	YPIEHGIITNWDDMEK	0	0.631152
Q9UK55	0.208332	0.0211147	0.395549	16.0827	2.21722	0.0296753	0.492695	-3.62057	Q9UK55	SERPINA10	Protein Z-dependent protease inhibitor	ZPI_HUMAN	ETSNFGFSLLR	0	0.198325
Q15582	0.2237	0.0226177	0.424782	14.4929	2.21662	0.0297182	0.492695	-3.62172	Q15582	TGFBI	Transforming growth factor-beta-induced protein ig-h3	BGH3_HUMAN	STVISYECCPGYEK	0	0.192208
P02679	0.585729	0.057911	1.11355	15.5641	2.21112	0.0301132	0.492695	-3.63224	P02679;P02679-2	FGG	Fibrinogen gamma chain;Isoform Gamma-A of Fibrinogen gamma chain	FIBG_HUMAN	YEASILTHDSSIR	0	0.888388
P81172	-0.433421	-0.826552	-0.040289	13.4084	-2.19824	0.0311892	0.492695	-3.64757	P81172	HAMP	Hepcidin	HEPC_HUMAN	DTHFPICIFCCGCCHR	3.33333	0.948713
P04075	-0.573136	-1.09495	-0.0513241	13.5343	-2.18848	0.0317868	0.492695	-3.67525	P04075	ALDOA	Fructose-bisphosphate aldolase A	ALDOA_HUMAN	PYQYPALTPEQK	0	1.15823
Q6UWP8	-1.39929	-2.70219	-0.0963902	12.2965	-2.15223	0.0357769	0.497936	-3.68329	Q6UWP8	SBSN	Suprabasin	SBSN_HUMAN	FGQGVHHAAGQAGNEAGR	12.8571	2.90022
P69891	-0.386146	-0.748304	-0.0239889	20.4859	-2.12448	0.036966	0.497936	-3.79477	P69891	HBG1	Hemoglobin subunit gamma-1	HBG1_HUMAN	GTFAQLSELHCDK	0	0.684313
P02649	0.350705	0.0197068	0.681703	19.6344	2.11113	0.0381347	0.497936	-3.81932	P02649	APOE	Apolipoprotein E	APOE_HUMAN	VQAAVGTSAAPVPSDNH	0	0.616562
P01766	0.974237	0.0502492	1.89823	16.8803	2.10183	0.0390629	0.497936	-3.82917	P01766	IGHV3-13	Immunoglobulin heavy variable 3-13	HV313_HUMAN	AGDTAVYYCAR	2.85714	4.05042
A0A0A0MS15	-0.309017	-0.602967	-0.0150666	18.0404	-2.09463	0.0396232	0.497936	-3.84947	A0A0A0MS15	IGHV3-49	Immunoglobulin heavy variable 3-49	HV349_HUMAN	GLEWVGFIR	0	0.466449
P14618-2	-0.612517	-1.20019	-0.0248399	13.4597	-2.07869	0.0413078	0.497936	-3.86457	P14618-2	PKM	Isoform M1 of Pyruvate kinase PKM	KPYM_HUMAN	GIFPVLCK	2.85714	1.41473
A0A087WSX0	0.310368	0.010482	0.610253	16.5164	2.06215	0.0427006	0.497936	-3.90821	A0A087WSX0	IGLV5-45	Immunoglobulin lambda variable 5-45	LV545_HUMAN	PGSPPQYLLR	0	0.431797
P01703	0.299169	0.00965938	0.588679	16.1978	2.05898	0.0430113	0.497936	-3.91389	P01703	IGLV1-40	Immunoglobulin lambda variable 1-40	LV140_HUMAN	LLIYGNSNRPSGVPDR	0	0.374839
A0A075B6R2	0.340356	0.0105626	0.67015	14.7345	2.05632	0.0432742	0.497936	-3.91866	A0A075B6R2	IGHV4-4	Immunoglobulin heavy variable 4-4	HV404_HUMAN	SRVTISVDK	0	0.572119
Q06141	-0.746088	-1.47328	-0.0188938	15.9699	-2.04427	0.0444806	0.497936	-3.94019	Q06141	REG3A	Regenerating islet-derived protein 3-alpha	REG3A_HUMAN	AYGSHCYALFLSPK	0	2.50161
P01860	-0.32942	-0.653157	-0.00568396	19.8093	-2.02749	0.0462098	0.503312	-3.97	P01860	IGHG3	Immunoglobulin heavy constant gamma 3	IGHG3_HUMAN	CPAPELLGGPSVFLFPPK	0	0.540367
P16070	-0.23785	-0.473709	-0.00199163	15.1541	-2.00933	0.0481452	0.504061	-4.00199	P16070;P16070-10;P16070-11;P16070-12;P16070-13;P16070-14;P16070-15;P16070-16;P16070-17;P16070-18;P16070-3;P16070-4;P16070-5;P16070-6;P16070-7;P16070-8;P16070-9	CD44	CD44 antigen;Isoform 10 of CD44 antigen;Isoform 11 of CD44 antigen;Isoform 12 of CD44 antigen;Isoform 13 of CD44 antigen;Isoform 14 of CD44 antigen;Isoform 15 of CD44 antigen;Isoform 16 of CD44 antigen;Isoform 17 of CD44 antigen;Isoform 18 of CD44 antigen;Isoform 3 of CD44 antigen;Isoform 4 of CD44 antigen;Isoform 5 of CD44 antigen;Isoform 6 of CD44 antigen;Isoform 7 of CD44 antigen;Isoform 8 of …	CD44_HUMAN	ALSIGFETCR	0	0.194556
P05362	1.35446	-0.0206464	2.72958	14.5977	1.9716	0.0534244	0.504061	-4.00347	P05362	ICAM1	Intercellular adhesion molecule 1	ICAM1_HUMAN	LLGIETPLPK	8.09524	3.13623
A0A0B4J1U7	-0.504691	-1.00739	-0.00199108	17.6799	-2.0004	0.0491225	0.504061	-4.01764	A0A0B4J1U7	IGHV6-1	Immunoglobulin heavy variable 6-1	HV601_HUMAN	NQFSLQLNSVTPEDTAVYYCAR	0	1.45701
P0DP08	0.411426	-0.00192146	0.824773	15.1761	1.98463	0.0510458	0.504061	-4.03384	P0DP08	IGHV4-38-2	Immunoglobulin heavy variable 4-38-2	HVD82_HUMAN	GLEWIGSIYHSGSTYYNPSLK	9.52381	0.740566
P02675	0.540577	-0.00559713	1.08675	14.5562	1.97208	0.0523329	0.504061	-4.06682	P02675	FGB	Fibrinogen beta chain	FIBB_HUMAN	NYCGLPGEYWLGNDK	0	0.92193
Q8N8K9	0.457184	-0.00763975	0.922007	15.1947	1.96066	0.0537832	0.504061	-4.07881	Q8N8K9;Q8N8K9-3	KIAA1958	Uncharacterized protein KIAA1958;Isoform 3 of Uncharacterized protein KIAA1958	K1958_HUMAN	YALNVWR	1.42857	0.830981
Q16627	0.276657	-0.00992337	0.563237	13.2469	1.92486	0.0582491	0.528343	-4.13564	Q16627;Q16627-2	CCL14	C-C motif chemokine 14;Isoform HCC-3 of C-C motif chemokine 14	CCL14_HUMAN	PGIVFITK	2.38095	0.460664
P49913	-0.384248	-0.784927	0.0164317	13.7821	-1.91079	0.0599005	0.528343	-4.17116	P49913	CAMP	Cathelicidin antimicrobial peptide	CAMP_HUMAN	FALLGDFFR	0	0.590013
P0DOX5	-0.209572	-0.428461	0.00931751	25.6548	-1.90769	0.0603071	0.528343	-4.17636	P0DOX5		Immunoglobulin gamma-1 heavy chain	IGG1_HUMAN	NQVSLTCLVK	0	0.282927
P12259	0.155399	-0.00821801	0.319016	15.7305	1.89243	0.062341	0.531416	-4.20184	P12259	F5	Coagulation factor V	FA5_HUMAN	EDGILGPIIR	0	0.152757
Q15166	-0.322197	-0.665937	0.0215433	12.5565	-1.86987	0.0657389	0.531416	-4.21846	Q15166	PON3	Serum paraoxonase/lactonase 3	PON3_HUMAN	ELFNPHGISIFIDK	6.19048	0.689469
P35542	0.43635	-0.0291209	0.901822	18.8373	1.86785	0.0657378	0.531416	-4.24249	P35542	SAA4	Serum amyloid A-4 protein	SAA4_HUMAN	EALQGVGDMGR	0	1.70455
Q14624	0.144281	-0.00974238	0.298304	20.9749	1.86647	0.0659325	0.531416	-4.24475	Q14624	ITIH4	Inter-alpha-trypsin inhibitor heavy chain H4	ITIH4_HUMAN	LALDNGGLAR	0	0.187603
P49908	-0.276168	-0.573941	0.0216037	15.8202	-1.84795	0.0686014	0.542086	-4.27506	P49908	SELENOP	Selenoprotein P	SEPP1_HUMAN	LPTDSELAPR	0	0.488269
A0A0B4J1Y8	-0.573294	-1.20061	0.0540227	15.9899	-1.82219	0.072632	0.554973	-4.30399	A0A0B4J1Y8	IGLV9-49	Immunoglobulin lambda variable 9-49	LV949_HUMAN	FSVLGSGLNR	2.85714	1.42889
P02647	-0.191856	-0.405673	0.0219604	23.2722	-1.78786	0.0778875	0.554973	-4.37146	P02647	APOA1	Apolipoprotein A-I	APOA1_HUMAN	VQPYLDDFQK	0	0.16414
P0C0L5	0.189406	-0.0217553	0.400568	18.2625	1.78722	0.0779915	0.554973	-4.37246	P0C0L5	C4B	Complement C4-B	CO4B_HUMAN	GSSTWLTAFVLK	0	0.307781
A0A075B6S2	0.450819	-0.0573446	0.958982	14.6585	1.76933	0.0811886	0.554973	-4.38288	A0A075B6S2	IGKV2D-29	Immunoglobulin kappa variable 2D-29	KVD29_HUMAN	PGQPPQLLIYEVSNR	1.90476	1.27013
P54108	-0.176339	-0.373688	0.0210098	13.7211	-1.78038	0.0791134	0.554973	-4.38325	P54108;P54108-2;P54108-3	CRISP3	Cysteine-rich secretory protein 3;Isoform 2 of Cysteine-rich secretory protein 3;Isoform 3 of Cysteine-rich secretory protein 3	CRIS3_HUMAN	LYVPYEQGAPCASCPDNCDDGLCTNGCK	0	0.218256
O00391	0.153581	-0.0184367	0.325598	14.4136	1.77895	0.0793501	0.554973	-4.38551	O00391	QSOX1	Sulfhydryl oxidase 1	QSOX1_HUMAN	IPYSFFK	0	0.129626
P05452	-0.169262	-0.359948	0.0214226	16.5337	-1.76865	0.0810675	0.554973	-4.40166	P05452	CLEC3B	Tetranectin	TETN_HUMAN	SRLDTLAQEVALLK	0	0.194607
P01031	0.158715	-0.0204943	0.337925	17.5938	1.76464	0.0817454	0.554973	-4.40793	P01031	C5	Complement C5	CO5_HUMAN	TLLPVSKPEIR	0	0.233304
P01706	-0.338368	-0.721553	0.0448158	16.1808	-1.75947	0.0826263	0.554973	-4.416	P01706	IGLV2-11	Immunoglobulin lambda variable 2-11	LV211_HUMAN	LMIYDVSK	0.47619	1.2388
P69905	-0.358398	-0.766876	0.0500799	20.2262	-1.74822	0.0845683	0.558706	-4.43346	P69905	HBA1	Hemoglobin subunit alpha	HBA_HUMAN	VGAHAGEYGAEALER	0	0.980687
A0M8Q6	0.468929	-0.0717636	1.00962	16.2059	1.72805	0.0881457	0.572947	-4.46453	A0M8Q6	IGLC7	Immunoglobulin lambda constant 7	IGLC7_HUMAN	VTHEGSTVEK	0	1.79006
P02787	-0.134738	-0.291205	0.021728	24.9502	-1.71581	0.0903759	0.576935	-4.48322	P02787	TF	Serotransferrin	TRFE_HUMAN	DCHLAQVPSHTVVAR	0	0.138982
P19652	0.176027	-0.0291914	0.381246	23.6364	1.70908	0.0916224	0.576935	-4.49344	P19652	ORM2	Alpha-1-acid glycoprotein 2	A1AG2_HUMAN	WFYIASAFR	0	0.162739
P11021	-0.149426	-0.325055	0.0262026	13.7466	-1.69524	0.0942297	0.582127	-4.51436	P11021	HSPA5	Endoplasmic reticulum chaperone BiP	BIP_HUMAN	ITPSYVAFTPEGER	0	0.151942
P17936	-0.181897	-0.396423	0.0326278	14.6991	-1.68946	0.095336	0.582127	-4.52304	P17936;P17936-2	IGFBP3	Insulin-like growth factor-binding protein 3;Isoform 2 of Insulin-like growth factor-binding protein 3	IBP3_HUMAN	CQPSPDEARPLQALLDGR	0	0.233112
P98160	0.26817	-0.0535259	0.589866	11.892	1.66341	0.100827	0.597548	-4.53339	P98160	HSPG2	Basement membrane-specific heparan sulfate proteoglycan core protein	PGBM_HUMAN	SPAYTLVWTR	3.80952	0.346464
P02763	0.16682	-0.0312417	0.364882	23.1763	1.67821	0.0975195	0.586573	-4.53987	P02763	ORM1	Alpha-1-acid glycoprotein 1	A1AG1_HUMAN	YVGGQEHFAHLLILR	0	0.251819
P07478	-0.333821	-0.743804	0.0761609	21.9392	-1.62236	0.108974	0.631371	-4.62188	P07478	PRSS2	Trypsin-2	TRY2_HUMAN	LGEHNIEVLEGNEQFINAAK	0	0.746382
P04211	0.354806	-0.0818171	0.791428	16.4688	1.61914	0.109667	0.631371	-4.62654	P04211	IGLV7-43	Immunoglobulin lambda variable 7-43	LV743_HUMAN	FSGSLLGGK	0	1.73586
A2NJV5	0.357155	-0.0871122	0.801422	15.1693	1.60181	0.113453	0.643963	-4.65141	A2NJV5	IGKV2-29	Immunoglobulin kappa variable 2-29	KV229_HUMAN	TYLYWYLQK	0	0.952008
A0A0C4DH31	0.352651	-0.0890477	0.79435	15.235	1.59081	0.115911	0.648284	-4.66708	A0A0C4DH31	IGHV1-18	Immunoglobulin heavy variable 1-18	HV118_HUMAN	ASGYTFTSYGISWVR	0	0.630677
P03952	-0.132867	-0.301129	0.0353945	18.0595	-1.57337	0.119894	0.648284	-4.6917	P03952	KLKB1	Plasma kallikrein	KLKB1_HUMAN	IAYGTQGSSGYSLR	0	0.145008
P14625	0.175603	-0.0512109	0.402416	13.2488	1.54448	0.12704	0.648284	-4.707	P14625	HSP90B1	Endoplasmin	ENPL_HUMAN	GVVDSDDLPLNVSR	2.38095	0.33414
P01876	0.41156	-0.113548	0.936669	22.4022	1.56165	0.122632	0.648284	-4.70811	P01876	IGHA1	Immunoglobulin heavy constant alpha 1	IGHA1_HUMAN	TPLTATLSK	0	1.79094
P04070	-0.168556	-0.385752	0.0486398	15.0743	-1.54629	0.126295	0.648284	-4.72944	P04070;P04070-2	PROC	Vitamin K-dependent protein C;Isoform 2 of Vitamin K-dependent protein C	PROC_HUMAN	TFVLNFIK	0	0.24811
Q96IY4	-0.131874	-0.301875	0.038126	16.426	-1.54564	0.126451	0.648284	-4.73034	Q96IY4	CPB2	Carboxypeptidase B2	CBPB2_HUMAN	SFYANNHCIGTDLNR	0	0.123462
P01601	-0.268321	-0.615359	0.078718	16.9558	-1.54055	0.127687	0.648284	-4.73737	P01601	IGKV1D-16	Immunoglobulin kappa variable 1D-16	KVD16_HUMAN	ASQGISSWLAWYQQK	0	0.423462
P02655	0.191943	-0.056555	0.440441	19.8676	1.53903	0.128056	0.648284	-4.73945	P02655	APOC2	Apolipoprotein C-II	APOC2_HUMAN	TYLPAVDEK	0	0.309578
A0A0B4J1X8	0.214892	-0.0642204	0.494005	18.6908	1.53405	0.129276	0.648284	-4.7463	A0A0B4J1X8	IGHV3-43	Immunoglobulin heavy variable 3-43	HV343_HUMAN	TEDTALYYCAK	0	0.463221
P01782	0.257267	-0.0785047	0.593039	18.7907	1.52665	0.131106	0.648284	-4.75643	P01782	IGHV3-9	Immunoglobulin heavy variable 3-9	HV309_HUMAN	AEDTALYYCAK	0	0.44901
P05090	-0.169994	-0.392675	0.0526874	19.9538	-1.52107	0.132499	0.648284	-4.76405	P05090	APOD	Apolipoprotein D	APOD_HUMAN	NILTSNNIDVK	0	0.259409
P04003	-0.139232	-0.322128	0.0436637	21.0426	-1.51682	0.133567	0.648284	-4.76982	P04003	C4BPA	C4b-binding protein alpha chain	C4BPA_HUMAN	CHPGYKPTTDEPTTVICQK	0	0.129621
A0A0B4J1V6	0.309453	-0.0987012	0.717606	19.303	1.51067	0.135126	0.648284	-4.77816	A0A0B4J1V6	IGHV3-73	Immunoglobulin heavy variable 3-73	HV373_HUMAN	GLEWVGR	0	1.46685
A0A0C4DH24	0.319577	-0.106665	0.745818	16.0601	1.49389	0.139451	0.661163	-4.80074	A0A0C4DH24	IGKV6-21	Immunoglobulin kappa variable 6-21	KV621_HUMAN	ASQSIGSSLHWYQQK	0	0.697644
P07998	0.490093	-0.177033	1.15722	12.8919	1.46552	0.147316	0.677719	-4.81259	P07998	RNASE1	Ribonuclease pancreatic	RNAS1_HUMAN	QHMDSDSSPSSSSTYCNQMMR	4.28571	1.18128
O75594	-0.242133	-0.587542	0.103276	11.9623	-1.40217	0.166008	0.679974	-4.83976	O75594	PGLYRP1	Peptidoglycan recognition protein 1	PGRP1_HUMAN	ALASECAQHLSLPLR	11.4286	0.412056
P55058	-0.141177	-0.334185	0.0518314	14.8183	-1.45743	0.149224	0.677719	-4.84899	P55058;P55058-4	PLTP	Phospholipid transfer protein;Isoform 4 of Phospholipid transfer protein	PLTP_HUMAN	VPHDLDMLLR	0	0.333242
O95445	-0.163592	-0.387408	0.0602243	16.9004	-1.45636	0.149517	0.677719	-4.85038	O95445	APOM	Apolipoprotein M	APOM_HUMAN	EFPEVHLGQWYFIAGAAPTK	0.47619	0.24523
O00187	-0.168097	-0.399056	0.0628611	15.3821	-1.45019	0.151225	0.677719	-4.85843	O00187	MASP2	Mannan-binding lectin serine protease 2	MASP2_HUMAN	LASPGFPGEYANDQER	0	0.291221
O95445-2	-0.194662	-0.462203	0.0728792	16.4817	-1.44974	0.151352	0.677719	-4.85902	O95445-2	APOM	Isoform 2 of Apolipoprotein M	APOM_HUMAN	WIYHLTEGSTDLR	0	0.399887
Q08380	0.223558	-0.0858088	0.532925	15.9589	1.43984	0.154123	0.67954	-4.87185	Q08380	LGALS3BP	Galectin-3-binding protein	LG3BP_HUMAN	SDLAVPSELALLK	0	0.43034
P11142	-0.21929	-0.523504	0.084923	13.6995	-1.43628	0.155131	0.67954	-4.87645	P11142;P11142-2	HSPA8	Heat shock cognate 71 kDa protein;Isoform 2 of Heat shock cognate 71 kDa protein	HSP7C_HUMAN	DAGTIAGLNVLR	5.71429	0.947801
P35858	-0.285362	-0.684433	0.113709	16.9667	-1.42477	0.158422	0.679974	-4.89125	P35858;P35858-2	IGFALS	Insulin-like growth factor-binding protein complex acid labile subunit;Isoform 2 of Insulin-like growth factor-binding protein complex acid labile subunit	ALS_HUMAN	LEYLLLSR	0	0.712217
Q6UXB8	-0.355415	-0.857893	0.147063	13.8126	-1.40999	0.162841	0.679974	-4.89967	Q6UXB8;Q6UXB8-2	PI16	Peptidase inhibitor 16;Isoform 2 of Peptidase inhibitor 16	PI16_HUMAN	WDEELAAFAK	1.42857	0.986727
P00738	0.422278	-0.171067	1.01562	22.0336	1.41805	0.16037	0.679974	-4.89984	P00738	HP	Haptoglobin	HPT_HUMAN	AVGDKLPECEAVCGKPK	0	1.49551
P24592	-0.317212	-0.764358	0.129934	14.2941	-1.41383	0.161656	0.679974	-4.90011	P24592	IGFBP6	Insulin-like growth factor-binding protein 6	IBP6_HUMAN	EGQECGVYTPNCAPGLQCHPPK	0.47619	0.987908
P0DJI8	0.344945	-0.14593	0.83582	21.4452	1.40016	0.165639	0.679974	-4.9225	P0DJI8	SAA1	Serum amyloid A-1 protein	SAA1_HUMAN	SFFSFLGEAFDGAR	0	1.37922
P02765	-0.139144	-0.337817	0.0595299	21.2636	-1.39548	0.167041	0.679974	-4.92839	P02765	AHSG	Alpha-2-HS-glycoprotein	FETUA_HUMAN	FSVVYAK	0	0.233589
P07195	-0.330008	-0.804982	0.144966	15.5369	-1.38438	0.170399	0.686708	-4.94228	P07195	LDHB	L-lactate dehydrogenase B chain	LDHB_HUMAN	FIIPQIVK	0	0.939682
P02671	0.227651	-0.103987	0.559289	15.7144	1.36774	0.175527	0.690763	-4.96289	P02671	FGA	Fibrinogen alpha chain	FIBA_HUMAN	DSHSLTTNIMEILR	0	0.464995
A0A0C4DH42	-0.345555	-0.856444	0.165334	16.2808	-1.34897	0.18169	0.690763	-4.96439	A0A0C4DH42	IGHV3-66	Immunoglobulin heavy variable 3-66	HV366_HUMAN	GVQCEVQLVESGGGLIQPGGSLR	5.2381	1.39495
P68871	-0.278134	-0.684127	0.12786	20.0393	-1.365	0.176383	0.690763	-4.96626	P68871	HBB	Hemoglobin subunit beta	HBB_HUMAN	SAVTALWGK	0	0.976135
P01701	0.256497	-0.120862	0.633856	16.3105	1.35434	0.179745	0.690763	-4.97932	P01701	IGLV1-51	Immunoglobulin lambda variable 1-51	LV151_HUMAN	VTISCSGSSSNIGNNYVSWYQQLPGTAPK	0	1.05579
P29622	-0.145109	-0.359168	0.06895	16.7036	-1.3507	0.180902	0.690763	-4.98375	P29622	SERPINA4	Kallistatin	KAIN_HUMAN	IAPANADFAFR	0	0.180233
P08637	-0.164298	-0.407093	0.0784966	15.3015	-1.34832	0.181663	0.690763	-4.98665	P08637	FCGR3A	Low affinity immunoglobulin gamma Fc region receptor III-A	FCG3A_HUMAN	AVVFLEPQWYR	0.952381	0.305931
A0A075B6I0	0.36653	-0.190115	0.923175	16.8953	1.31391	0.193286	0.701751	-4.99504	A0A075B6I0	IGLV8-61	Immunoglobulin lambda variable 8-61	LV861_HUMAN	FSGSILGNK	10	1.40703
P05109	0.57553	-0.309021	1.46008	12.4736	1.29902	0.19845	0.70266	-5.00093	P05109	S100A8	Protein S100-A8	S10A8_HUMAN	GADVWFK	7.14286	4.52219
P11597	0.208804	-0.103481	0.521089	13.5437	1.33226	0.18686	0.701751	-5.00607	P11597	CETP	Cholesteryl ester transfer protein	CETP_HUMAN	LFLSLLDFQITPK	0	0.60023
P59665	0.543954	-0.276096	1.364	16.5419	1.32166	0.190347	0.701751	-5.01875	P59665;P59666	DEFA1;DEFA3	Neutrophil defensin 1;Neutrophil defensin 3	DEF1_HUMAN;DEF3_HUMAN	RYGTCIYQGR	4.28571	3.58344
P01833	-0.285656	-0.717478	0.146166	15.0389	-1.31807	0.191542	0.701751	-5.02303	P01833	PIGR	Polymeric immunoglobulin receptor	PIGR_HUMAN	VYTVDLGR	0	0.878959
P09871	-0.0927211	-0.233442	0.048	18.436	-1.31286	0.193282	0.701751	-5.02921	P09871	C1S	Complement C1s subcomponent	C1S_HUMAN	VEDPESTLFGSVIR	0	0.136135
A0A0C4DH33	-0.232126	-0.590159	0.125907	14.8409	-1.29181	0.200437	0.70266	-5.05396	A0A0C4DH33	IGHV1-24	Immunoglobulin heavy variable 1-24	HV124_HUMAN	VSGYTLTELSMHWVR	0	0.565805
P06732	-0.505682	-1.30156	0.290198	15.4102	-1.26751	0.209229	0.70266	-5.05413	P06732	CKM	Creatine kinase M-type	KCRM_HUMAN	FEEILTR	5.71429	1.91763
P0DJI9	0.387672	-0.211486	0.986831	19.7266	1.28921	0.201337	0.70266	-5.057	P0DJI9	SAA2	Serum amyloid A-2 protein	SAA2_HUMAN	SGRDPNHFRPAGLPEK	0	2.10325
P01699	-0.156863	-0.399689	0.0859624	17.2025	-1.28714	0.202052	0.70266	-5.05941	P01699	IGLV1-44	Immunoglobulin lambda variable 1-44	LV144_HUMAN	VTISCSGSSSNIGSNTVNWYQQLPGTAPK	0	0.293062
P43121	0.191592	-0.10733	0.490515	12.844	1.27737	0.205514	0.70266	-5.0654	P43121	MCAM	Cell surface glycoprotein MUC18	MUC18_HUMAN	VWLEVEPVGMLK	2.85714	0.356651
P22105	-0.187778	-0.481551	0.105995	13.0929	-1.2736	0.206787	0.70266	-5.07507	P22105;P22105-1;P22105-4	TNXB	Tenascin-X;Isoform 3 of Tenascin-X;Isoform 5 of Tenascin-X	TENX_HUMAN	LQVVPVAANQR	0	0.316491
P18065	0.327641	-0.185694	0.840976	14.3508	1.27174	0.207445	0.70266	-5.07722	P18065	IGFBP2	Insulin-like growth factor-binding protein 2	IBP2_HUMAN	LEGEACGVYTPR	0	1.09482
A0A0C4DH25	-0.18544	-0.476831	0.105951	20.5814	-1.26802	0.208761	0.70266	-5.08148	A0A0C4DH25	IGKV3D-20	Immunoglobulin kappa variable 3D-20	KVD20_HUMAN	LLIYDASSR	0	0.420095
P22352	-0.172575	-0.446402	0.101252	17.4606	-1.25574	0.213155	0.706803	-5.09549	P22352	GPX3	Glutathione peroxidase 3	GPX3_HUMAN	FLVGPDGIPIMR	0	0.28468
Q14520	0.084056	-0.0495569	0.217669	16.4446	1.25349	0.21397	0.706803	-5.09805	Q14520;Q14520-2	HABP2	Hyaluronan-binding protein 2;Isoform 2 of Hyaluronan-binding protein 2	HABP2_HUMAN	GQCLITQSPPYYR	0	0.138407
P02042	-0.286723	-0.747919	0.174472	15.5043	-1.23873	0.219355	0.712539	-5.11469	P02042	HBD	Hemoglobin subunit delta	HBD_HUMAN	VNVDAVGGEALGR	0	1.03472
O14786	-0.15701	-0.410335	0.0963143	12.6004	-1.23495	0.220751	0.712539	-5.11892	O14786;O14786-2;O14786-3	NRP1	Neuropilin-1;Isoform 2 of Neuropilin-1;Isoform 3 of Neuropilin-1	NRP1_HUMAN	IAPPPVVSSGPFLFIK	0	0.213865
A0A075B6J9	-0.216787	-0.568158	0.134585	15.6186	-1.22932	0.222841	0.712539	-5.1252	A0A075B6J9	IGLV2-18	Immunoglobulin lambda variable 2-18	LV218_HUMAN	VSWYQQPPGTAPK	0	0.663054
P10909	-0.127701	-0.335011	0.0796089	20.1353	-1.22736	0.223572	0.712539	-5.12738	P10909;P10909-2;P10909-4;P10909-5;P10909-6	CLU	Clusterin;Isoform 2 of Clusterin;Isoform 4 of Clusterin;Isoform 5 of Clusterin;Isoform 6 of Clusterin	CLUS_HUMAN	ASSIIDELFQDR	0	0.196567
Q96PD5	-0.131075	-0.345296	0.0831466	17.9077	-1.21915	0.226656	0.712539	-5.13648	Q96PD5	PGLYRP2	N-acetylmuramoyl-L-alanine amidase	PGRP2_HUMAN	EFTEAFLGCPAIHPR	0	0.165516
P05160	-0.096297	-0.253916	0.0613215	15.6227	-1.21732	0.227346	0.712539	-5.1385	P05160	F13B	Coagulation factor XIII B chain	F13B_HUMAN	CNEYYLLR	0	0.119803
Q92496	0.234813	-0.153903	0.623529	15.3449	1.20362	0.232568	0.712539	-5.15352	Q92496;Q92496-2	CFHR4	Complement factor H-related protein 4;Isoform 2 of Complement factor H-related protein 4	FHR4_HUMAN	VYLPWSR	0	0.543375
P48740-2	-0.179381	-0.477187	0.118426	13.7565	-1.20016	0.233899	0.712539	-5.15728	P48740-2	MASP1	Isoform 2 of Mannan-binding lectin serine protease 1	MASP1_HUMAN	VVLHPDFNIQNYNHDIALVQLQEPVPLGPHVMPVCLPR	0	0.495433
P01780	-0.171962	-0.457501	0.113577	19.7303	-1.19996	0.233979	0.712539	-5.15751	P01780	IGHV3-7	Immunoglobulin heavy variable 3-7	HV307_HUMAN	GLEWVANIK	0	0.393812
P23142-4	-0.191751	-0.512129	0.128627	15.2077	-1.19254	0.236853	0.712539	-5.16555	P23142-4	FBLN1	Isoform C of Fibulin-1	FBLN1_HUMAN	VSPHSGVVALTK	0	0.396605
O75460	0.236343	-0.159124	0.631811	17.7701	1.19078	0.237541	0.712539	-5.16745	O75460	ERN1	Serine/threonine-protein kinase/endoribonuclease IRE1	ERN1_HUMAN	LTPTLYVGK	0	0.730915
P78417	-0.211425	-0.565446	0.142595	13.2736	-1.18995	0.237866	0.712539	-5.16835	P78417	GSTO1	Glutathione S-transferase omega-1	GSTO1_HUMAN	VPSLVGSFIR	1.42857	0.538918
Q15485	0.163713	-0.115153	0.442579	13.8768	1.17	0.245803	0.712539	-5.18421	Q15485	FCN2	Ficolin-2	FCN2_HUMAN	RVDGSVDFYR	0.47619	0.354953
P10720	-0.13752	-0.370713	0.0956735	16.8651	-1.17503	0.243746	0.712539	-5.18435	P10720	PF4V1	Platelet factor 4 variant	PF4V_HUMAN	AGPHCPTAQLIATLK	0	0.298801
A0A0B4J1V2	-0.256588	-0.693195	0.180018	14.6105	-1.17097	0.245363	0.712539	-5.18867	A0A0B4J1V2	IGHV2-26	Immunoglobulin heavy variable 2-26	HV226_HUMAN	ALEWLAHIFSNDEK	0	0.737842
P01705	0.402612	-0.286962	1.09219	14.1643	1.1636	0.248371	0.712539	-5.19098	P01705	IGLV2-23	Immunoglobulin lambda variable 2-23	LV223_HUMAN	LMIYEGSK	7.61905	1.90227
P01344	-0.143245	-0.388302	0.101811	15.4839	-1.1647	0.247878	0.712539	-5.19531	P01344;P01344-2;P01344-3	IGF2	Insulin-like growth factor II;Isoform 2 of Insulin-like growth factor II;Isoform 3 of Insulin-like growth factor II	IGF2_HUMAN	GIVEECCFR	0	0.289569
P06312	-0.16251	-0.4414	0.11638	20.4108	-1.16104	0.249353	0.712539	-5.19917	P06312	IGKV4-1	Immunoglobulin kappa variable 4-1	KV401_HUMAN	LLIYWASTR	0	0.279438
Q9BXR6	0.151546	-0.109153	0.412244	14.1905	1.15826	0.25048	0.712539	-5.2021	Q9BXR6	CFHR5	Complement factor H-related protein 5	FHR5_HUMAN	CLDPCVVSEENMNK	0	0.440451
P01024	-0.134986	-0.367488	0.0975164	23.1377	-1.1568	0.251068	0.712539	-5.20363	P01024	C3	Complement C3	CO3_HUMAN	VLLDGVQNPR	0	0.328739
Q86VB7	0.232563	-0.171513	0.636639	13.3293	1.14677	0.255167	0.719107	-5.21412	Q86VB7;Q86VB7-2;Q86VB7-3;Q86VB7-4	CD163	Scavenger receptor cysteine-rich type 1 protein M130;Isoform 2 of Scavenger receptor cysteine-rich type 1 protein M130;Isoform 3 of Scavenger receptor cysteine-rich type 1 protein M130;Isoform 4 of Scavenger receptor cysteine-rich type 1 protein M130	C163A_HUMAN	CGVALSTPGGAR	0.952381	0.932809
P02746	0.085293	-0.064394	0.23498	17.48	1.13535	0.25989	0.72733	-5.22596	P02746	C1QB	Complement C1q subcomponent subunit B	C1QB_HUMAN	LEQGENVFLQATDK	0	0.191017
P06727	-0.15696	-0.434581	0.120661	20.327	-1.12651	0.263585	0.728917	-5.23503	P06727	APOA4	Apolipoprotein A-IV	APOA4_HUMAN	LEPYADQLR	0	0.633413
P01023	0.146694	-0.113037	0.406425	22.8029	1.12535	0.264074	0.728917	-5.23622	P01023	A2M	Alpha-2-macroglobulin	A2MG_HUMAN	PVPGHVTVSICR	0	0.332386
P0C0L4	0.127071	-0.0990468	0.353189	21.1842	1.11972	0.266448	0.730468	-5.24196	P0C0L4	C4A	Complement C4-A	CO4A_HUMAN	VGDTLNLNLR	0	0.278058
P09486	-0.132106	-0.369101	0.104889	13.7225	-1.11066	0.270305	0.731366	-5.25114	P09486	SPARC	SPARC	SPRC_HUMAN	RLEAGDHPVELLAR	0	0.297666
A0A087WW87	-0.109193	-0.305124	0.0867382	20.7144	-1.11043	0.270406	0.731366	-5.25138	A0A087WW87;P01614	IGKV2-40;IGKV2D-40	Immunoglobulin kappa variable 2-40;Immunoglobulin kappa variable 2D-40	KV240_HUMAN;KVD40_HUMAN	FSGSGSGTDFTLK	0	0.26307
P00751	0.08101	-0.0652033	0.227223	20.2251	1.10395	0.273186	0.733959	-5.2579	P00751	CFB	Complement factor B	CFAB_HUMAN	FLCTGGVSPYADPNTCR	0	0.126744
P26927	-0.127279	-0.359501	0.104944	14.4447	-1.09207	0.278341	0.742857	-5.26976	P26927	MST1	Hepatocyte growth factor-like protein	HGFL_HUMAN	EAACVWCNGEEYR	0	0.313419
Q16270	-0.248927	-0.727579	0.229726	11.6973	-1.0383	0.302914	0.751263	-5.27411	Q16270;Q16270-2	IGFBP7	Insulin-like growth factor-binding protein 7;Isoform 2 of Insulin-like growth factor-binding protein 7	IBP7_HUMAN	ITVVDALHEIPVK	4.7619	0.614017
P36980	0.143218	-0.119781	0.406218	16.1405	1.08503	0.281426	0.746149	-5.27673	P36980;P36980-2	CFHR2	Complement factor H-related protein 2;Isoform Short of Complement factor H-related protein 2	FHR2_HUMAN	ITCAEEGWSPTPK	0	0.361854
Q9Y6R7	0.145037	-0.125789	0.415864	14.7532	1.06706	0.289411	0.751263	-5.29433	Q9Y6R7	FCGBP	IgGFc-binding protein	FCGBP_HUMAN	LPVVLANGQIR	0	0.449495
P61626	-0.154426	-0.443361	0.134508	15.4003	-1.06493	0.290366	0.751263	-5.2964	P61626	LYZ	Lysozyme C	LYSC_HUMAN	STDYGIFQINSR	0	0.429783
A0A0B4J2D9	0.138874	-0.122491	0.400239	16.5737	1.0587	0.293176	0.751263	-5.30242	A0A0B4J2D9;P0DP09	IGKV1D-13;IGKV1-13	Immunoglobulin kappa variable 1D-13;Immunoglobulin kappa variable 1-13	KVD13_HUMAN;KV113_HUMAN	ASQGISSALAWYQQK	0	0.351611
P00748	-0.113821	-0.328967	0.101326	17.3704	-1.05411	0.295258	0.751263	-5.30683	P00748	F12	Coagulation factor XII	FA12_HUMAN	NPDNDIRPWCFVLNR	0	0.215952
P01717	0.191421	-0.171963	0.554806	17.6904	1.0496	0.297314	0.751263	-5.31115	P01717	IGLV3-25	Immunoglobulin lambda variable 3-25	LV325_HUMAN	QYAYWYQQK	0	0.647425
P02776	0.335914	-0.302313	0.97414	16.3851	1.0487	0.297724	0.751263	-5.31201	P02776	PF4	Platelet factor 4	PLF4_HUMAN	ICLDLQAPLYK	0	1.16852
P35527	0.403866	-0.382447	1.19018	14.3519	1.02411	0.309257	0.751263	-5.31754	P35527	KRT9	Keratin, type I cytoskeletal 9	K1C9_HUMAN	QGVDADINGLR	4.28571	3.48122
P13727	0.198989	-0.226307	0.624285	12.5905	0.935876	0.353083	0.762171	-5.32445	P13727;P13727-2	PRG2	Bone marrow proteoglycan;Isoform 2 of Bone marrow proteoglycan	PRG2_HUMAN	VVGIPGCQTCR	10.9524	0.674719
P02753	-0.145816	-0.427115	0.135483	18.8005	-1.03285	0.305035	0.751263	-5.32704	P02753	RBP4	Retinol-binding protein 4	RET4_HUMAN	GNDDHWIVDTDYDTYAVQYSCR	0	0.601899
Q92954	-0.16462	-0.482308	0.153068	15.1085	-1.03248	0.305207	0.751263	-5.32739	Q92954;Q92954-3;Q92954-6	PRG4	Proteoglycan 4;Isoform C of Proteoglycan 4;Isoform F of Proteoglycan 4	PRG4_HUMAN	DQYYNIDVPSR	0	0.483791
P08493	0.205847	-0.218436	0.63013	14.417	0.968913	0.336175	0.762171	-5.33022	P08493;P08493-2	MGP	Matrix Gla protein;Isoform 2 of Matrix Gla protein	MGP_HUMAN	NANTFISPQQR	12.381	0.853638
Q13822	0.303069	-0.344031	0.950169	12.003	0.93619	0.352802	0.762171	-5.33616	Q13822;Q13822-2;Q13822-3	ENPP2	Ectonucleotide pyrophosphatase/phosphodiesterase family member 2;Isoform 2 of Ectonucleotide pyrophosphatase/phosphodiesterase family member 2;Isoform 3 of Ectonucleotide pyrophosphatase/phosphodiesterase family member 2	ENPP2_HUMAN	VSPSFSQNCLAYK	7.61905	1.05296
P01019	0.0966648	-0.0926445	0.285974	18.4709	1.01741	0.31227	0.751263	-5.34147	P01019	AGT	Angiotensinogen	ANGT_HUMAN	VLSALQAVQGLLVAQGR	0	0.261433
Q08211	-0.188626	-0.560398	0.183146	15.0456	-1.01117	0.315272	0.751263	-5.34156	Q08211	DHX9	ATP-dependent RNA helicase A	DHX9_HUMAN	ISAVSVAER	6.19048	0.834529
P08603	-0.194162	-0.575268	0.186944	22.5475	-1.01512	0.313353	0.751263	-5.34359	P08603	CFH	Complement factor H	CFAH_HUMAN	CTSTGWIPAPR	0	0.435
Q9NPY3	0.119714	-0.115352	0.35478	13.2121	1.01474	0.313532	0.751263	-5.34394	Q9NPY3	CD93	Complement component C1q receptor	C1QR1_HUMAN	FWIGLQR	0	0.281678
P00488	-0.167767	-0.500844	0.16531	13.0732	-1.00383	0.318774	0.751263	-5.34797	P00488	F13A1	Coagulation factor XIII A chain	F13A_HUMAN	AVPPNNSNAAEDDLPTVELQGVVPR	9.04762	0.861251
P20851	-0.0915007	-0.271974	0.0889727	15.9232	-1.01021	0.315684	0.751263	-5.34812	P20851;P20851-2	C4BPB	C4b-binding protein beta chain;Isoform 2 of C4b-binding protein beta chain	C4BPB_HUMAN	SQCLEDHTWAPPFPICK	0	0.119652
P01859	0.317332	-0.310504	0.945169	22.8966	1.00709	0.317171	0.751263	-5.35099	P01859	IGHG2	Immunoglobulin heavy constant gamma 2	IGHG2_HUMAN	CCVECPPCPAPPVAGPSVFLFPPK	0	1.75009
Q06033	0.123056	-0.120683	0.366795	17.8139	1.00595	0.317712	0.751263	-5.35203	Q06033;Q06033-2	ITIH3	Inter-alpha-trypsin inhibitor heavy chain H3;Isoform 2 of Inter-alpha-trypsin inhibitor heavy chain H3	ITIH3_HUMAN	EHLVQATPENLQEAR	0	0.327799
P25311	-0.0764888	-0.228012	0.0750343	20.0074	-1.00581	0.317778	0.751263	-5.35216	P25311	AZGP1	Zinc-alpha-2-glycoprotein	ZA2G_HUMAN	CLAYDFYPGK	0	0.191563
P12955	-0.0776862	-0.233093	0.077721	13.7042	-0.996028	0.322478	0.755574	-5.3611	P12955;P12955-3	PEPD	Xaa-Pro dipeptidase;Isoform 3 of Xaa-Pro dipeptidase	PEPD_HUMAN	VPLALFALNR	0	0.150716
A0A0A0MS14	0.158417	-0.168632	0.485466	16.8755	0.965136	0.337616	0.762171	-5.38874	A0A0A0MS14	IGHV1-45	Immunoglobulin heavy variable 1-45	HV145_HUMAN	SEDTAMYYCAR	1.42857	0.750158
P00325	-0.215266	-0.660218	0.229686	13.4779	-0.963965	0.338199	0.762171	-5.38977	P00325	ADH1B	All-trans-retinol dehydrogenase [NAD(+)] ADH1B	ADH1B_HUMAN	KPFSIEDVEVAPPK	0	1.25189
P01764	0.254795	-0.271881	0.781471	19.2358	0.963934	0.338215	0.762171	-5.3898	P01764	IGHV3-23	Immunoglobulin heavy variable 3-23	HV323_HUMAN	AEDTAVYYCAK	0	1.67718
A0A087WSZ0	0.176439	-0.189325	0.542202	16.0624	0.961153	0.339602	0.762171	-5.39224	A0A087WSZ0	IGKV1D-8	Immunoglobulin kappa variable 1D-8	KVD08_HUMAN	APELLIYAASTLQSGVPSR	0	0.534291
P04424	-0.424509	-1.34766	0.498639	11.7354	-0.917593	0.362071	0.768112	-5.39336	P04424;P04424-2	ASL	Argininosuccinate lyase;Isoform 2 of Argininosuccinate lyase	ARLY_HUMAN	WSHWILSHAVALTR	6.66667	7.49854
P04040	0.2036	-0.219556	0.626755	13.8476	0.958685	0.340835	0.762171	-5.39441	P04040	CAT	Catalase	CATA_HUMAN	DYPLIPVGK	0	0.93316
A0A0C4DH34	0.227683	-0.251613	0.70698	14.7215	0.946512	0.346964	0.762171	-5.405	A0A0C4DH34	IGHV4-28	Immunoglobulin heavy variable 4-28	HV428_HUMAN	LSSVTAVDTAVYYCAR	0	1.11877
P07339	0.115368	-0.128453	0.359188	13.7261	0.942786	0.348854	0.762171	-5.40821	P07339	CTSD	Cathepsin D	CATD_HUMAN	VSTLPAITLK	0	0.315221
P19823	-0.0948355	-0.295338	0.105667	20.7075	-0.942433	0.349034	0.762171	-5.40852	P19823	ITIH2	Inter-alpha-trypsin inhibitor heavy chain H2	ITIH2_HUMAN	AHVSFKPTVAQQR	0	0.112968
P01704	0.261363	-0.29627	0.818996	16.3338	0.934099	0.353329	0.762171	-5.40957	P01704	IGLV2-14	Immunoglobulin lambda variable 2-14	LV214_HUMAN	LMIYEVSNRPSGVSNR	9.52381	1.08067
P06276	-0.0773928	-0.241377	0.0865914	15.4606	-0.940367	0.350085	0.762171	-5.41029	P06276	BCHE	Cholinesterase	CHLE_HUMAN	IFFPGVSEFGK	0	0.122407
P36955	0.0867362	-0.0977208	0.271193	17.6614	0.936924	0.351842	0.762171	-5.41325	P36955	SERPINF1	Pigment epithelium-derived factor	PEDF_HUMAN	LAAAVSNFGYDLYR	0	0.146668
P20742	0.125473	-0.14238	0.393327	21.3144	0.933367	0.353662	0.762171	-5.41628	P20742	PZP	Pregnancy zone protein	PZP_HUMAN	MVSGFIPLKPTVK	0	0.345315
P05155	0.0701301	-0.0821313	0.222391	21.9071	0.917727	0.36174	0.768112	-5.42951	P05155;P05155-3	SERPING1	Plasma protease C1 inhibitor;Isoform 3 of Plasma protease C1 inhibitor	IC1_HUMAN	LEMSKFQPTLLTLPR	0	0.133496
P02774	-0.0711793	-0.227393	0.0850347	20.1197	-0.907889	0.36688	0.768112	-5.43772	P02774;P02774-3	GC	Vitamin D-binding protein;Isoform 3 of Vitamin D-binding protein	VTDB_HUMAN	YTFELSR	0	0.110825
P01008	-0.0820446	-0.262894	0.098805	19.246	-0.903923	0.368966	0.768112	-5.44101	P01008	SERPINC1	Antithrombin-III	ANT3_HUMAN	ANRPFLVFIR	0	0.233645
P00450	0.0633358	-0.0774204	0.204092	21.7812	0.896563	0.372856	0.768112	-5.44707	P00450	CP	Ceruloplasmin	CERU_HUMAN	GAYPLSIEPIGVR	0	0.0915507
P13671	0.0791224	-0.0973543	0.255599	18.162	0.893328	0.374574	0.768112	-5.44972	P13671	C6	Complement component C6	CO6_HUMAN	QLEWGLER	0	0.0992738
P04430	-0.119277	-0.385772	0.147218	15.1421	-0.8918	0.375387	0.768112	-5.45097	P04430	IGKV1-16	Immunoglobulin kappa variable 1-16	KV116_HUMAN	ASQGISNYLAWFQQK	0	0.298274
P08709	-0.104889	-0.339339	0.129561	13.2098	-0.891414	0.375593	0.768112	-5.45128	P08709;P08709-2	F7	Coagulation factor VII;Isoform B of Coagulation factor VII	FA7_HUMAN	VAQVIIPSTYVPGTTNHDIALLR	0	0.281645
P01591	0.153352	-0.189942	0.496647	19.3493	0.890065	0.376312	0.768112	-5.45238	P01591	JCHAIN	Immunoglobulin J chain	IGJ_HUMAN	IIVPLNNR	0	0.491219
Q9UGM5	-0.0924219	-0.299693	0.114849	15.7095	-0.888456	0.377171	0.768112	-5.45369	Q9UGM5	FETUB	Fetuin-B	FETUB_HUMAN	LVVLPFPK	0	0.21812
P01597	0.105493	-0.131198	0.342184	15.6744	0.888056	0.377385	0.768112	-5.45401	P01597;P04432	IGKV1-39;IGKV1D-39	Immunoglobulin kappa variable 1-39;Immunoglobulin kappa variable 1D-39	KV139_HUMAN;KVD39_HUMAN	ASQSISSYLNWYQQK	0	0.335819
P15151	0.0995859	-0.125794	0.324966	13.8366	0.880601	0.38142	0.772424	-5.45423	P15151;P15151-2;P15151-3;P15151-4	PVR	Poliovirus receptor;Isoform Beta of Poliovirus receptor;Isoform Gamma of Poliovirus receptor;Isoform Delta of Poliovirus receptor	PVR_HUMAN	RLEFVAAR	3.33333	0.41315
P06396	-0.083602	-0.275528	0.108324	18.2125	-0.867926	0.388237	0.777784	-5.47019	P06396	GSN	Gelsolin	GELS_HUMAN	HVVPNEVVVQR	0	0.201486
Q06830	-0.35033	-1.20395	0.503291	13.9323	-0.818931	0.415683	0.777784	-5.47118	Q06830	PRDX1	Peroxiredoxin-1	PRDX1_HUMAN	ATAVMPDGQFK	10	2.82749
P41222	-0.144539	-0.47813	0.189051	14.6788	-0.863319	0.390748	0.777784	-5.47384	P41222	PTGDS	Prostaglandin-H2 D-isomerase	PTGDS_HUMAN	AQGFTEDTIVFLPQTDK	0.952381	1.1337
P13796	0.11159	-0.146106	0.369287	13.6626	0.862813	0.391025	0.777784	-5.47424	P13796	LCP1	Plastin-2	PLSL_HUMAN	LSPEELLLR	0	0.244901
Q15848	-0.149719	-0.498591	0.199152	14.9359	-0.855089	0.395259	0.777784	-5.48031	Q15848	ADIPOQ	Adiponectin	ADIPO_HUMAN	IFYNQQNHYDGSTGK	0	0.68485
P00338	-0.188399	-0.627908	0.251109	14.128	-0.854104	0.395801	0.777784	-5.48108	P00338;P00338-3	LDHA	L-lactate dehydrogenase A chain;Isoform 3 of L-lactate dehydrogenase A chain	LDHA_HUMAN	DQLIYNLLK	0	0.92864
A0A0C4DH43	-0.244526	-0.818042	0.32899	16.6615	-0.84953	0.398323	0.777784	-5.48465	A0A0C4DH43	IGHV2-70D	Immunoglobulin heavy variable 2-70D	HV70D_HUMAN	ALEWLAR	0	1.86852
P62805	0.149356	-0.227295	0.526008	14.095	0.791473	0.431458	0.77824	-5.48495	P62805	H4C1	Histone H4	H4_HUMAN	VFLENVIR	6.19048	0.673433
P07333	0.0928086	-0.137825	0.323442	13.3898	0.802762	0.424865	0.77824	-5.48918	P07333;P07333-2	CSF1R	Macrophage colony-stimulating factor 1 receptor;Isoform 2 of Macrophage colony-stimulating factor 1 receptor	CSF1R_HUMAN	VIPGPPALTLVPAELVR	6.19048	0.330137
P00742	-0.0841663	-0.2831	0.114767	16.6783	-0.843004	0.401939	0.777784	-5.48971	P00742	F10	Coagulation factor X	FA10_HUMAN	ETYDFDIAVLR	0	0.166926
P29401	0.12733	-0.196929	0.45159	11.9016	0.783776	0.43593	0.77824	-5.49007	P29401;P29401-2	TKT	Transketolase;Isoform 2 of Transketolase	TKT_HUMAN	LDNLVAILDINR	8.57143	0.518748
Q9UNW1	0.129399	-0.218121	0.476918	13.5347	0.744061	0.459602	0.780694	-5.49081	Q9UNW1	MINPP1	Multiple inositol polyphosphate phosphatase 1	MINP1_HUMAN	LASLFPALFSR	6.66667	0.396073
P80748	0.130089	-0.178887	0.439065	16.0718	0.838909	0.404219	0.777784	-5.49286	P80748	IGLV3-21	Immunoglobulin lambda variable 3-21	LV321_HUMAN	SVHWYQQKPGQAPVLVVYDDSDRPSGIPER	0	0.594259
P01714	0.181649	-0.25062	0.613918	16.4963	0.837293	0.405121	0.777784	-5.4941	P01714	IGLV3-19	Immunoglobulin lambda variable 3-19	LV319_HUMAN	PGQAPVLVIYGK	0	0.798131
P01700	0.173072	-0.239667	0.585811	19.4997	0.835509	0.406118	0.777784	-5.49547	P01700	IGLV1-47	Immunoglobulin lambda variable 1-47	LV147_HUMAN	SGTSASLAISGLR	0	0.798026
Q13093	0.130678	-0.235011	0.496367	12.4756	0.714539	0.477615	0.781614	-5.49624	Q13093	PLA2G7	Platelet-activating factor acetylhydrolase	PAFA_HUMAN	YPLVVFSHGLGAFR	7.14286	0.55628
Q6EMK4	-0.0695399	-0.236531	0.0974512	13.9375	-0.829736	0.409354	0.777784	-5.49987	Q6EMK4	VASN	Vasorin	VASN_HUMAN	SLTLGIEPVSPTSLR	0	0.108789
A0A0C4DH38	-0.147221	-0.502733	0.208291	16.3047	-0.825114	0.411955	0.777784	-5.50338	A0A0C4DH38	IGHV5-51	Immunoglobulin heavy variable 5-51	HV551_HUMAN	YSPSFQGQVTISADK	0	0.605411
P00739	-0.1289	-0.441425	0.183624	17.8088	-0.821807	0.413823	0.777784	-5.50587	P00739	HPR	Haptoglobin-related protein	HPTR_HUMAN	VGYVSGWGQSDNFK	0	0.412509
P02747	0.0838052	-0.119542	0.287153	18.7733	0.821167	0.414186	0.777784	-5.50636	P02747	C1QC	Complement C1q subcomponent subunit C	C1QC_HUMAN	TNQVNSGGVLLR	0	0.246416
P32119	-0.152805	-0.523987	0.218377	13.6151	-0.820255	0.414702	0.777784	-5.50704	P32119	PRDX2	Peroxiredoxin-2	PRDX2_HUMAN	RLSEDYGVLK	0	0.642319
P27918	-0.0763396	-0.262649	0.10997	16.4039	-0.816421	0.416877	0.777784	-5.50992	P27918	CFP	Properdin	PROP_HUMAN	SISCQEIPGQQSR	0	0.215504
P30043	-0.300722	-1.078	0.476558	13.9182	-0.771807	0.442861	0.77824	-5.51176	P30043	BLVRB	Flavin reductase (NADPH)	BLVRB_HUMAN	NDLSPTTVMSEGAR	5.2381	2.05378
Q04756	-0.0763862	-0.264797	0.112024	15.1877	-0.807809	0.421787	0.77824	-5.51633	Q04756	HGFAC	Hepatocyte growth factor activator	HGFA_HUMAN	SQFVQPICLPEPGSTFPAGHK	0	0.157528
P00736	-0.0635696	-0.221694	0.0945552	17.8374	-0.801029	0.425676	0.77824	-5.52133	P00736	C1R	Complement C1r subcomponent	C1R_HUMAN	VLNYVDWIK	0	0.125924
P01602	0.107889	-0.161063	0.376841	16.1573	0.799286	0.42668	0.77824	-5.52261	P01602	IGKV1-5	Immunoglobulin kappa variable 1-5	KV105_HUMAN	ASQSISSWLAWYQQK	0	0.293488
A0A0J9YX35	-0.0843401	-0.295264	0.126584	17.6137	-0.796722	0.428158	0.77824	-5.52448	A0A0J9YX35	IGHV3-64D	Immunoglobulin heavy variable 3-64D	HV64D_HUMAN	LSCSASGFTFSSYAMHWVR	0	0.323367
Q9NZP8	0.0607977	-0.0918605	0.213456	15.7807	0.793535	0.43	0.77824	-5.52681	Q9NZP8	C1RL	Complement C1r subcomponent-like protein	C1RL_HUMAN	QRPEVFSDNMFCVGDETQR	0	0.102706
P10645	0.674151	-1.05561	2.40392	10.7009	0.776726	0.439827	0.77824	-5.533	P10645	CHGA	Chromogranin-A	CMGA_HUMAN	RLEGQEEEEDNRDSSMK	0.47619	12.276
Q9UNN8	0.165664	-0.306711	0.63804	12.9528	0.700388	0.486181	0.783724	-5.53347	Q9UNN8	PROCR	Endothelial protein C receptor	EPCR_HUMAN	LHMLQISYFR	6.19048	0.721608
A0A0C4DH36	0.130968	-0.202792	0.464728	17.1343	0.781864	0.436786	0.77824	-5.53524	A0A0C4DH36	IGHV3-38	Probable non-functional immunoglobulin heavy variable 3-38	HV338_HUMAN	AEGTAVYYCAR	0	0.518431
A0A075B6P5	-0.0996246	-0.35391	0.154661	18.23	-0.780628	0.437509	0.77824	-5.53612	A0A075B6P5;P01615	IGKV2-28;IGKV2D-28	Immunoglobulin kappa variable 2-28;Immunoglobulin kappa variable 2D-28	KV228_HUMAN;KVD28_HUMAN	PGQSPQLLIYLGSNR	0	0.413957
Q6Q788	0.216778	-0.355983	0.789538	13.358	0.754467	0.453027	0.780694	-5.54245	Q6Q788	APOA5	Apolipoprotein A-V	APOA5_HUMAN	ELFHPYAESLVSGIGR	4.28571	1.15228
Q92820	0.132429	-0.211365	0.476224	12.4245	0.767511	0.445217	0.77824	-5.54544	Q92820	GGH	Gamma-glutamyl hydrolase	GGH_HUMAN	DYEILFK	0	0.455042
P48740	0.0821521	-0.13127	0.295574	15.554	0.766968	0.445537	0.77824	-5.54582	P48740	MASP1	Mannan-binding lectin serine protease 1	MASP1_HUMAN	DQVLVSCDTGYK	0	0.162696
P07996	-0.117811	-0.424243	0.188621	15.6453	-0.766037	0.446088	0.77824	-5.54647	P07996	THBS1	Thrombospondin-1	TSP1_HUMAN	FVFGTTPEDILR	0	0.504671
P12111	-0.107581	-0.407226	0.192064	11.8089	-0.716225	0.476266	0.781614	-5.54912	P12111;P12111-2;P12111-4	COL6A3	Collagen alpha-3(VI) chain;Isoform 2 of Collagen alpha-3(VI) chain;Isoform 4 of Collagen alpha-3(VI) chain	CO6A3_HUMAN	AAPLQGMLPGLLAPLR	2.85714	0.490441
P07225	0.0680763	-0.110546	0.246699	17.5129	0.759381	0.450034	0.780694	-5.55113	P07225	PROS1	Vitamin K-dependent protein S	PROS_HUMAN	IETISHEDLQR	0	0.158586
P01033	0.141109	-0.233932	0.516149	14.3513	0.749848	0.455753	0.780694	-5.55147	P01033	TIMP1	Metalloproteinase inhibitor 1	TIMP1_HUMAN	GFQALGDAADIR	0.47619	0.535614
P04264	0.291104	-0.479827	1.06204	16.0202	0.752371	0.454212	0.780694	-5.556	P04264	KRT1	Keratin, type II cytoskeletal 1	K2C1_HUMAN	SLDLDSIIAEVKAQYEDIAQK	0	2.29208
A0A0B4J1V0	0.0983549	-0.165512	0.362222	16.7882	0.742693	0.460016	0.780694	-5.56264	A0A0B4J1V0	IGHV3-15	Immunoglobulin heavy variable 3-15	HV315_HUMAN	NTLYLQMNSLK	0	0.604238
P07357	0.0687817	-0.116176	0.253739	15.9246	0.740968	0.461055	0.780694	-5.56381	P07357	C8A	Complement component C8 alpha chain	CO8A_HUMAN	FGGTICSGDIWDQASCSSSTTCVR	0	0.23895
Q9HDC9	-0.112367	-0.416174	0.19144	13.9778	-0.736953	0.463478	0.781513	-5.56654	Q9HDC9	APMAP	Adipocyte plasma membrane-associated protein	APMAP_HUMAN	LENGEIETIAR	0	0.322461
P49747	-0.080052	-0.298251	0.138147	13.0538	-0.731001	0.467084	0.781614	-5.57055	P49747	COMP	Cartilage oligomeric matrix protein	COMP_HUMAN	CEACPPGYSGPTHQGVGLAFAK	0	0.298577
A0A075B6K5	-0.0768549	-0.286886	0.133176	18.984	-0.729101	0.468238	0.781614	-5.57182	A0A075B6K5	IGLV3-9	Immunoglobulin lambda variable 3-9	LV39_HUMAN	FSGSNSGNTATLTISR	0	0.274981
P11226	-0.135463	-0.50717	0.236244	14.8696	-0.726135	0.470044	0.781614	-5.5738	P11226	MBL2	Mannose-binding protein C	MBL2_HUMAN	TEGQFVDLTGNR	0	0.68693
P02533	-0.352156	-1.38446	0.680153	13.9152	-0.680355	0.498521	0.794087	-5.57866	P02533	KRT14	Keratin, type I cytoskeletal 14	K1C14_HUMAN	VLDELTLAR	7.61905	3.73613
P01599	-0.0656623	-0.248061	0.116736	16.7736	-0.717289	0.475451	0.781614	-5.57967	P01599	IGKV1-17	Immunoglobulin kappa variable 1-17	KV117_HUMAN	RLIYAASSLQSGVPSR	0	0.238743
P03951	0.184735	-0.332275	0.701745	20.4369	0.711951	0.478731	0.781614	-5.58317	P03951	F11	Coagulation factor XI	FA11_HUMAN	PICLPSK	0	1.34203
Q16610	0.0840836	-0.152366	0.320533	15.8684	0.708551	0.480827	0.781614	-5.58539	Q16610	ECM1	Extracellular matrix protein 1	ECM1_HUMAN	EVGPPLPQEAVPLQK	0	0.200608
P0DOX8	-0.0821334	-0.313187	0.14892	22.8769	-0.708281	0.480993	0.781614	-5.58556	P0DOX8		Immunoglobulin lambda-1 light chain	IGL1_HUMAN	ANPTVTLFPPSSEELQANK	0	0.182871
Q96KN2	-0.139214	-0.534802	0.256375	14.9248	-0.701192	0.48538	0.783724	-5.59015	Q96KN2	CNDP1	Beta-Ala-His dipeptidase	CNDP1_HUMAN	EWVAIESDSVQPVPR	0	0.641559
P00740	0.0708328	-0.133995	0.275661	16.9846	0.689039	0.492951	0.788575	-5.59792	P00740	F9	Coagulation factor IX	FA9_HUMAN	SCEPAVPFPCGR	0	0.179253
P55103	-0.132692	-0.516535	0.251151	12.4462	-0.688794	0.493104	0.788575	-5.59807	P55103	INHBC	Inhibin beta C chain	INHBC_HUMAN	AGGQCPACGGPTLELESQR	0	0.803033
Q13201	-0.194697	-0.829377	0.439982	13.5255	-0.61229	0.542415	0.822873	-5.5991	Q13201	MMRN1	Multimerin-1	MMRN1_HUMAN	LVEENALAPDFSK	8.09524	1.24724
P02760	-0.0474533	-0.189467	0.0945603	20.67	-0.665787	0.507615	0.805389	-5.6124	P02760	AMBP	Protein AMBP	AMBP_HUMAN	CVLFPYGGCQGNGNK	0	0.0991264
P12109	0.0739466	-0.2437	0.391593	11.3139	0.465807	0.643066	0.856021	-5.61262	P12109	COL6A1	Collagen alpha-1(VI) chain	CO6A1_HUMAN	VAVVQYSGTGQQRPER	9.04762	0.390884
P07988	0.107754	-0.260525	0.476033	13.3156	0.583994	0.561183	0.829177	-5.61496	P07988	SFTPB	Pulmonary surfactant-associated protein B	PSPB_HUMAN	QFVEQHTPQLLTLVPR	3.80952	0.7555
P02751-1	-0.0700927	-0.281658	0.141472	19.7955	-0.660129	0.511218	0.806718	-5.61585	P02751-1	FN1	Isoform 1 of Fibronectin	FINC_HUMAN	VDVIPVNLPGEHGQR	0	0.203521
P01709	0.0963571	-0.19534	0.388054	16.6363	0.65819	0.512456	0.806718	-5.61702	P01709	IGLV2-8	Immunoglobulin lambda variable 2-8	LV208_HUMAN	LMIYEVSK	0	0.593211
P15311	0.0842675	-0.27516	0.443695	13.5052	0.468954	0.640799	0.856021	-5.62073	P15311;P26038;P35241;P35241-4;P35241-5	EZR;MSN;RDX;RDX;RDX	Ezrin;Moesin;Radixin;Isoform 4 of Radixin;Isoform 5 of Radixin	EZRI_HUMAN;MOES_HUMAN;RADI_HUMAN;RADI_HUMAN;RADI_HUMAN	IGFPWSEIR	11.9048	0.409121
P01715	0.169225	-0.35902	0.69747	15.3517	0.638449	0.525177	0.820335	-5.62278	P01715	IGLV3-1	Immunoglobulin lambda variable 3-1	LV301_HUMAN	YACWYQQK	0.47619	0.753797
P06310	0.0999803	-0.208321	0.408282	14.04	0.646157	0.520174	0.815682	-5.62424	P06310	IGKV2-30	Immunoglobulin kappa variable 2-30	KV230_HUMAN	SSQSLVYSDGNTYLNWFQQRPGQSPR	0.47619	0.51812
P13598	-0.225238	-0.951084	0.500607	12.3968	-0.618582	0.538142	0.822873	-5.62799	P13598	ICAM2	Intercellular adhesion molecule 2	ICAM2_HUMAN	QVILTLQPTLVAVGK	0.952381	1.04211
P13645	0.233557	-0.53226	0.999375	13.3118	0.607949	0.545132	0.822873	-5.63398	P13645	KRT10	Keratin, type I cytoskeletal 10	K1C10_HUMAN	QSVEADINGLR	3.33333	2.6928
P80108	-0.0788877	-0.330749	0.172974	15.645	-0.624088	0.534487	0.822873	-5.63713	P80108	GPLD1	Phosphatidylinositol-glycan-specific phospholipase D	PHLD_HUMAN	TLLLVGSPTWK	0	0.309971
P08697	0.0543116	-0.119147	0.22777	18.5799	0.623873	0.534627	0.822873	-5.63726	P08697	SERPINF2	Alpha-2-antiplasmin	A2AP_HUMAN	LCQDLGPGAFR	0	0.138644
P80188	-0.136077	-0.586899	0.314745	13.3893	-0.601699	0.549262	0.822873	-5.63745	P80188;P80188-2	LCN2	Neutrophil gelatinase-associated lipocalin;Isoform 2 of Neutrophil gelatinase-associated lipocalin	NGAL_HUMAN	VPLQQNFQDNQFQGK	4.7619	0.961038
P36222	-0.204141	-0.902249	0.493967	14.8276	-0.583057	0.5617	0.829177	-5.64104	P36222	CHI3L1	Chitinase-3-like protein 1	CH3L1_HUMAN	EGDGSCFPDALDR	6.66667	2.25113
P05164	-0.0842762	-0.542688	0.374136	12.2696	-0.367991	0.714217	0.880213	-5.64274	P05164;P05164-2;P05164-3	MPO	Myeloperoxidase;Isoform H14 of Myeloperoxidase;Isoform H7 of Myeloperoxidase	PERM_HUMAN	IANVFTNAFR	11.4286	0.765319
P14543	0.0584449	-0.148454	0.265344	12.6551	0.563376	0.574977	0.836519	-5.64529	P14543;P14543-2	NID1	Nidogen-1;Isoform 2 of Nidogen-1	NID1_HUMAN	EYTVTEPERDGASPSR	2.85714	0.192568
P22692	0.0767995	-0.174864	0.328463	13.571	0.608047	0.545016	0.822873	-5.64623	P22692	IGFBP4	Insulin-like growth factor-binding protein 4	IBP4_HUMAN	EDARPVPQGSCQSELHR	0	0.252908
P04217	-0.0400908	-0.172197	0.0920157	20.9898	-0.604671	0.547245	0.822873	-5.64811	P04217	A1BG	Alpha-1B-glycoprotein	A1BG_HUMAN	LLELTGPK	0	0.0831681
P02768	-0.0624836	-0.268521	0.143554	28.4307	-0.604253	0.547521	0.822873	-5.64835	P02768	ALB	Serum albumin	ALBU_HUMAN	LCTVATLR	0	0.186583
P0DOY2	0.176018	-0.404598	0.756633	16.7141	0.604041	0.547662	0.822873	-5.64846	P0DOY2	IGLC2	Immunoglobulin lambda constant 2	IGLC2_HUMAN	AGVETTTPSK	0	2.18372
P01743	0.107578	-0.247614	0.46277	14.7904	0.603474	0.548036	0.822873	-5.64878	P01743	IGHV1-46	Immunoglobulin heavy variable 1-46	HV146_HUMAN	ASGYTFTSYYMHWVR	0	0.432901
A0A0C4DH32	0.102192	-0.243006	0.44739	18.7189	0.589857	0.557081	0.829177	-5.65626	A0A0C4DH32	IGHV3-20	Immunoglobulin heavy variable 3-20	HV320_HUMAN	NSLYLQMNSLR	0	0.628243
P04433	0.0742505	-0.177287	0.325788	20.1644	0.588161	0.558213	0.829177	-5.65718	P04433	IGKV3-11	Immunoglobulin kappa variable 3-11	KV311_HUMAN	LLIYDASNR	0	0.331581
A0A075B6K2	-0.138375	-0.624103	0.347352	18.0482	-0.567628	0.572003	0.836519	-5.66811	A0A075B6K2	IGLV3-12	Immunoglobulin lambda variable 3-12	LV312_HUMAN	FSGSNPGNTATLTISR	0	1.16276
Q14515	-0.153937	-0.719136	0.411263	12.9912	-0.542925	0.588856	0.838475	-5.66836	Q14515;Q14515-2	SPARCL1	SPARC-like protein 1;Isoform 2 of SPARC-like protein 1	SPRL1_HUMAN	PHCVCQDPVTCPPTK	2.85714	3.2852
P23083	0.155509	-0.393815	0.704834	18.6879	0.564062	0.574415	0.836519	-5.66997	P23083	IGHV1-2	Immunoglobulin heavy variable 1-2	HV102_HUMAN	LRSDDTAVYYCAR	0	1.26454
P27169	0.0613009	-0.155267	0.277869	18.2757	0.56399	0.574464	0.836519	-5.67	P27169	PON1	Serum paraoxonase/arylesterase 1	PON1_HUMAN	IQNILTEEPK	0	0.209614
A0A0C4DH29	0.0929961	-0.254705	0.440697	13.9639	0.53316	0.595563	0.838475	-5.67249	A0A0C4DH29	IGHV1-3	Immunoglobulin heavy variable 1-3	HV103_HUMAN	DTSASTAYMELSSLR	7.14286	0.484739
P01721	-0.0726078	-0.331603	0.186388	14.7128	-0.558586	0.578129	0.838079	-5.6728	P01721	IGLV6-57	Immunoglobulin lambda variable 6-57	LV657_HUMAN	PGSAPTTVIYEDNQRPSGVPDR	0	0.372407
P01034	0.078569	-0.204937	0.362075	15.1859	0.552189	0.582481	0.838475	-5.67607	P01034;P01034 A25S;P01034 B allel A25T;P01034 L94Q	CST3	Cystatin-C	CYTC_HUMAN	LVGGPMDASVEEEGVR	0.952381	0.820133
P14151	-0.0699374	-0.323041	0.183166	15.1525	-0.550568	0.583586	0.838475	-5.67689	P14151;P14151-2	SELL	L-selectin;Isoform 2 of L-selectin	LYAM1_HUMAN	SYYWIGIR	0	0.349629
P06681	-0.056385	-0.26143	0.14866	16.7044	-0.547916	0.585397	0.838475	-5.67824	P06681	C2	Complement C2	CO2_HUMAN	AVISPGFDVFAK	0	0.17204
P03950	0.145131	-0.504759	0.79502	14.1466	0.445729	0.657228	0.860023	-5.67963	P03950	ANG	Angiogenin	ANGI_HUMAN	NVVVACENGLPVHLDQSIFR	5.2381	1.20567
P24158	0.0937759	-0.258805	0.446357	13.4498	0.530066	0.597673	0.838475	-5.68103	P24158	PRTN3	Myeloblastin	PRTN3_HUMAN	LFPDFFTR	0.47619	0.679164
Q13103	-0.102292	-0.482147	0.277562	14.3821	-0.536568	0.593174	0.838475	-5.68391	Q13103	SPP2	Secreted phosphoprotein 24	SPP24_HUMAN	VNSQSLSPYLFR	0.47619	0.711325
P08294	0.104664	-0.384388	0.593716	13.4335	0.427162	0.670629	0.867376	-5.68746	P08294	SOD3	Extracellular superoxide dismutase [Cu-Zn]	SODE_HUMAN	VTGVVLFR	5.2381	1.09821
Q92743	-0.0766421	-0.401024	0.24774	12.1539	-0.471217	0.638949	0.856021	-5.68829	Q92743	HTRA1	Serine protease HTRA1	HTRA1_HUMAN	LPVLLLGR	2.85714	0.491903
P08253	-0.0741324	-0.427306	0.279041	12.6416	-0.41896	0.676584	0.867376	-5.69023	P08253;P08253-2;P08253-3	MMP2	72 kDa type IV collagenase;Isoform 2 of 72 kDa type IV collagenase;Isoform 3 of 72 kDa type IV collagenase	MMP2_HUMAN	FPFLFNGK	3.80952	0.435067
P0CF74	-0.0718353	-0.345559	0.201889	21.9647	-0.522906	0.6026	0.838475	-5.69058	P0CF74	IGLC6	Immunoglobulin lambda constant 6	IGLC6_HUMAN	AAPSVTLFPPSSEELQANK	0	0.257468
P05546	-0.0405403	-0.195111	0.11403	18.458	-0.522588	0.602821	0.838475	-5.69073	P05546	SERPIND1	Heparin cofactor 2	HEP2_HUMAN	IAIDLFK	0	0.173744
P08571	-0.0495125	-0.238508	0.139483	15.7554	-0.521991	0.603234	0.838475	-5.69102	P08571	CD14	Monocyte differentiation antigen CD14	CD14_HUMAN	FPAIQNLALR	0	0.299105
A0A0J9YXX1	-0.151044	-0.731406	0.429318	16.553	-0.518566	0.605609	0.838475	-5.69266	A0A0J9YXX1	IGHV5-10-1	Immunoglobulin heavy variable 5-10-1	HV5X1_HUMAN	GLEWMGR	0.47619	2.39478
P05543	0.0530221	-0.152658	0.258702	15.226	0.513647	0.609028	0.838475	-5.695	P05543	SERPINA7	Thyroxine-binding globulin	THBG_HUMAN	GTEAAAVPEVELSDQPENTFLHPIIQIDR	0	0.245461
P19320	0.0515533	-0.148671	0.251778	13.3496	0.513025	0.60946	0.838475	-5.69529	P19320	VCAM1	Vascular cell adhesion protein 1	VCAM1_HUMAN	QSTQTLYVNVAPR	0	0.36232
A0A0C4DH67	0.0636477	-0.183814	0.31111	17.4125	0.512475	0.609843	0.838475	-5.69555	A0A0C4DH67	IGKV1-8	Immunoglobulin kappa variable 1-8	KV108_HUMAN	LLIYAASTLQSGVPSR	0	0.281082
A0A075B6H7	0.109048	-0.318281	0.536378	16.6418	0.508457	0.612644	0.838475	-5.69745	A0A075B6H7	IGKV3-7	Probable non-functional immunoglobulin kappa variable 3-7	KV37_HUMAN	ASQSVSSSYLTWYQQK	0	0.755188
Q9UHG3	0.0804173	-0.235836	0.396671	14.2324	0.506656	0.613901	0.838475	-5.69829	Q9UHG3;Q9UHG3-2	PCYOX1	Prenylcysteine oxidase 1;Isoform 2 of Prenylcysteine oxidase 1	PCYOX_HUMAN	LVCSGLLQASK	0	0.486393
Q12805	0.0603845	-0.177579	0.298348	15.4768	0.505609	0.614632	0.838475	-5.69878	Q12805;Q12805-2;Q12805-3;Q12805-4	EFEMP1	EGF-containing fibulin-like extracellular matrix protein 1;Isoform 2 of EGF-containing fibulin-like extracellular matrix protein 1;Isoform 3 of EGF-containing fibulin-like extracellular matrix protein 1;Isoform 4 of EGF-containing fibulin-like extracellular matrix protein 1	FBLN3_HUMAN	ADQVCINLR	0	0.235934
P07358	0.0387434	-0.114466	0.191953	16.8223	0.503863	0.615853	0.838475	-5.69959	P07358	C8B	Complement component C8 beta chain	CO8B_HUMAN	EVSSCHCAPCQGNGVPVLK	0	0.143716
P18206	-0.0783161	-0.479023	0.322391	12.6	-0.3901	0.697698	0.870503	-5.70133	P18206;P18206-2	VCL	Vinculin;Isoform 1 of Vinculin	VINC_HUMAN	AQQVSQGLDVLTAK	5.71429	0.776643
P16930	0.129094	-0.448642	0.706829	13.374	0.445533	0.657288	0.860023	-5.70602	P16930	FAH	Fumarylacetoacetase	FAAA_HUMAN	ASSVVVSGTPIR	7.61905	1.28168
P01742	0.183058	-0.569031	0.935148	20.1912	0.484974	0.629125	0.853662	-5.7082	P01742	IGHV1-69	Immunoglobulin heavy variable 1-69	HV169_HUMAN	SEDTAVYYCAR	0	1.81474
P13473	0.0589632	-0.190924	0.308851	13.0138	0.470256	0.639573	0.856021	-5.70858	P13473;P13473-2;P13473-3	LAMP2	Lysosome-associated membrane glycoprotein 2;Isoform LAMP-2B of Lysosome-associated membrane glycoprotein 2;Isoform LAMP-2C of Lysosome-associated membrane glycoprotein 2	LAMP2_HUMAN	IPLNDLFR	0.47619	0.359738
P0DOX7	-0.0468025	-0.246166	0.152561	22.708	-0.467759	0.64133	0.856021	-5.71577	P0DOX7		Immunoglobulin kappa light chain	IGK_HUMAN	DSTYSLSSTLTLSK	0	0.218885
P04439	-0.0807573	-0.874154	0.712639	12.8549	-0.203463	0.839438	0.935979	-5.71662	P04439;P04439-2	HLA-A	HLA class I histocompatibility antigen, A alpha chain;Isoform 2 of HLA class I histocompatibility antigen, A alpha chain	HLAA_HUMAN	DGEDQTQDTELVETRPAGDGTFQK	11.9048	2.21584
P01772	0.0900468	-0.298105	0.478198	21.1129	0.462238	0.645265	0.856021	-5.71813	P01772	IGHV3-33	Immunoglobulin heavy variable 3-33	HV333_HUMAN	NTLYLQMNSLR	0	0.808377
P02652	0.0642042	-0.212945	0.341353	22.4949	0.461582	0.645733	0.856021	-5.71841	P02652	APOA2	Apolipoprotein A-II	APOA2_HUMAN	EQLTPLIK	0	0.767189
A0A0B4J1X5	0.0686361	-0.234898	0.37217	18.6408	0.450551	0.653629	0.860023	-5.72306	A0A0B4J1X5	IGHV3-74	Immunoglobulin heavy variable 3-74	HV374_HUMAN	GLVWVSR	0	0.557552
A0A087WSY6	0.142443	-0.514758	0.799644	18.0985	0.431956	0.667045	0.867376	-5.72416	A0A087WSY6	IGKV3D-15	Immunoglobulin kappa variable 3D-15	KVD15_HUMAN	LLIYGASIR	0.47619	0.971342
P15086	-0.0380745	-1.20767	1.13152	16.1249	-0.0650932	0.948312	0.969896	-5.72427	P15086	CPB1	Carboxypeptidase B	CBPB1_HUMAN	VNVEDENHINIIR	11.9048	4.61941
P05062	0.1449	-0.501487	0.791287	14.9502	0.446658	0.656425	0.860023	-5.72467	P05062	ALDOB	Fructose-bisphosphate aldolase B	ALDOB_HUMAN	ELSEIAQSIVANGK	0.47619	1.63974
P04745	0.00126144	-0.750911	0.753433	12.4365	0.0033534	0.997335	0.997858	-5.72819	P04745	AMY1A	Alpha-amylase 1	AMY1_HUMAN	TGSGDIENYNDATQVR	8.57143	1.59572
P05154	-0.0535413	-0.30172	0.194637	14.3563	-0.429857	0.668547	0.867376	-5.73146	P05154	SERPINA5	Plasma serine protease inhibitor	IPSP_HUMAN	DFTFDLYR	0	0.366216
O14791	-0.0656407	-0.372924	0.241643	17.6335	-0.425631	0.671611	0.867376	-5.73313	O14791;O14791-2	APOL1	Apolipoprotein L1;Isoform 2 of Apolipoprotein L1	APOL1_HUMAN	VNEPSILEMSR	0	0.346608
P62258	0.0770022	-0.526304	0.680309	13.0479	0.254822	0.799652	0.917656	-5.73435	P62258	YWHAE	14-3-3 protein epsilon	1433E_HUMAN	DSTLIMQLLR	7.14286	0.973018
P07360	0.0363427	-0.137145	0.209831	16.7777	0.417395	0.677597	0.867376	-5.73634	P07360	C8G	Complement component C8 gamma chain	CO8G_HUMAN	RPASPISTIQPK	0	0.138198
P01871	-0.0669094	-0.38799	0.254171	22.303	-0.415214	0.679185	0.867376	-5.73717	P01871;P01871-2	IGHM	Immunoglobulin heavy constant mu;Isoform 2 of Immunoglobulin heavy constant mu	IGHM_HUMAN	GVALHRPDVYLLPPAR	0	0.536284
P01861	-0.115475	-0.673683	0.442734	19.688	-0.412183	0.681396	0.867376	-5.73833	P01861	IGHG4	Immunoglobulin heavy constant gamma 4	IGHG4_HUMAN	YGPPCPSCPAPEFLGGPSVFLFPPK	0	1.35551
P05156	-0.0310856	-0.181797	0.119625	18.6387	-0.410973	0.682279	0.867376	-5.73879	P05156	CFI	Complement factor I	CFAI_HUMAN	VFCQPWQR	0	0.128064
Q86XR2	0.0691129	-0.310891	0.449117	15.5294	0.362552	0.718	0.881983	-5.74282	Q86XR2;Q86XR2-2;Q86XR2-3;Q86XR2-4;Q86XR2-5;Q86XR2-7	NIBAN3	Protein Niban 3;Isoform 2 of Protein Niban 3;Isoform 3 of Protein Niban 3;Isoform 4 of Protein Niban 3;Isoform 5 of Protein Niban 3;Isoform 7 of Protein Niban 3	NIBA3_HUMAN	LQGIVLQR	1.42857	0.631011
P19827	-0.025791	-0.154969	0.103387	19.3858	-0.397814	0.691911	0.870503	-5.7437	P19827	ITIH1	Inter-alpha-trypsin inhibitor heavy chain H1	ITIH1_HUMAN	QYYEGSEIVVAGR	0	0.0751162
P04278	-0.0639149	-0.384462	0.256632	16.0012	-0.397291	0.692295	0.870503	-5.7439	P04278	SHBG	Sex hormone-binding globulin	SHBG_HUMAN	LPLVPALDGCLR	0	0.433967
Q9BWP8	0.0471181	-0.189706	0.283942	13.0144	0.396425	0.692931	0.870503	-5.74421	Q9BWP8;Q9BWP8-10;Q9BWP8-2;Q9BWP8-3;Q9BWP8-4;Q9BWP8-5;Q9BWP8-6;Q9BWP8-7;Q9BWP8-8;Q9BWP8-9	COLEC11	Collectin-11;Isoform 10 of Collectin-11;Isoform 2 of Collectin-11;Isoform 3 of Collectin-11;Isoform 4 of Collectin-11;Isoform 5 of Collectin-11;Isoform 6 of Collectin-11;Isoform 7 of Collectin-11;Isoform 8 of Collectin-11;Isoform 9 of Collectin-11	COL11_HUMAN	VFIGINDLEK	0.47619	0.258823
P04004	0.0451493	-0.183373	0.273671	20.882	0.393661	0.694962	0.870503	-5.74522	P04004	VTN	Vitronectin	VTNC_HUMAN	RVDTVDPPYPR	0	0.374399
P06702	0.0381808	-0.494536	0.570898	13.3696	0.143135	0.886626	0.950058	-5.74607	P06702	S100A9	Protein S100-A9	S10A9_HUMAN	LGHPDTLNQGEFK	11.4286	1.49543
P0DOX3	0.122771	-0.502623	0.748166	16.8357	0.391149	0.696809	0.870503	-5.74613	P0DOX3		Immunoglobulin delta heavy chain	IGD_HUMAN	ATFTCFVVGSDLK	0	2.14037
P02538	0.263066	-1.15715	1.68328	13.5497	0.369154	0.71308	0.880213	-5.74771	P02538	KRT6A	Keratin, type II cytoskeletal 6A	K2C6A_HUMAN	NLDLDSIIAEVK	1.42857	6.72783
A0A075B6S4	0.0486824	-0.204382	0.301747	16.0273	0.383301	0.702594	0.872351	-5.74894	A0A075B6S4	IGKV1D-17	Immunoglobulin kappa variable 1D-17	KVD17_HUMAN	HLIYAASSLQSGVPSR	0	0.563079
P18428	0.0476742	-0.200953	0.296301	17.8022	0.382062	0.703509	0.872351	-5.74938	P18428	LBP	Lipopolysaccharide-binding protein	LBP_HUMAN	ITLPDFTGDLR	0	0.370548
P04180	-0.0315361	-0.206195	0.143123	15.5244	-0.359763	0.720048	0.881983	-5.75701	P04180	LCAT	Phosphatidylcholine-sterol acyltransferase	LCAT_HUMAN	SSGLVSNAPGVQIR	0	0.146273
P61769	-0.0621786	-0.41076	0.286403	15.3605	-0.355415	0.723289	0.881983	-5.75845	P61769	B2M	Beta-2-microglobulin	B2MG_HUMAN	SNFLNCYVSGFHPSDIEVDLLK	0	0.573604
P01619	-0.0453481	-0.300653	0.209957	20.4826	-0.353915	0.724408	0.881983	-5.75894	P01619	IGKV3-20	Immunoglobulin kappa variable 3-20	KV320_HUMAN	ASQSVSSSYLAWYQQK	0	0.290024
O75144	-0.0369251	-0.259525	0.185675	12.5934	-0.330594	0.741897	0.890387	-5.75981	O75144;O75144-2;O75144-3	ICOSLG	ICOS ligand;Isoform 2 of ICOS ligand;Isoform 3 of ICOS ligand	ICOSL_HUMAN	GLYDVVSVLR	0.47619	0.3028
Q9NPH3	-0.0564004	-0.39879	0.285989	13.8979	-0.328292	0.74363	0.890387	-5.76051	Q9NPH3;Q9NPH3-2;Q9NPH3-3;Q9NPH3-5	IL1RAP	Interleukin-1 receptor accessory protein;Isoform 2 of Interleukin-1 receptor accessory protein;Isoform 3 of Interleukin-1 receptor accessory protein;Isoform 4 of Interleukin-1 receptor accessory protein	IL1AP_HUMAN	VAFPLEVVQK	0.47619	0.473282
P04114	0.04372	-0.212326	0.299766	20.2091	0.340221	0.734653	0.890387	-5.76333	P04114	APOB	Apolipoprotein B-100	APOB_HUMAN	TEVIPPLIENR	0	0.260661
P08246	0.0377029	-0.600272	0.675678	13.3879	0.117957	0.906455	0.950058	-5.76431	P08246	ELANE	Neutrophil elastase	ELNE_HUMAN	LGNGVQCLAMGWGLLGR	4.28571	1.61008
P00734	-0.0312689	-0.216762	0.154225	19.544	-0.335879	0.737911	0.890387	-5.76469	P00734	F2	Prothrombin	THRB_HUMAN	ELLESYIDGR	0	0.137755
P03973	-0.0166159	-0.316735	0.283503	12.5733	-0.110505	0.912339	0.950058	-5.7651	P03973	SLPI	Antileukoproteinase	SLPI_HUMAN	CLDPVDTPNPTR	6.19048	0.350534
P40197	-0.0399385	-0.381725	0.301848	13.6967	-0.23305	0.816402	0.919023	-5.7654	P40197	GP5	Platelet glycoprotein V	GPV_HUMAN	LTEVLLGHNSWR	4.7619	0.643146
P62937	-0.0445088	-0.382402	0.293385	12.5486	-0.262645	0.793584	0.916481	-5.76601	P62937	PPIA	Peptidyl-prolyl cis-trans isomerase A	PPIA_HUMAN	VSFELFADK	10	0.708297
A0A0C4DH72	0.0458687	-0.229978	0.321716	17.481	0.33132	0.741338	0.890387	-5.76609	A0A0C4DH72	IGKV1-6	Immunoglobulin kappa variable 1-6	KV106_HUMAN	LLIYAASSLQSGVPSR	0	0.313753
P60709	0.0664019	-0.340636	0.47344	15.1969	0.325046	0.746063	0.890387	-5.768	P60709	ACTB	Actin, cytoplasmic 1	ACTB_HUMAN	QEYDESGPSIVHR	0	0.666655
P02749	-0.0322579	-0.230574	0.166058	22.0688	-0.324099	0.746777	0.890387	-5.76828	P02749	APOH	Beta-2-glycoprotein 1	APOH_HUMAN	TCPKPDDLPFSTVVPLK	0	0.178575
P07737	-0.0545235	-0.458158	0.349111	13.2166	-0.269275	0.788488	0.916481	-5.76999	P07737	PFN1	Profilin-1	PROF1_HUMAN	DSPSVWAAVPGK	2.38095	0.651414
Q08830	-0.0616583	-0.580163	0.456847	13.2693	-0.237106	0.813257	0.918824	-5.77152	Q08830	FGL1	Fibrinogen-like protein 1	FGL1_HUMAN	QLLQENEVQFLDK	2.85714	0.78711
P43251	0.0296427	-0.159702	0.218988	15.0054	0.311935	0.755966	0.898686	-5.77186	P43251;P43251-2;P43251-3;P43251-4	BTD	Biotinidase;Isoform 2 of Biotinidase;Isoform 3 of Biotinidase;Isoform 4 of Biotinidase	BTD_HUMAN	GDMFLVANLGTK	0	0.194703
A0A0C4DH35	0.0507539	-0.278387	0.379895	18.1462	0.307246	0.759518	0.900253	-5.7732	A0A0C4DH35	IGHV3-35	Probable non-functional immunoglobulin heavy variable 3-35	HV335_HUMAN	AEDTAVYYCVR	0	0.534284
P0DOX2	0.0528881	-0.300593	0.406369	24.1628	0.29812	0.766446	0.9058	-5.77575	P0DOX2		Immunoglobulin alpha-2 heavy chain	IGA2_HUMAN	YLTWASR	0	0.49678
P10124	0.0493876	-0.317393	0.416168	14.8436	0.268354	0.789183	0.916481	-5.77702	P10124	SRGN	Serglycin	SRGN_HUMAN	GPMFELLPGESNK	13.8095	0.951455
A0A075B6S5	-0.0533105	-0.436066	0.329445	15.5748	-0.277518	0.782156	0.916481	-5.78123	A0A075B6S5	IGKV1-27	Immunoglobulin kappa variable 1-27	KV127_HUMAN	FSGSGSGTDFTLTISSLQPEDVATYYCQK	0	0.672391
P51884	-0.0238864	-0.197495	0.149722	16.9151	-0.274143	0.784737	0.916481	-5.78209	P51884	LUM	Lumican	LUM_HUMAN	ILGPLSYSK	0	0.150204
P00390	0.00234551	-0.337428	0.342119	13.4343	0.0137711	0.989052	0.99647	-5.78298	P00390;P00390-2;P00390-3;P00390-4;P00390-5	GSR	Glutathione reductase, mitochondrial;Isoform Cytoplasmic of Glutathione reductase, mitochondrial;Isoform 2 of Glutathione reductase, mitochondrial;Isoform 3 of Glutathione reductase, mitochondrial;Isoform 4 of Glutathione reductase, mitochondrial	GSHR_HUMAN	LGGTCVNVGCVPK	4.28571	0.324315
P02790	-0.0201152	-0.16869	0.12846	23.7887	-0.26976	0.788095	0.916481	-5.78319	P02790	HPX	Hemopexin	HEMO_HUMAN	NFPSPVDAAFR	0	0.0855137
A0A075B6Q5	-0.0339313	-0.286229	0.218367	17.1392	-0.26797	0.789467	0.916481	-5.78364	A0A075B6Q5	IGHV3-64	Immunoglobulin heavy variable 3-64	HV364_HUMAN	AEDMAVYYCAR	0	0.2892
P35908	0.145659	-1.0834	1.37472	14.0776	0.23619	0.813946	0.918824	-5.78451	P35908	KRT2	Keratin, type II cytoskeletal 2 epidermal	K22E_HUMAN	FLEQQNQVLQTK	2.85714	4.5341
A0A087WSY4	0.0536934	-0.353891	0.461278	13.7914	0.262484	0.793677	0.916481	-5.78498	A0A087WSY4	IGHV4-30-2	Immunoglobulin heavy variable 4-30-2	HV432_HUMAN	GLEWIGYIYHSGSTYYNPSLK	0	0.791818
P01009	0.0224518	-0.150592	0.195495	24.1343	0.25852	0.796722	0.917369	-5.78594	P01009	SERPINA1	Alpha-1-antitrypsin	A1AT_HUMAN	SVLGQLGITK	0	0.159998
P04275	0.0330553	-0.228018	0.294129	16.7106	0.252277	0.801526	0.917656	-5.78741	P04275	VWF	von Willebrand factor	VWF_HUMAN	YAGSQVASTSEVLK	0	0.294342
P02743	0.0267192	-0.188993	0.242431	19.5801	0.246801	0.805745	0.91809	-5.78868	P02743	APCS	Serum amyloid P-component	SAMP_HUMAN	ESVTDHVNLITPLEK	0	0.349068
P15144	-0.0348677	-0.31743	0.247695	13.1081	-0.245872	0.806462	0.91809	-5.78889	P15144	ANPEP	Aminopeptidase N	AMPN_HUMAN	QVTPLFIHFR	0	0.300075
P09172	-0.065525	-0.669007	0.537957	14.9078	-0.216392	0.829285	0.928339	-5.789	P09172	DBH	Dopamine beta-hydroxylase	DOPO_HUMAN	TPEGLTLLFK	3.80952	1.65365
P07359	0.0205421	-0.152152	0.193236	14.1402	0.237009	0.813304	0.918824	-5.79087	P07359	GP1BA	Platelet glycoprotein Ib alpha chain	GP1BA_HUMAN	LTSLPLGALR	0	0.195562
Q13790	0.0371647	-0.28805	0.362379	15.4102	0.227698	0.820508	0.921072	-5.79287	Q13790	APOF	Apolipoprotein F	APOF_HUMAN	SGVQQLIQYYQDQK	0	0.620808
P01834	-0.025363	-0.277884	0.227158	23.1743	-0.200126	0.841931	0.935979	-5.79832	P01834	IGKC	Immunoglobulin kappa constant	IGKC_HUMAN	TVAAPSVFIFPPSDEQLK	0	0.270609
P02745	-0.0158105	-0.17439	0.142769	19.0955	-0.198654	0.843077	0.935979	-5.79859	P02745	C1QA	Complement C1q subcomponent subunit A	C1QA_HUMAN	VGYPGPSGPLGAR	0	0.356199
P00915	0.0461733	-0.549595	0.641942	14.0501	0.154458	0.877674	0.950058	-5.79961	P00915	CA1	Carbonic anhydrase 1	CAH1_HUMAN	PISVSYNPATAK	0.952381	1.23713
Q9Y5Y7	0.0248887	-0.236786	0.286563	14.4764	0.189514	0.850209	0.941302	-5.80023	Q9Y5Y7	LYVE1	Lymphatic vessel endothelial hyaluronic acid receptor 1	LYVE1_HUMAN	NGVGVLIWK	0	0.255991
A0A0B4J1U3	0.0310089	-0.401482	0.4635	14.4429	0.142892	0.886769	0.950058	-5.80085	A0A0B4J1U3	IGLV1-36	Immunoglobulin lambda variable 1-36	LV136_HUMAN	VTISCSGSSSNIGNNAVNWYQQLPGK	2.38095	0.80259
O75636	-0.0226043	-0.269485	0.224276	17.4022	-0.182433	0.855741	0.944832	-5.80145	O75636	FCN3	Ficolin-3	FCN3_HUMAN	YGIDWASGR	0	0.30244
P01854	-0.0654037	-0.82325	0.692442	12.5673	-0.171957	0.86394	0.950058	-5.80317	P01854	IGHE	Immunoglobulin heavy constant epsilon	IGHE_HUMAN	PSPFDLFIR	5.2381	4.01554
A0A0C4DH68	0.0306639	-0.329934	0.391262	17.1926	0.169435	0.865916	0.950058	-5.80357	A0A0C4DH68	IGKV2-24	Immunoglobulin kappa variable 2-24	KV224_HUMAN	FSGSGAGTDFTLK	0	0.546519
P07900	0.0366047	-0.406351	0.47956	19.2446	0.164655	0.869664	0.950058	-5.80431	P07900;P07900-2	HSP90AA1	Heat shock protein HSP 90-alpha;Isoform 2 of Heat shock protein HSP 90-alpha	HS90A_HUMAN	HLEINPDHSIIETLR	0	0.86767
P0DP01	0.0277739	-0.31009	0.365637	14.1447	0.163793	0.87034	0.950058	-5.80444	P0DP01	IGHV1-8	Immunoglobulin heavy variable 1-8	HV108_HUMAN	NTSISTAYMELSSLR	0	0.551486
P01042	0.0106716	-0.124172	0.145516	21.6908	0.157687	0.875133	0.950058	-5.80535	P01042	KNG1	Kininogen-1	KNG1_HUMAN	YFIDFVAR	0	0.067391
A0A0C4DH39	0.0190951	-0.382471	0.420661	14.4596	0.0947681	0.924758	0.95804	-5.80614	A0A0C4DH39	IGHV1-58	Immunoglobulin heavy variable 1-58	HV158_HUMAN	DMSTSTAYMELSSLR	1.42857	0.87425
P01593	-0.0238259	-0.344085	0.296434	17.7741	-0.148233	0.882561	0.950058	-5.80668	P01593;P01594	IGKV1D-33;IGKV1-33	Immunoglobulin kappa variable 1D-33;Immunoglobulin kappa variable 1-33	KVD33_HUMAN;KV133_HUMAN	LLIYDASNLETGVPSR	0	0.432008
P33151	-0.0132264	-0.193159	0.166706	14.4615	-0.146464	0.883953	0.950058	-5.80692	P33151	CDH5	Cadherin-5	CADH5_HUMAN	KPLIGTVLAMDPDAAR	0	0.147296
P0CG47	0.028576	-0.372319	0.429471	13.523	0.142026	0.887445	0.950058	-5.80752	P0CG47;P0CG48;P62979;P62987	UBB;UBC;RPS27A;UBA52	Polyubiquitin-B;Polyubiquitin-C;Ubiquitin-40S ribosomal protein S27a;Ubiquitin-60S ribosomal protein L40	UBB_HUMAN;UBC_HUMAN;RS27A_HUMAN;RL40_HUMAN	TLSDYNIQK	0	0.769944
P15814	-0.0244464	-0.381757	0.332865	21.4489	-0.136322	0.891936	0.950058	-5.80825	P15814	IGLL1	Immunoglobulin lambda-like polypeptide 1	IGLL1_HUMAN	ATPSVTLFPPSSEELQANK	0	0.672467
P04196	-0.0107308	-0.169295	0.147834	19.8932	-0.134842	0.893102	0.950058	-5.80844	P04196	HRG	Histidine-rich glycoprotein	HRG_HUMAN	YKEENDDFASFR	0	0.143934
A0A0B4J1Y9	-0.0255422	-0.408138	0.357053	17.1325	-0.13302	0.894538	0.950058	-5.80866	A0A0B4J1Y9	IGHV3-72	Immunoglobulin heavy variable 3-72	HV372_HUMAN	ANSYTTEYAASVK	0	0.810165
Q9NQ79	0.014943	-0.227186	0.257072	13.1478	0.122967	0.902466	0.950058	-5.80985	Q9NQ79;Q9NQ79-2;Q9NQ79-3	CRTAC1	Cartilage acidic protein 1;Isoform 2 of Cartilage acidic protein 1;Isoform 3 of Cartilage acidic protein 1	CRAC1_HUMAN	WEDILSDEVNVAR	0.47619	0.326982
P23142	-0.0117929	-0.21441	0.190824	15.6031	-0.11597	0.90799	0.950058	-5.81063	P23142	FBLN1	Fibulin-1	FBLN1_HUMAN	CLAFECPENYR	0	0.176793
P08185	-0.00942972	-0.171998	0.153139	17.1435	-0.115574	0.908303	0.950058	-5.81067	P08185	SERPINA6	Corticosteroid-binding globulin	CBG_HUMAN	GTWTQPFDLASTR	0	0.135849
P01624	0.0143027	-0.234494	0.2631	20.9138	0.114544	0.909116	0.950058	-5.81078	P01624	IGKV3-15	Immunoglobulin kappa variable 3-15	KV315_HUMAN	LLIYGASTR	0	0.343311
P22891	0.021277	-0.355162	0.397716	15.243	0.11262	0.910636	0.950058	-5.81098	P22891;P22891-2	PROZ	Vitamin K-dependent protein Z;Isoform 2 of Vitamin K-dependent protein Z	PROZ_HUMAN	GLLSGWAR	0	0.675454
P14780	0.028852	-0.491348	0.549051	14.2646	0.110511	0.912303	0.950058	-5.8112	P14780	MMP9	Matrix metalloproteinase-9	MMP9_HUMAN	CGVPDLGR	0.47619	0.920915
P02775	0.0130548	-0.246455	0.272564	19.7721	0.100234	0.920429	0.956012	-5.8122	P02775	PPBP	Platelet basic protein	CXCL7_HUMAN	ICLDPDAPR	0	0.297615
P22792	0.00774527	-0.171169	0.18666	17.4855	0.0862562	0.931495	0.962545	-5.81341	P22792	CPN2	Carboxypeptidase N subunit 2	CPN2_HUMAN	LELLSLSK	0	0.128326
P55056	0.0172063	-0.413304	0.447717	15.576	0.0796348	0.936742	0.965492	-5.81391	P55056	APOC4	Apolipoprotein C-IV	APOC4_HUMAN	AWFLESK	0	0.738775
P02656	0.0074882	-0.211122	0.226099	21.6605	0.0682505	0.94577	0.969896	-5.81469	P02656	APOC3	Apolipoprotein C-III	APOC3_HUMAN	GWVTDGFSSLK	0	0.418577
P04217-2	0.00456768	-0.13585	0.144985	20.4278	0.0648147	0.948496	0.969896	-5.81491	P04217-2	A1BG	Isoform 2 of Alpha-1B-glycoprotein	A1BG_HUMAN	ATWSGAVLAGR	0	0.0802309
P00746	-0.011645	-0.385216	0.361926	15.9863	-0.0621106	0.950642	0.969896	-5.81506	P00746	CFD	Complement factor D	CFAD_HUMAN	ATLGPAVRPLPWQR	0	0.622043
O75882	-0.00386484	-0.144745	0.137016	15.6795	-0.0546613	0.956555	0.973464	-5.81547	O75882;O75882-2	ATRN	Attractin;Isoform 2 of Attractin	ATRN_HUMAN	CTWLIEGQPNR	0	0.0849466
Q6UX71	0.00228939	-0.171136	0.175715	13.469	0.026303	0.979086	0.993484	-5.81653	Q6UX71;Q6UX71-2	PLXDC2	Plexin domain-containing protein 2;Isoform 2 of Plexin domain-containing protein 2	PXDC2_HUMAN	VGLSDAFVVVHR	0	0.12534
P06331	0.003296	-0.273843	0.280435	18.2966	0.0236968	0.981158	0.993484	-5.81659	P06331	IGHV4-34	Immunoglobulin heavy variable 4-34	HV434_HUMAN	LSSVTAADTAVYYCAR	0	0.60836
P02654	-0.00144108	-0.207302	0.20442	19.8625	-0.013948	0.988909	0.99647	-5.81676	P02654	APOC1	Apolipoprotein C-I	APOC1_HUMAN	EWFSETFQK	0	0.486014
O43866	0.00144401	-0.278657	0.281545	18.791	0.010272	0.991832	0.996779	-5.8168	O43866	CD5L	CD5 antigen-like	CD5L_HUMAN	IWLDNVR	0	0.426968
P02788	-0.00058256	-0.43146	0.430295	14.2746	-0.00269393	0.997858	0.997858	-5.81685	P02788	LTF	Lactotransferrin	TRFL_HUMAN	CGLVPVLAENYK	0	0.846262

## Sheet: 48-hour timepoint
Additional file S3b. Protein abundances according to level of TTM (targeted temperature management, 36 °C compared to 33°C) for the 48-hour time point.
Abbreviations: Protein ID - protein identification, log2(FC) - logarithmic fold change, CI.L - left confidence intervall, CI.R - right confidence intervall, AveExpr - average expression, adj.P-value - adjusted p-value.
Protein ID	log2(FC)	CI.L	CI.R	AveExpr	t	P-Value	adj.P-Value	B	PG.Protein Groups	PG.Genes	PG.Protein Descriptions	PG.Protein Names	PEP.Stripped Sequence	na_per	Variance
Q15485	0.567494	0.323184	0.811804	14.1008	4.63247	1.61477e-05	0.00650751	2.84554	Q15485	FCN2	Ficolin-2	FCN2_HUMAN	RVDGSVDFYR	0.47619	0.354953
Q8NBP7	0.882159	0.452653	1.31166	12.3796	4.09609	0.000110935	0.0223533	1.06046	Q8NBP7	PCSK9	Proprotein convertase subtilisin/kexin type 9	PCSK9_HUMAN	LPGTYVVVLK	6.66667	1.19545
Q14624	0.330005	0.1641	0.495909	21.3766	3.96693	0.000173265	0.0232752	0.649751	Q14624	ITIH4	Inter-alpha-trypsin inhibitor heavy chain H4	ITIH4_HUMAN	LALDNGGLAR	0	0.187603
P03950	0.835927	0.371425	1.30043	13.4349	3.59084	0.000616384	0.0482342	-0.502824	P03950	ANG	Angiogenin	ANGI_HUMAN	NVVVACENGLPVHLDQSIFR	5.2381	1.20567
P48740-2	-0.612859	-0.955557	-0.270161	13.9557	-3.56649	0.000656261	0.0482342	-0.569779	P48740-2	MASP1	Isoform 2 of Mannan-binding lectin serine protease 1	MASP1_HUMAN	VVLHPDFNIQNYNHDIALVQLQEPVPLGPHVMPVCLPR	0	0.495433
P12109	0.402125	0.175486	0.628763	12.0475	3.53849	0.000718126	0.0482342	-0.651813	P12109	COL6A1	Collagen alpha-1(VI) chain	CO6A1_HUMAN	VAVVQYSGTGQQRPER	9.04762	0.390884
Q03591	0.452508	0.188467	0.716549	17.1281	3.41781	0.00105385	0.0606714	-1.0003	Q03591	CFHR1	Complement factor H-related protein 1	FHR1_HUMAN	INHGILYDEEK	0	0.359322
P04075	-0.775105	-1.25819	-0.292019	13.8762	-3.19984	0.00206448	0.103998	-1.60782	P04075	ALDOA	Fructose-bisphosphate aldolase A	ALDOA_HUMAN	PYQYPALTPEQK	0	1.15823
Q92496	0.491959	0.17917	0.804747	15.0738	3.13668	0.00249597	0.111764	-1.77839	Q92496;Q92496-2	CFHR4	Complement factor H-related protein 4;Isoform 2 of Complement factor H-related protein 4	FHR4_HUMAN	VYLPWSR	0	0.543375
P12259	0.252755	0.0832962	0.422213	15.843	2.9746	0.00401873	0.151516	-2.20438	P12259	F5	Coagulation factor V	FA5_HUMAN	EDGILGPIIR	0	0.152757
Q9BXR6	0.440228	0.14409	0.736366	14.3372	2.96466	0.00413567	0.151516	-2.22994	Q9BXR6	CFHR5	Complement factor H-related protein 5	FHR5_HUMAN	CLDPCVVSEENMNK	0	0.440451
P02786	0.39907	0.122615	0.675525	12.5873	2.87883	0.00528516	0.177493	-2.44791	P02786	TFRC	Transferrin receptor protein 1	TFR1_HUMAN	ILNIFGVIK	0	0.386781
P51884	-0.273404	-0.465194	-0.0816136	16.9044	-2.84296	0.00584785	0.181283	-2.53755	P51884	LUM	Lumican	LUM_HUMAN	ILGPLSYSK	0	0.150204
P02788	-0.577524	-0.990191	-0.164857	14.3367	-2.79102	0.00676053	0.186038	-2.66575	P02788	LTF	Lactotransferrin	TRFL_HUMAN	CGLVPVLAENYK	0	0.846262
P01860	-0.473227	-0.812446	-0.134009	19.6247	-2.78216	0.00692866	0.186038	-2.68743	P01860	IGHG3	Immunoglobulin heavy constant gamma 3	IGHG3_HUMAN	CPAPELLGGPSVFLFPPK	0	0.540367
P15169	0.291838	0.0799555	0.50372	15.1213	2.74688	0.00763713	0.186038	-2.77323	P15169	CPN1	Carboxypeptidase N catalytic chain	CBPN_HUMAN	GMVLDENYNNLANAVISVSGINHDVTSGDHGDYFR	0	0.265429
P60709	-0.490298	-0.847557	-0.133039	15.205	-2.73696	0.00784776	0.186038	-2.79717	P60709	ACTB	Actin, cytoplasmic 1	ACTB_HUMAN	QEYDESGPSIVHR	0	0.666655
P54108	-0.302487	-0.529254	-0.0757204	13.7234	-2.66023	0.00966693	0.216432	-2.9802	P54108;P54108-2;P54108-3	CRISP3	Cysteine-rich secretory protein 3;Isoform 2 of Cysteine-rich secretory protein 3;Isoform 3 of Cysteine-rich secretory protein 3	CRIS3_HUMAN	LYVPYEQGAPCASCPDNCDDGLCTNGCK	0	0.218256
P55103	0.698657	0.168733	1.22858	12.861	2.62931	0.0105027	0.222768	-3.05275	P55103	INHBC	Inhibin beta C chain	INHBC_HUMAN	AGGQCPACGGPTLELESQR	0	0.803033
A0A0A0MS15	-0.382844	-0.677853	-0.087836	17.4547	-2.58809	0.0117192	0.236141	-3.14841	A0A0A0MS15	IGHV3-49	Immunoglobulin heavy variable 3-49	HV349_HUMAN	GLEWVGFIR	0	0.466449
A0A075B6J9	-0.443815	-0.794081	-0.0935482	15.4876	-2.52694	0.0137597	0.26005	-3.28803	A0A075B6J9	IGLV2-18	Immunoglobulin lambda variable 2-18	LV218_HUMAN	VSWYQQPPGTAPK	0	0.663054
P08697	0.21456	0.0444168	0.384704	18.6689	2.51493	0.0141963	0.26005	-3.31512	P08697	SERPINF2	Alpha-2-antiplasmin	A2AP_HUMAN	LCQDLGPGAFR	0	0.138644
P36222	-0.857586	-1.58084	-0.134331	14.8137	-2.36721	0.0208516	0.3232	-3.62172	P36222	CHI3L1	Chitinase-3-like protein 1	CH3L1_HUMAN	EGDGSCFPDALDR	6.66667	2.25113
P03951	0.638127	0.102347	1.17391	21.0465	2.37527	0.0202689	0.3232	-3.6223	P03951	F11	Coagulation factor XI	FA11_HUMAN	PICLPSK	0	1.34203
P80108	-0.252219	-0.464057	-0.0403811	15.1445	-2.37447	0.0203096	0.3232	-3.62402	P80108	GPLD1	Phosphatidylinositol-glycan-specific phospholipase D	PHLD_HUMAN	TLLLVGSPTWK	0	0.309971
Q9NPH3	-0.355237	-0.653767	-0.0567058	14.2609	-2.37312	0.0203779	0.3232	-3.6269	Q9NPH3;Q9NPH3-2;Q9NPH3-3;Q9NPH3-5	IL1RAP	Interleukin-1 receptor accessory protein;Isoform 2 of Interleukin-1 receptor accessory protein;Isoform 3 of Interleukin-1 receptor accessory protein;Isoform 4 of Interleukin-1 receptor accessory protein	IL1AP_HUMAN	VAFPLEVVQK	0.47619	0.473282
P00325	0.649379	0.0976583	1.2011	13.6377	2.34731	0.0217318	0.324368	-3.68201	P00325	ADH1B	All-trans-retinol dehydrogenase [NAD(+)] ADH1B	ADH1B_HUMAN	KPFSIEDVEVAPPK	0	1.25189
P15086	1.16668	0.154085	2.17928	16.3888	2.29957	0.0245834	0.353825	-3.76655	P15086	CPB1	Carboxypeptidase B	CBPB1_HUMAN	VNVEDENHINIIR	11.9048	4.61941
P07996	-0.400134	-0.753751	-0.0465167	15.4567	-2.25665	0.0271426	0.377189	-3.8715	P07996	THBS1	Thrombospondin-1	TSP1_HUMAN	FVFGTTPEDILR	0	0.504671
P61626	-0.353575	-0.669081	-0.0380691	15.3437	-2.23494	0.0286024	0.384226	-3.91592	P61626	LYZ	Lysozyme C	LYSC_HUMAN	STDYGIFQINSR	0	0.429783
P29622	-0.193938	-0.368571	-0.0193051	16.6575	-2.21477	0.0300203	0.390264	-3.95686	P29622	SERPINA4	Kallistatin	KAIN_HUMAN	IAPANADFAFR	0	0.180233
P02675	0.414591	0.0356848	0.793498	14.3209	2.18213	0.032446	0.408617	-4.02244	P02675	FGB	Fibrinogen beta chain	FIBB_HUMAN	NYCGLPGEYWLGNDK	0	0.92193
P01602	0.264346	0.0208326	0.507859	16.3506	2.16492	0.0337924	0.412676	-4.05667	P01602	IGKV1-5	Immunoglobulin kappa variable 1-5	KV105_HUMAN	ASQSISSWLAWYQQK	0	0.293488
Q96IY4	-0.17675	-0.343457	-0.0100432	16.5857	-2.11445	0.0380262	0.430974	-4.15569	Q96IY4	CPB2	Carboxypeptidase B2	CBPB2_HUMAN	SFYANNHCIGTDLNR	0	0.123462
A0A075B6P5	-0.349882	-0.681328	-0.0184356	18.0632	-2.10523	0.0388476	0.430974	-4.17356	A0A075B6P5;P01615	IGKV2-28;IGKV2D-28	Immunoglobulin kappa variable 2-28;Immunoglobulin kappa variable 2D-28	KV228_HUMAN;KVD28_HUMAN	PGQSPQLLIYLGSNR	0	0.413957
P55058	-0.307506	-0.599355	-0.0156561	14.9143	-2.10129	0.0392036	0.430974	-4.18118	P55058;P55058-4	PLTP	Phospholipid transfer protein;Isoform 4 of Phospholipid transfer protein	PLTP_HUMAN	VPHDLDMLLR	0	0.333242
P22352	-0.248106	-0.484605	-0.011607	17.582	-2.09218	0.0400365	0.430974	-4.19874	P22352	GPX3	Glutathione peroxidase 3	GPX3_HUMAN	FLVGPDGIPIMR	0	0.28468
A0A087WSZ0	0.327199	0.0143394	0.640059	15.9215	2.08571	0.0406377	0.430974	-4.21117	A0A087WSZ0	IGKV1D-8	Immunoglobulin kappa variable 1D-8	KVD08_HUMAN	APELLIYAASTLQSGVPSR	0	0.534291
P16070	-0.213135	-0.418687	-0.00758267	15.1176	-2.06788	0.0423353	0.437465	-4.24527	P16070;P16070-10;P16070-11;P16070-12;P16070-13;P16070-14;P16070-15;P16070-16;P16070-17;P16070-18;P16070-3;P16070-4;P16070-5;P16070-6;P16070-7;P16070-8;P16070-9	CD44	CD44 antigen;Isoform 10 of CD44 antigen;Isoform 11 of CD44 antigen;Isoform 12 of CD44 antigen;Isoform 13 of CD44 antigen;Isoform 14 of CD44 antigen;Isoform 15 of CD44 antigen;Isoform 16 of CD44 antigen;Isoform 17 of CD44 antigen;Isoform 18 of CD44 antigen;Isoform 3 of CD44 antigen;Isoform 4 of CD44 antigen;Isoform 5 of CD44 antigen;Isoform 6 of CD44 antigen;Isoform 7 of CD44 antigen;Isoform 8 of …	CD44_HUMAN	ALSIGFETCR	0	0.194556
P05362	-0.464775	-0.917975	-0.0115738	13.5192	-2.04524	0.0445779	0.449122	-4.28817	P05362	ICAM1	Intercellular adhesion molecule 1	ICAM1_HUMAN	LLGIETPLPK	8.09524	3.13623
A0M8Q6	0.664639	0.0111618	1.31812	16.0896	2.02837	0.0463146	0.455238	-4.31986	A0M8Q6	IGLC7	Immunoglobulin lambda constant 7	IGLC7_HUMAN	VTHEGSTVEK	0	1.79006
P01031	0.199095	0.00141122	0.396778	17.9731	2.00854	0.0484302	0.464699	-4.35682	P01031	C5	Complement C5	CO5_HUMAN	TLLPVSKPEIR	0	0.233304
Q13103	0.324432	-0.000313265	0.649177	14.1298	1.99238	0.0502154	0.470624	-4.3867	Q13103	SPP2	Secreted phosphoprotein 24	SPP24_HUMAN	VNSQSLSPYLFR	0.47619	0.711325
P04040	0.537224	-0.00554051	1.07999	13.8956	1.97395	0.0523203	0.479206	-4.42053	P04040	CAT	Catalase	CATA_HUMAN	DYPLIPVGK	0	0.93316
Q15848	-0.348434	-0.708813	0.011946	14.9315	-1.9282	0.0578721	0.518277	-4.50327	Q15848	ADIPOQ	Adiponectin	ADIPO_HUMAN	IFYNQQNHYDGSTGK	0	0.68485
P19320	-0.200172	-0.408324	0.00798003	14.1433	-1.91785	0.0591951	0.518432	-4.52175	P19320	VCAM1	Vascular cell adhesion protein 1	VCAM1_HUMAN	QSTQTLYVNVAPR	0	0.36232
A0A075B6R2	-0.327915	-0.670641	0.0148114	14.7605	-1.90812	0.0604623	0.518432	-4.53903	A0A075B6R2	IGHV4-4	Immunoglobulin heavy variable 4-4	HV404_HUMAN	SRVTISVDK	0	0.572119
A0A0A0MT36	0.568879	-0.0331491	1.17091	15.9867	1.88497	0.0636294	0.523783	-4.57472	A0A0A0MT36	IGKV6D-21	Immunoglobulin kappa variable 6D-21	KVD21_HUMAN	YASQSISGVPSR	0.952381	1.70929
P13671	0.129954	-0.00775107	0.267659	18.1736	1.88205	0.0639708	0.523783	-4.58496	P13671	C6	Complement component C6	CO6_HUMAN	QLEWGLER	0	0.0992738
Q9Y6R7	0.232822	-0.014849	0.480492	15.2545	1.87474	0.0649854	0.523783	-4.59775	Q9Y6R7	FCGBP	IgGFc-binding protein	FCGBP_HUMAN	LPVVLANGQIR	0	0.449495
P10124	-0.523793	-1.10557	0.0579852	14.3122	-1.80411	0.0766648	0.53759	-4.61724	P10124	SRGN	Serglycin	SRGN_HUMAN	GPMFELLPGESNK	13.8095	0.951455
P07225	0.192297	-0.0156374	0.400232	17.674	1.84433	0.0693512	0.53759	-4.65042	P07225	PROS1	Vitamin K-dependent protein S	PROS_HUMAN	IETISHEDLQR	0	0.158586
Q15113	-0.195904	-0.408929	0.0171219	13.738	-1.83401	0.0708866	0.53759	-4.66811	Q15113	PCOLCE	Procollagen C-endopeptidase enhancer 1	PCOC1_HUMAN	VFDLELHPACR	0	0.246312
P35858	-0.334367	-0.69878	0.0300464	16.7937	-1.82987	0.0715111	0.53759	-4.67519	P35858;P35858-2	IGFALS	Insulin-like growth factor-binding protein complex acid labile subunit;Isoform 2 of Insulin-like growth factor-binding protein complex acid labile subunit	ALS_HUMAN	LEYLLLSR	0	0.712217
P33151	-0.154986	-0.326059	0.0160865	14.6625	-1.80678	0.0750789	0.53759	-4.71439	P33151	CDH5	Cadherin-5	CADH5_HUMAN	KPLIGTVLAMDPDAAR	0	0.147296
P49913	-0.251913	-0.531564	0.0277385	13.589	-1.79649	0.0767147	0.53759	-4.7317	P49913	CAMP	Cathelicidin antimicrobial peptide	CAMP_HUMAN	FALLGDFFR	0	0.590013
A0A075B6H9	0.366862	-0.049832	0.783556	13.839	1.75922	0.0833757	0.53759	-4.75116	A0A075B6H9	IGLV4-69	Immunoglobulin lambda variable 4-69	LV469_HUMAN	LTCTLSSGHSSYAIAWHQQQPEK	5.71429	0.740441
P01599	-0.238685	-0.506569	0.0291984	16.7266	-1.77693	0.0799075	0.53759	-4.76437	P01599	IGKV1-17	Immunoglobulin kappa variable 1-17	KV117_HUMAN	RLIYAASSLQSGVPSR	0	0.238743
P40197	-0.381093	-0.816215	0.0540283	13.9957	-1.74853	0.0850044	0.53759	-4.7836	P40197	GP5	Platelet glycoprotein V	GPV_HUMAN	LTEVLLGHNSWR	4.7619	0.643146
P25311	-0.191793	-0.409319	0.025733	19.6245	-1.75838	0.083037	0.53759	-4.79506	P25311	AZGP1	Zinc-alpha-2-glycoprotein	ZA2G_HUMAN	CLAYDFYPGK	0	0.191563
P05090	-0.20431	-0.436115	0.0274946	19.722	-1.75776	0.0831439	0.53759	-4.79609	P05090	APOD	Apolipoprotein D	APOD_HUMAN	NILTSNNIDVK	0	0.259409
Q9UNW1	0.274314	-0.0388064	0.587434	13.1377	1.74804	0.0849534	0.53759	-4.7996	Q9UNW1	MINPP1	Multiple inositol polyphosphate phosphatase 1	MINP1_HUMAN	LASLFPALFSR	6.66667	0.396073
P0DP01	0.298475	-0.0412965	0.638247	14.2316	1.75191	0.0841517	0.53759	-4.80569	P0DP01	IGHV1-8	Immunoglobulin heavy variable 1-8	HV108_HUMAN	NTSISTAYMELSSLR	0	0.551486
P02647	-0.145166	-0.311081	0.020749	23.1979	-1.7449	0.0853742	0.53759	-4.81718	P02647	APOA1	Apolipoprotein A-I	APOA1_HUMAN	VQPYLDDFQK	0	0.16414
A0A0C4DH31	0.286538	-0.0496675	0.622743	14.9209	1.69969	0.093613	0.577726	-4.89022	A0A0C4DH31	IGHV1-18	Immunoglobulin heavy variable 1-18	HV118_HUMAN	ASGYTFTSYGISWVR	0	0.630677
A0A075B6S2	0.373999	-0.0678543	0.815852	15.7038	1.68805	0.0958368	0.577726	-4.90874	A0A075B6S2	IGKV2D-29	Immunoglobulin kappa variable 2D-29	KVD29_HUMAN	PGQPPQLLIYEVSNR	1.90476	1.27013
P01344	-0.199944	-0.437671	0.0377823	15.7022	-1.67735	0.0979181	0.577726	-4.92566	P01344;P01344-2;P01344-3	IGF2	Insulin-like growth factor II;Isoform 2 of Insulin-like growth factor II;Isoform 3 of Insulin-like growth factor II	IGF2_HUMAN	GIVEECCFR	0	0.289569
P02765	-0.194379	-0.426603	0.0378456	21.0919	-1.66929	0.0995092	0.577726	-4.93833	P02765	AHSG	Alpha-2-HS-glycoprotein	FETUA_HUMAN	FSVVYAK	0	0.233589
Q9UK55	0.146751	-0.0305623	0.324065	16.4352	1.65056	0.103292	0.577726	-4.96758	Q9UK55	SERPINA10	Protein Z-dependent protease inhibitor	ZPI_HUMAN	ETSNFGFSLLR	0	0.198325
O95445-2	-0.264043	-0.583911	0.0558245	16.274	-1.64625	0.104178	0.577726	-4.97427	O95445-2	APOM	Isoform 2 of Apolipoprotein M	APOM_HUMAN	WIYHLTEGSTDLR	0	0.399887
Q92743	0.284136	-0.0630145	0.631286	12.1398	1.63314	0.107044	0.577726	-4.98329	Q92743	HTRA1	Serine protease HTRA1	HTRA1_HUMAN	LPVLLLGR	2.85714	0.491903
P14618-2	-0.469668	-1.04249	0.103153	13.2511	-1.63559	0.106463	0.577726	-4.98336	P14618-2	PKM	Isoform M1 of Pyruvate kinase PKM	KPYM_HUMAN	GIFPVLCK	2.85714	1.41473
P20742	0.208684	-0.0453485	0.462717	21.1874	1.63829	0.105831	0.577726	-4.98658	P20742	PZP	Pregnancy zone protein	PZP_HUMAN	MVSGFIPLKPTVK	0	0.345315
P02747	0.212526	-0.0486424	0.473695	18.7773	1.62287	0.109096	0.577726	-5.01027	P02747	C1QC	Complement C1q subcomponent subunit C	C1QC_HUMAN	TNQVNSGGVLLR	0	0.246416
P06727	-0.292509	-0.652332	0.0673151	20.1594	-1.62122	0.109451	0.577726	-5.0128	P06727	APOA4	Apolipoprotein A-IV	APOA4_HUMAN	LEPYADQLR	0	0.633413
O14786	-0.160238	-0.35781	0.0373345	12.7191	-1.61745	0.110262	0.577726	-5.01855	O14786;O14786-2;O14786-3	NRP1	Neuropilin-1;Isoform 2 of Neuropilin-1;Isoform 3 of Neuropilin-1	NRP1_HUMAN	IAPPPVVSSGPFLFIK	0	0.213865
O14791	0.199694	-0.0466681	0.446056	17.3622	1.61653	0.110462	0.577726	-5.01995	O14791;O14791-2	APOL1	Apolipoprotein L1;Isoform 2 of Apolipoprotein L1	APOL1_HUMAN	VNEPSILEMSR	0	0.346608
P35542	0.515532	-0.122941	1.15401	18.4963	1.61029	0.111818	0.577726	-5.02944	P35542	SAA4	Serum amyloid A-4 protein	SAA4_HUMAN	EALQGVGDMGR	0	1.70455
Q12805	0.172017	-0.0456349	0.389669	15.6439	1.57616	0.119481	0.595654	-5.08075	Q12805;Q12805-2;Q12805-3;Q12805-4	EFEMP1	EGF-containing fibulin-like extracellular matrix protein 1;Isoform 2 of EGF-containing fibulin-like extracellular matrix protein 1;Isoform 3 of EGF-containing fibulin-like extracellular matrix protein 1;Isoform 4 of EGF-containing fibulin-like extracellular matrix protein 1	FBLN3_HUMAN	ADQVCINLR	0	0.235934
P43652	-0.153863	-0.348845	0.0411192	18.3564	-1.57373	0.120041	0.595654	-5.08436	P43652	AFM	Afamin	AFAM_HUMAN	AESPEVCFNEESPK	0	0.163274
P09871	-0.150284	-0.340952	0.0403831	18.5493	-1.57192	0.120463	0.595654	-5.08706	P09871	C1S	Complement C1s subcomponent	C1S_HUMAN	VEDPESTLFGSVIR	0	0.136135
P05160	-0.141074	-0.32069	0.038542	15.6879	-1.56637	0.121756	0.595654	-5.09529	P05160	F13B	Coagulation factor XIII B chain	F13B_HUMAN	CNEYYLLR	0	0.119803
P04439	0.545724	-0.165573	1.25702	12.1297	1.53259	0.130287	0.603512	-5.1019	P04439;P04439-2	HLA-A	HLA class I histocompatibility antigen, A alpha chain;Isoform 2 of HLA class I histocompatibility antigen, A alpha chain	HLAA_HUMAN	DGEDQTQDTELVETRPAGDGTFQK	11.9048	2.21584
P10643	0.18607	-0.0527318	0.424873	16.9558	1.55393	0.124695	0.595654	-5.11363	P10643	C7	Complement component C7	CO7_HUMAN	ELSHLPSLYDYSAYR	0	0.267183
P0C0L4	0.203539	-0.0582301	0.465309	21.0148	1.55068	0.125472	0.595654	-5.1184	P0C0L4	C4A	Complement C4-A	CO4A_HUMAN	VGDTLNLNLR	0	0.278058
P01703	-0.214467	-0.490411	0.0614767	16.3633	-1.55	0.125634	0.595654	-5.11939	P01703	IGLV1-40	Immunoglobulin lambda variable 1-40	LV140_HUMAN	LLIYGNSNRPSGVPDR	0	0.374839
A0A0B4J2D9	0.228732	-0.0690603	0.526525	16.4676	1.53181	0.130059	0.603512	-5.1459	A0A0B4J2D9;P0DP09	IGKV1D-13;IGKV1-13	Immunoglobulin kappa variable 1D-13;Immunoglobulin kappa variable 1-13	KVD13_HUMAN;KV113_HUMAN	ASQGISSALAWYQQK	0	0.351611
A0A0B4J1X8	0.236371	-0.0729146	0.545657	18.6076	1.52415	0.131961	0.604321	-5.15699	A0A0B4J1X8	IGHV3-43	Immunoglobulin heavy variable 3-43	HV343_HUMAN	TEDTALYYCAK	0	0.463221
P15151	0.246004	-0.0856036	0.577612	13.3227	1.48024	0.14341	0.604963	-5.20631	P15151;P15151-2;P15151-3;P15151-4	PVR	Poliovirus receptor;Isoform Beta of Poliovirus receptor;Isoform Gamma of Poliovirus receptor;Isoform Delta of Poliovirus receptor	PVR_HUMAN	RLEFVAAR	3.33333	0.41315
P13796	-0.161291	-0.378694	0.0561126	13.4423	-1.47957	0.143458	0.604963	-5.22042	P13796	LCP1	Plastin-2	PLSL_HUMAN	LSPEELLLR	0	0.244901
P01721	0.215763	-0.0754906	0.507017	15.2399	1.4774	0.144037	0.604963	-5.22346	P01721	IGLV6-57	Immunoglobulin lambda variable 6-57	LV657_HUMAN	PGSAPTTVIYEDNQRPSGVPDR	0	0.372407
Q08380	0.225557	-0.0793022	0.530416	16.0079	1.47553	0.144537	0.604963	-5.22608	Q08380	LGALS3BP	Galectin-3-binding protein	LG3BP_HUMAN	SDLAVPSELALLK	0	0.43034
Q6UXB8	-0.32373	-0.762686	0.115226	13.3514	-1.4708	0.145809	0.604963	-5.23269	Q6UXB8;Q6UXB8-2	PI16	Peptidase inhibitor 16;Isoform 2 of Peptidase inhibitor 16	PI16_HUMAN	WDEELAAFAK	1.42857	0.986727
A0A0C4DH29	0.224139	-0.0853047	0.533584	13.8211	1.44648	0.15283	0.604963	-5.23356	A0A0C4DH29	IGHV1-3	Immunoglobulin heavy variable 1-3	HV103_HUMAN	DTSASTAYMELSSLR	7.14286	0.484739
P02787	-0.101066	-0.239034	0.0369016	24.5327	-1.4609	0.148501	0.604963	-5.24646	P02787	TF	Serotransferrin	TRFE_HUMAN	DCHLAQVPSHTVVAR	0	0.138982
P0DJI8	0.35652	-0.130214	0.843253	22.1861	1.46078	0.148534	0.604963	-5.24663	P0DJI8	SAA1	Serum amyloid A-1 protein	SAA1_HUMAN	SFFSFLGEAFDGAR	0	1.37922
P98160	0.170297	-0.0633816	0.403976	11.9451	1.45375	0.150532	0.604963	-5.25066	P98160	HSPG2	Basement membrane-specific heparan sulfate proteoglycan core protein	PGBM_HUMAN	SPAYTLVWTR	3.80952	0.346464
Q92820	0.190202	-0.0702264	0.450631	12.785	1.45653	0.149701	0.604963	-5.25252	Q92820	GGH	Gamma-glutamyl hydrolase	GGH_HUMAN	DYEILFK	0	0.455042
P15311	-0.164431	-0.393729	0.0648674	12.9782	-1.43164	0.156947	0.604963	-5.2572	P15311;P26038;P35241;P35241-4;P35241-5	EZR;MSN;RDX;RDX;RDX	Ezrin;Moesin;Radixin;Isoform 4 of Radixin;Isoform 5 of Radixin	EZRI_HUMAN;MOES_HUMAN;RADI_HUMAN;RADI_HUMAN;RADI_HUMAN	IGFPWSEIR	11.9048	0.409121
P09172	0.38309	-0.148753	0.914933	14.7479	1.43764	0.155174	0.604963	-5.25732	P09172	DBH	Dopamine beta-hydroxylase	DOPO_HUMAN	TPEGLTLLFK	3.80952	1.65365
A0A0B4J1U7	-0.41876	-0.997008	0.159488	17.9362	-1.44425	0.153112	0.604963	-5.26942	A0A0B4J1U7	IGHV6-1	Immunoglobulin heavy variable 6-1	HV601_HUMAN	NQFSLQLNSVTPEDTAVYYCAR	0	1.45701
A0A087WSY6	0.237525	-0.0909497	0.565999	18.4249	1.44211	0.153713	0.604963	-5.27236	A0A087WSY6	IGKV3D-15	Immunoglobulin kappa variable 3D-15	KVD15_HUMAN	LLIYGASIR	0.47619	0.971342
P00450	0.116863	-0.0448961	0.278622	21.7505	1.44079	0.154086	0.604963	-5.27417	P00450	CP	Ceruloplasmin	CERU_HUMAN	GAYPLSIEPIGVR	0	0.0915507
P11021	-0.113771	-0.272131	0.0445886	13.5031	-1.43278	0.156355	0.604963	-5.2851	P11021	HSPA5	Endoplasmic reticulum chaperone BiP	BIP_HUMAN	ITPSYVAFTPEGER	0	0.151942
P55056	0.227255	-0.0911595	0.54567	14.9005	1.42335	0.159059	0.604963	-5.29789	P55056	APOC4	Apolipoprotein C-IV	APOC4_HUMAN	AWFLESK	0	0.738775
P02748	0.142937	-0.057367	0.34324	20.0143	1.42314	0.159122	0.604963	-5.29819	P02748	C9	Complement component C9	CO9_HUMAN	LSPIYNLVPVK	0	0.346455
Q16270	-0.234789	-0.566227	0.0966489	12.0182	-1.41276	0.162142	0.608766	-5.31218	Q16270;Q16270-2	IGFBP7	Insulin-like growth factor-binding protein 7;Isoform 2 of Insulin-like growth factor-binding protein 7	IBP7_HUMAN	ITVVDALHEIPVK	4.7619	0.614017
P01042	-0.0859803	-0.207647	0.0356867	21.464	-1.40935	0.163143	0.608766	-5.31676	P01042	KNG1	Kininogen-1	KNG1_HUMAN	YFIDFVAR	0	0.067391
P04114	0.174845	-0.0751415	0.424831	20.0139	1.39485	0.167454	0.613462	-5.33609	P04114	APOB	Apolipoprotein B-100	APOB_HUMAN	TEVIPPLIENR	0	0.260661
P22105	0.18815	-0.0809404	0.45724	13.1518	1.39443	0.167581	0.613462	-5.33665	P22105;P22105-1;P22105-4	TNXB	Tenascin-X;Isoform 3 of Tenascin-X;Isoform 5 of Tenascin-X	TENX_HUMAN	LQVVPVAANQR	0	0.316491
P81172	0.260469	-0.120465	0.641403	12.8248	1.36508	0.176846	0.613462	-5.34548	P81172	HAMP	Hepcidin	HEPC_HUMAN	DTHFPICIFCCGCCHR	3.33333	0.948713
P00748	-0.145622	-0.356492	0.0652474	17.3484	-1.37723	0.172814	0.613462	-5.35935	P00748	F12	Coagulation factor XII	FA12_HUMAN	NPDNDIRPWCFVLNR	0	0.215952
P05164	-0.249176	-0.616629	0.118276	12.8265	-1.35381	0.180398	0.613462	-5.36431	P05164;P05164-2;P05164-3	MPO	Myeloperoxidase;Isoform H14 of Myeloperoxidase;Isoform H7 of Myeloperoxidase	PERM_HUMAN	IANVFTNAFR	11.4286	0.765319
P02790	0.0912354	-0.0417106	0.224181	23.9151	1.36861	0.175481	0.613462	-5.37062	P02790	HPX	Hemopexin	HEMO_HUMAN	NFPSPVDAAFR	0	0.0855137
P04070	-0.148532	-0.366556	0.069493	14.911	-1.35864	0.178606	0.613462	-5.38357	P04070;P04070-2	PROC	Vitamin K-dependent protein C;Isoform 2 of Vitamin K-dependent protein C	PROC_HUMAN	TFVLNFIK	0	0.24811
P00738	0.341233	-0.160414	0.84288	22.7801	1.35658	0.179259	0.613462	-5.38625	P00738	HP	Haptoglobin	HPT_HUMAN	AVGDKLPECEAVCGKPK	0	1.49551
O95445	-0.156437	-0.388059	0.0751855	16.5446	-1.34729	0.182279	0.613462	-5.39243	O95445	APOM	Apolipoprotein M	APOM_HUMAN	EFPEVHLGQWYFIAGAAPTK	0.47619	0.24523
P04217-2	-0.0946315	-0.234793	0.0455301	20.3009	-1.34648	0.182477	0.613462	-5.39926	P04217-2	A1BG	Isoform 2 of Alpha-1B-glycoprotein	A1BG_HUMAN	ATWSGAVLAGR	0	0.0802309
P01717	0.242233	-0.116596	0.601063	17.2868	1.34629	0.182537	0.613462	-5.3995	P01717	IGLV3-25	Immunoglobulin lambda variable 3-25	LV325_HUMAN	QYAYWYQQK	0	0.647425
P0DOY2	-0.305032	-0.757024	0.146961	14.6404	-1.34588	0.182669	0.613462	-5.40003	P0DOY2	IGLC2	Immunoglobulin lambda constant 2	IGLC2_HUMAN	AGVETTTPSK	0	2.18372
A0A087WSX0	0.194958	-0.0973594	0.487276	16.3866	1.33008	0.187792	0.625025	-5.42019	A0A087WSX0	IGLV5-45	Immunoglobulin lambda variable 5-45	LV545_HUMAN	PGSPPQYLLR	0	0.431797
P01011	0.154207	-0.0777628	0.386178	22.9716	1.32576	0.189213	0.625025	-5.42566	P01011	SERPINA3	Alpha-1-antichymotrypsin	AACT_HUMAN	EIGELYLPK	0	0.512898
P0DP08	-0.28346	-0.7285	0.161579	15.0302	-1.27271	0.20778	0.664807	-5.44337	P0DP08	IGHV4-38-2	Immunoglobulin heavy variable 4-38-2	HVD82_HUMAN	GLEWIGSIYHSGSTYYNPSLK	9.52381	0.740566
A0A0J9YX35	0.172493	-0.0901752	0.435161	17.0996	1.30965	0.19458	0.632615	-5.44593	A0A0J9YX35	IGHV3-64D	Immunoglobulin heavy variable 3-64D	HV64D_HUMAN	LSCSASGFTFSSYAMHWVR	0	0.323367
A0A0C4DH33	0.213474	-0.111652	0.538601	14.5351	1.30944	0.194651	0.632615	-5.44619	A0A0C4DH33	IGHV1-24	Immunoglobulin heavy variable 1-24	HV124_HUMAN	VSGYTLTELSMHWVR	0	0.565805
O75594	-0.173684	-0.449092	0.101725	12.3681	-1.25902	0.212441	0.666449	-5.47792	O75594	PGLYRP1	Peptidoglycan recognition protein 1	PGRP1_HUMAN	ALASECAQHLSLPLR	11.4286	0.412056
P01715	0.201606	-0.115693	0.518906	15.311	1.26715	0.209287	0.664807	-5.49826	P01715	IGLV3-1	Immunoglobulin lambda variable 3-1	LV301_HUMAN	YACWYQQK	0.47619	0.753797
Q9HDC9	-0.16036	-0.412867	0.0921461	13.8992	-1.26653	0.209505	0.664807	-5.499	Q9HDC9	APMAP	Adipocyte plasma membrane-associated protein	APMAP_HUMAN	LENGEIETIAR	0	0.322461
P08571	0.126944	-0.0750809	0.328969	16.2162	1.25314	0.21431	0.666449	-5.51514	P08571	CD14	Monocyte differentiation antigen CD14	CD14_HUMAN	FPAIQNLALR	0	0.299105
Q9UHG3	0.197425	-0.117683	0.512534	13.7434	1.2495	0.21563	0.666449	-5.51951	Q9UHG3;Q9UHG3-2	PCYOX1	Prenylcysteine oxidase 1;Isoform 2 of Prenylcysteine oxidase 1	PCYOX_HUMAN	LVCSGLLQASK	0	0.486393
P04004	0.107279	-0.0646168	0.279174	21.1863	1.24463	0.217403	0.666449	-5.52531	P04004	VTN	Vitronectin	VTNC_HUMAN	RVDTVDPPYPR	0	0.374399
Q9NQ79	-0.171314	-0.446761	0.104133	12.9223	-1.24036	0.218968	0.666449	-5.53039	Q9NQ79;Q9NQ79-2;Q9NQ79-3	CRTAC1	Cartilage acidic protein 1;Isoform 2 of Cartilage acidic protein 1;Isoform 3 of Cartilage acidic protein 1	CRAC1_HUMAN	WEDILSDEVNVAR	0.47619	0.326982
A0A0C4DH68	0.206615	-0.126302	0.539532	16.7338	1.23771	0.219945	0.666449	-5.53354	A0A0C4DH68	IGKV2-24	Immunoglobulin kappa variable 2-24	KV224_HUMAN	FSGSGAGTDFTLK	0	0.546519
P07333	0.150532	-0.101112	0.402176	13.8545	1.19459	0.236572	0.699981	-5.54983	P07333;P07333-2	CSF1R	Macrophage colony-stimulating factor 1 receptor;Isoform 2 of Macrophage colony-stimulating factor 1 receptor	CSF1R_HUMAN	VIPGPPALTLVPAELVR	6.19048	0.330137
P07357	0.143556	-0.0915866	0.378698	16.2273	1.21753	0.227474	0.68412	-5.55726	P07357	C8A	Complement component C8 alpha chain	CO8A_HUMAN	FGGTICSGDIWDQASCSSSTTCVR	0	0.23895
P41222	0.339628	-0.229697	0.908953	14.4636	1.19	0.238111	0.699981	-5.58313	P41222	PTGDS	Prostaglandin-H2 D-isomerase	PTGDS_HUMAN	AQGFTEDTIVFLPQTDK	0.952381	1.1337
P01033	-0.186386	-0.500569	0.127798	14.9124	-1.1831	0.240757	0.699981	-5.59688	P01033	TIMP1	Metalloproteinase inhibitor 1	TIMP1_HUMAN	GFQALGDAADIR	0.47619	0.535614
P18065	0.282131	-0.193638	0.757899	14.4071	1.18262	0.240945	0.699981	-5.59742	P18065	IGFBP2	Insulin-like growth factor-binding protein 2	IBP2_HUMAN	LEGEACGVYTPR	0	1.09482
A0A0J9YXX1	-0.359933	-0.969886	0.250019	15.2099	-1.17714	0.24317	0.699981	-5.59772	A0A0J9YXX1	IGHV5-10-1	Immunoglobulin heavy variable 5-10-1	HV5X1_HUMAN	GLEWMGR	0.47619	2.39478
P02746	0.140539	-0.097247	0.378324	17.6188	1.1787	0.242495	0.699981	-5.60187	P02746	C1QB	Complement C1q subcomponent subunit B	C1QB_HUMAN	LEQGENVFLQATDK	0	0.191017
Q9NPY3	-0.170453	-0.465012	0.124106	13.0961	-1.15405	0.252391	0.721374	-5.62946	Q9NPY3	CD93	Complement component C1q receptor	C1QR1_HUMAN	FWIGLQR	0	0.281678
P30043	-0.398695	-1.11189	0.3145	13.5341	-1.11637	0.268358	0.73974	-5.63769	P30043	BLVRB	Flavin reductase (NADPH)	BLVRB_HUMAN	NDLSPTTVMSEGAR	5.2381	2.05378
P04264	-0.43081	-1.18495	0.323327	15.8648	-1.13927	0.258459	0.732721	-5.64573	P04264	KRT1	Keratin, type II cytoskeletal 1	K2C1_HUMAN	SLDLDSIIAEVKAQYEDIAQK	0	2.29208
P08519	-0.146684	-0.404406	0.111038	18.2742	-1.13507	0.260202	0.732721	-5.65032	P08519	LPA	Apolipoprotein(a)	APOA_HUMAN	VILGAHQEVNLESHVQEIEVSR	0	0.357085
P43251	-0.102393	-0.282913	0.0781258	15.1129	-1.1312	0.261816	0.732721	-5.65453	P43251;P43251-2;P43251-3;P43251-4	BTD	Biotinidase;Isoform 2 of Biotinidase;Isoform 3 of Biotinidase;Isoform 4 of Biotinidase	BTD_HUMAN	GDMFLVANLGTK	0	0.194703
P12111	0.188958	-0.147891	0.525808	12.301	1.11872	0.267069	0.73974	-5.66802	P12111;P12111-2;P12111-4	COL6A3	Collagen alpha-3(VI) chain;Isoform 2 of Collagen alpha-3(VI) chain;Isoform 4 of Collagen alpha-3(VI) chain	CO6A3_HUMAN	AAPLQGMLPGLLAPLR	2.85714	0.490441
P59665	-0.497453	-1.42181	0.426899	16.6329	-1.07471	0.286464	0.73974	-5.68147	P59665;P59666	DEFA1;DEFA3	Neutrophil defensin 1;Neutrophil defensin 3	DEF1_HUMAN;DEF3_HUMAN	RYGTCIYQGR	4.28571	3.58344
P05452	-0.117036	-0.328772	0.0947004	16.3646	-1.10234	0.274075	0.73974	-5.68552	P05452	CLEC3B	Tetranectin	TETN_HUMAN	SRLDTLAQEVALLK	0	0.194607
P02679	0.21053	-0.170492	0.591553	15.7701	1.10193	0.274251	0.73974	-5.68595	P02679;P02679-2	FGG	Fibrinogen gamma chain;Isoform Gamma-A of Fibrinogen gamma chain	FIBG_HUMAN	YEASILTHDSSIR	0	0.888388
O75882	-0.0783415	-0.220843	0.0641598	15.5127	-1.09639	0.276652	0.73974	-5.69181	O75882;O75882-2	ATRN	Attractin;Isoform 2 of Attractin	ATRN_HUMAN	CTWLIEGQPNR	0	0.0849466
Q06033	0.125667	-0.105889	0.357222	18.2079	1.08232	0.28281	0.73974	-5.70656	Q06033;Q06033-2	ITIH3	Inter-alpha-trypsin inhibitor heavy chain H3;Isoform 2 of Inter-alpha-trypsin inhibitor heavy chain H3	ITIH3_HUMAN	EHLVQATPENLQEAR	0	0.327799
P04424	-0.65583	-1.8967	0.585044	12.5168	-1.05515	0.295188	0.73974	-5.70814	P04424;P04424-2	ASL	Argininosuccinate lyase;Isoform 2 of Argininosuccinate lyase	ARLY_HUMAN	WSHWILSHAVALTR	6.66667	7.49854
P10909	-0.113518	-0.324041	0.0970046	19.9299	-1.07537	0.285887	0.73974	-5.71377	P10909;P10909-2;P10909-4;P10909-5;P10909-6	CLU	Clusterin;Isoform 2 of Clusterin;Isoform 4 of Clusterin;Isoform 5 of Clusterin;Isoform 6 of Clusterin	CLUS_HUMAN	ASSIIDELFQDR	0	0.196567
P00747	-0.0798185	-0.22898	0.0693429	19.4621	-1.06718	0.289542	0.73974	-5.72222	P00747	PLG	Plasminogen	PLMN_HUMAN	RWELCDIPR	0	0.124872
P04211	0.373877	-0.327886	1.07564	16.6067	1.0625	0.291646	0.73974	-5.72702	P04211	IGLV7-43	Immunoglobulin lambda variable 7-43	LV743_HUMAN	FSGSLLGGK	0	1.73586
P13598	-0.140062	-0.403405	0.123281	12.0407	-1.06069	0.292463	0.73974	-5.72887	P13598	ICAM2	Intercellular adhesion molecule 2	ICAM2_HUMAN	QVILTLQPTLVAVGK	0.952381	1.04211
P06732	-0.297521	-0.873965	0.278924	15.6568	-1.03013	0.30664	0.73974	-5.73749	P06732	CKM	Creatine kinase M-type	KCRM_HUMAN	FEEILTR	5.71429	1.91763
P0DJI9	0.307974	-0.27792	0.893868	20.9436	1.0483	0.298091	0.73974	-5.74145	P0DJI9	SAA2	Serum amyloid A-2 protein	SAA2_HUMAN	SGRDPNHFRPAGLPEK	0	2.10325
P17936	-0.125048	-0.36382	0.113725	15.0595	-1.04444	0.299862	0.73974	-5.74535	P17936;P17936-2	IGFBP3	Insulin-like growth factor-binding protein 3;Isoform 2 of Insulin-like growth factor-binding protein 3	IBP3_HUMAN	CQPSPDEARPLQALLDGR	0	0.233112
P01782	0.147582	-0.13426	0.429423	19.1385	1.04429	0.299933	0.73974	-5.7455	P01782	IGHV3-9	Immunoglobulin heavy variable 3-9	HV309_HUMAN	AEDTALYYCAK	0	0.44901
A0A087WSY4	0.220003	-0.200682	0.640688	14.1398	1.04295	0.300547	0.73974	-5.74685	A0A087WSY4	IGHV4-30-2	Immunoglobulin heavy variable 4-30-2	HV432_HUMAN	GLEWIGYIYHSGSTYYNPSLK	0	0.791818
P36955	-0.0952065	-0.278231	0.0878185	17.7685	-1.0374	0.303105	0.73974	-5.7524	P36955	SERPINF1	Pigment epithelium-derived factor	PEDF_HUMAN	LAAAVSNFGYDLYR	0	0.146668
A0A0A0MS14	0.238709	-0.225875	0.703294	16.6996	1.02496	0.308949	0.73974	-5.75878	A0A0A0MS14	IGHV1-45	Immunoglobulin heavy variable 1-45	HV145_HUMAN	SEDTAMYYCAR	1.42857	0.750158
Q13201	-0.204261	-0.620435	0.211913	13.4369	-0.980721	0.330466	0.741499	-5.75947	Q13201	MMRN1	Multimerin-1	MMRN1_HUMAN	LVEENALAPDFSK	8.09524	1.24724
O43866	0.160612	-0.150298	0.471522	18.5806	1.03023	0.306433	0.73974	-5.75955	O43866	CD5L	CD5 antigen-like	CD5L_HUMAN	IWLDNVR	0	0.426968
P02776	-0.190215	-0.560946	0.180516	17.0998	-1.02324	0.309705	0.73974	-5.76647	P02776	PF4	Platelet factor 4	PLF4_HUMAN	ICLDLQAPLYK	0	1.16852
P05062	-0.291271	-0.868449	0.285907	14.764	-1.00667	0.317595	0.73974	-5.77668	P05062	ALDOB	Fructose-bisphosphate aldolase B	ALDOB_HUMAN	ELSEIAQSIVANGK	0.47619	1.63974
P01706	0.246833	-0.240407	0.734073	15.6144	1.0103	0.315816	0.73974	-5.77915	P01706	IGLV2-11	Immunoglobulin lambda variable 2-11	LV211_HUMAN	LMIYDVSK	0.47619	1.2388
A0A075B6Q5	-0.117413	-0.349633	0.114807	16.8777	-1.00834	0.31675	0.73974	-5.78106	A0A075B6Q5	IGHV3-64	Immunoglobulin heavy variable 3-64	HV364_HUMAN	AEDMAVYYCAR	0	0.2892
P02753	-0.166138	-0.494797	0.162522	18.264	-1.00812	0.316854	0.73974	-5.78128	P02753	RBP4	Retinol-binding protein 4	RET4_HUMAN	GNDDHWIVDTDYDTYAVQYSCR	0	0.601899
Q6UWP8	-0.293828	-0.896726	0.309069	11.0925	-0.973252	0.334022	0.741499	-5.78181	Q6UWP8	SBSN	Suprabasin	SBSN_HUMAN	FGQGVHHAAGQAGNEAGR	12.8571	2.90022
P07360	0.0770327	-0.0756341	0.2297	17.0122	1.00629	0.31773	0.73974	-5.78306	P07360	C8G	Complement component C8 gamma chain	CO8G_HUMAN	RPASPISTIQPK	0	0.138198
P24158	-0.195482	-0.583086	0.192122	14.0877	-1.0058	0.317965	0.73974	-5.78354	P24158	PRTN3	Myeloblastin	PRTN3_HUMAN	LFPDFFTR	0.47619	0.679164
P02745	0.134537	-0.132489	0.401563	19.1604	1.0048	0.31844	0.73974	-5.7845	P02745	C1QA	Complement C1q subcomponent subunit A	C1QA_HUMAN	VGYPGPSGPLGAR	0	0.356199
P04278	0.147804	-0.146088	0.441696	16.0399	1.00298	0.319314	0.73974	-5.78627	P04278	SHBG	Sex hormone-binding globulin	SHBG_HUMAN	LPLVPALDGCLR	0	0.433967
P48740	0.0918333	-0.0907964	0.274463	15.6346	1.00282	0.319391	0.73974	-5.78643	P48740	MASP1	Mannan-binding lectin serine protease 1	MASP1_HUMAN	DQVLVSCDTGYK	0	0.162696
P80188	-0.238079	-0.721958	0.245801	13.9094	-0.981744	0.329693	0.741499	-5.79015	P80188;P80188-2	LCN2	Neutrophil gelatinase-associated lipocalin;Isoform 2 of Neutrophil gelatinase-associated lipocalin	NGAL_HUMAN	VPLQQNFQDNQFQGK	4.7619	0.961038
O75460	0.184636	-0.186417	0.55569	18.2571	0.992367	0.324424	0.741499	-5.79648	O75460	ERN1	Serine/threonine-protein kinase/endoribonuclease IRE1	ERN1_HUMAN	LTPTLYVGK	0	0.730915
P22792	-0.0852685	-0.257342	0.0868053	17.4502	-0.988248	0.326422	0.741499	-5.80042	P22792	CPN2	Carboxypeptidase N subunit 2	CPN2_HUMAN	LELLSLSK	0	0.128326
P11142	0.218451	-0.232482	0.669383	13.3725	0.966622	0.337145	0.741499	-5.80687	P11142;P11142-2	HSPA8	Heat shock cognate 71 kDa protein;Isoform 2 of Heat shock cognate 71 kDa protein	HSP7C_HUMAN	DAGTIAGLNVLR	5.71429	0.947801
A0A0B4J1V0	0.157811	-0.163437	0.479058	15.956	0.979689	0.330601	0.741499	-5.80855	A0A0B4J1V0	IGHV3-15	Immunoglobulin heavy variable 3-15	HV315_HUMAN	NTLYLQMNSLK	0	0.604238
P07339	-0.12289	-0.375558	0.129778	13.9682	-0.969971	0.335388	0.741499	-5.81769	P07339	CTSD	Cathepsin D	CATD_HUMAN	VSTLPAITLK	0	0.315221
P08637	-0.148474	-0.456591	0.159643	15.336	-0.96125	0.33977	0.741499	-5.81778	P08637	FCGR3A	Low affinity immunoglobulin gamma Fc region receptor III-A	FCG3A_HUMAN	AVVFLEPQWYR	0.952381	0.305931
O75144	-0.135787	-0.415809	0.144235	12.1671	-0.967071	0.336826	0.741499	-5.82041	O75144;O75144-2;O75144-3	ICOSLG	ICOS ligand;Isoform 2 of ICOS ligand;Isoform 3 of ICOS ligand	ICOSL_HUMAN	GLYDVVSVLR	0.47619	0.3028
P06396	-0.110996	-0.341601	0.119609	18.2256	-0.959913	0.340391	0.741499	-5.82707	P06396	GSN	Gelsolin	GELS_HUMAN	HVVPNEVVVQR	0	0.201486
Q96KN2	-0.175975	-0.544197	0.192247	14.9532	-0.953087	0.343813	0.744929	-5.83337	Q96KN2	CNDP1	Beta-Ala-His dipeptidase	CNDP1_HUMAN	EWVAIESDSVQPVPR	0	0.641559
P00338	-0.226069	-0.702499	0.250361	14.1908	-0.946313	0.347232	0.748313	-5.83959	P00338;P00338-3	LDHA	L-lactate dehydrogenase A chain;Isoform 3 of L-lactate dehydrogenase A chain	LDHA_HUMAN	DQLIYNLLK	0	0.92864
Q9UNN8	0.182683	-0.209974	0.575339	12.6572	0.928324	0.35651	0.752218	-5.84189	Q9UNN8	PROCR	Endothelial protein C receptor	EPCR_HUMAN	LHMLQISYFR	6.19048	0.721608
P07478	-0.217784	-0.67984	0.244273	21.6919	-0.939989	0.350444	0.750258	-5.84535	P07478	PRSS2	Trypsin-2	TRY2_HUMAN	LGEHNIEVLEGNEQFINAAK	0	0.746382
P03952	-0.0841645	-0.263259	0.0949296	17.9329	-0.937216	0.351858	0.750258	-5.84787	P03952	KLKB1	Plasma kallikrein	KLKB1_HUMAN	IAYGTQGSSGYSLR	0	0.145008
P02654	0.157038	-0.178543	0.49262	19.3141	0.933254	0.353885	0.750609	-5.85145	P02654	APOC1	Apolipoprotein C-I	APOC1_HUMAN	EWFSETFQK	0	0.486014
P02763	-0.0809032	-0.256801	0.0949943	23.7347	-0.917272	0.362138	0.758775	-5.86575	P02763	ORM1	Alpha-1-acid glycoprotein 1	A1AG1_HUMAN	YVGGQEHFAHLLILR	0	0.251819
P02750	0.0998065	-0.118418	0.318031	20.0257	0.91211	0.36483	0.758775	-5.87031	P02750	LRG1	Leucine-rich alpha-2-glycoprotein	A2GL_HUMAN	DLLLPQPDLR	0	0.325257
A0A087WW87	-0.103574	-0.330242	0.123095	20.4761	-0.911275	0.365266	0.758775	-5.87105	A0A087WW87;P01614	IGKV2-40;IGKV2D-40	Immunoglobulin kappa variable 2-40;Immunoglobulin kappa variable 2D-40	KV240_HUMAN;KVD40_HUMAN	FSGSGSGTDFTLK	0	0.26307
P03973	0.119642	-0.15527	0.394554	13.0486	0.86884	0.388071	0.778072	-5.87641	P03973	SLPI	Antileukoproteinase	SLPI_HUMAN	CLDPVDTPNPTR	6.19048	0.350534
P49747	-0.121294	-0.38952	0.146931	13.2862	-0.901846	0.37022	0.765121	-5.87932	P49747	COMP	Cartilage oligomeric matrix protein	COMP_HUMAN	CEACPPGYSGPTHQGVGLAFAK	0	0.298577
A0A0B4J1V6	0.236773	-0.29084	0.764386	18.1643	0.894969	0.373859	0.7687	-5.88529	A0A0B4J1V6	IGHV3-73	Immunoglobulin heavy variable 3-73	HV373_HUMAN	GLEWVGR	0	1.46685
P18428	-0.127139	-0.415213	0.160935	17.7919	-0.880173	0.381767	0.776672	-5.898	P18428	LBP	Lipopolysaccharide-binding protein	LBP_HUMAN	ITLPDFTGDLR	0	0.370548
P01709	0.143238	-0.182924	0.4694	15.9537	0.875824	0.38411	0.776672	-5.9017	P01709	IGLV2-8	Immunoglobulin lambda variable 2-8	LV208_HUMAN	LMIYEVSK	0	0.593211
P26927	0.122578	-0.157202	0.402359	14.4217	0.873752	0.38523	0.776672	-5.90346	P26927	MST1	Hepatocyte growth factor-like protein	HGFL_HUMAN	EAACVWCNGEEYR	0	0.313419
P01876	0.293261	-0.3764	0.962921	21.8196	0.873355	0.385445	0.776672	-5.90379	P01876	IGHA1	Immunoglobulin heavy constant alpha 1	IGHA1_HUMAN	TPLTATLSK	0	1.79094
Q9Y5Y7	0.098467	-0.129395	0.326329	14.4333	0.861807	0.391725	0.779492	-5.91349	Q9Y5Y7	LYVE1	Lymphatic vessel endothelial hyaluronic acid receptor 1	LYVE1_HUMAN	NGVGVLIWK	0	0.255991
P04180	0.0760074	-0.100226	0.252241	15.4631	0.860122	0.392647	0.779492	-5.9149	P04180	LCAT	Phosphatidylcholine-sterol acyltransferase	LCAT_HUMAN	SSGLVSNAPGVQIR	0	0.146273
P00915	0.2245	-0.306923	0.755924	14.1072	0.842709	0.402292	0.787008	-5.92319	P00915	CA1	Carbonic anhydrase 1	CAH1_HUMAN	PISVSYNPATAK	0.952381	1.23713
P02042	0.25038	-0.337189	0.837949	15.7842	0.849832	0.398305	0.786848	-5.92342	P02042	HBD	Hemoglobin subunit delta	HBD_HUMAN	VNVDAVGGEALGR	0	1.03472
P62736	-0.166121	-0.558109	0.225867	14.167	-0.845169	0.400885	0.787008	-5.92725	P62736;P63267	ACTA2;ACTG2	Actin, aortic smooth muscle;Actin, gamma-enteric smooth muscle	ACTA_HUMAN;ACTH_HUMAN	YPIEHGIITNWDDMEK	0	0.631152
P01591	0.12812	-0.179765	0.436006	19.5704	0.829891	0.409411	0.795841	-5.93965	P01591	JCHAIN	Immunoglobulin J chain	IGJ_HUMAN	IIVPLNNR	0	0.491219
Q13093	0.143833	-0.209487	0.497152	11.9607	0.812278	0.419456	0.797165	-5.94126	Q13093	PLA2G7	Platelet-activating factor acetylhydrolase	PAFA_HUMAN	YPLVVFSHGLGAFR	7.14286	0.55628
P02774	0.0498752	-0.071295	0.171046	20.4197	0.820882	0.41449	0.795841	-5.94685	P02774;P02774-3	GC	Vitamin D-binding protein;Isoform 3 of Vitamin D-binding protein	VTDB_HUMAN	YTFELSR	0	0.110825
P11597	-0.16677	-0.572942	0.239402	13.1855	-0.81884	0.415646	0.795841	-5.94848	P11597	CETP	Cholesteryl ester transfer protein	CETP_HUMAN	LFLSLLDFQITPK	0	0.60023
P01601	-0.108299	-0.372333	0.155735	16.8956	-0.818005	0.41612	0.795841	-5.94914	P01601	IGKV1D-16	Immunoglobulin kappa variable 1D-16	KVD16_HUMAN	ASQGISSWLAWYQQK	0	0.423462
Q86VB7	-0.185939	-0.63981	0.267932	13.7273	-0.817016	0.416681	0.795841	-5.94992	Q86VB7;Q86VB7-2;Q86VB7-3;Q86VB7-4	CD163	Scavenger receptor cysteine-rich type 1 protein M130;Isoform 2 of Scavenger receptor cysteine-rich type 1 protein M130;Isoform 3 of Scavenger receptor cysteine-rich type 1 protein M130;Isoform 4 of Scavenger receptor cysteine-rich type 1 protein M130	C163A_HUMAN	CGVALSTPGGAR	0.952381	0.932809
P11226	-0.168515	-0.5847	0.247669	14.8129	-0.807506	0.4221	0.797165	-5.95741	P11226	MBL2	Mannose-binding protein C	MBL2_HUMAN	TEGQFVDLTGNR	0	0.68693
A0A0C4DH39	0.181045	-0.275389	0.637478	14.3132	0.791244	0.431503	0.797165	-5.96394	A0A0C4DH39	IGHV1-58	Immunoglobulin heavy variable 1-58	HV158_HUMAN	DMSTSTAYMELSSLR	1.42857	0.87425
P14780	-0.155829	-0.545329	0.233671	14.197	-0.797869	0.427635	0.797165	-5.96491	P14780	MMP9	Matrix metalloproteinase-9	MMP9_HUMAN	CGVPDLGR	0.47619	0.920915
P07195	-0.179229	-0.631215	0.272757	15.0982	-0.790814	0.431714	0.797165	-5.97035	P07195	LDHB	L-lactate dehydrogenase B chain	LDHB_HUMAN	FIIPQIVK	0	0.939682
P05155	-0.0620827	-0.218918	0.0947531	22.1701	-0.789436	0.432513	0.797165	-5.97141	P05155;P05155-3	SERPING1	Plasma protease C1 inhibitor;Isoform 3 of Plasma protease C1 inhibitor	IC1_HUMAN	LEMSKFQPTLLTLPR	0	0.133496
O00391	0.0639961	-0.0977439	0.225736	14.5763	0.789093	0.432712	0.797165	-5.97167	O00391	QSOX1	Sulfhydryl oxidase 1	QSOX1_HUMAN	IPYSFFK	0	0.129626
P32119	0.16826	-0.257755	0.594274	13.7057	0.787675	0.433536	0.797165	-5.97275	P32119	PRDX2	Peroxiredoxin-2	PRDX2_HUMAN	RLSEDYGVLK	0	0.642319
A0A0C4DH35	-0.129471	-0.458456	0.199514	18.0604	-0.784855	0.435177	0.797165	-5.9749	A0A0C4DH35	IGHV3-35	Probable non-functional immunoglobulin heavy variable 3-35	HV335_HUMAN	AEDTAVYYCVR	0	0.534284
A2NJV5	0.193588	-0.301924	0.689101	15.0452	0.779142	0.438513	0.799641	-5.97924	A2NJV5	IGKV2-29	Immunoglobulin kappa variable 2-29	KV229_HUMAN	TYLYWYLQK	0	0.952008
P23142	0.0797385	-0.125718	0.285194	15.7152	0.774	0.441528	0.801512	-5.98311	P23142	FBLN1	Fibulin-1	FBLN1_HUMAN	CLAFECPENYR	0	0.176793
P0DOX3	-0.259243	-0.933608	0.415122	17.1115	-0.766662	0.445851	0.805731	-5.9886	P0DOX3		Immunoglobulin delta heavy chain	IGD_HUMAN	ATFTCFVVGSDLK	0	2.14037
P06276	-0.0663443	-0.239901	0.107212	15.312	-0.762351	0.448402	0.806724	-5.9918	P06276	BCHE	Cholinesterase	CHLE_HUMAN	IFFPGVSEFGK	0	0.122407
P00736	0.0591105	-0.0965675	0.214789	17.9719	0.757232	0.451443	0.808123	-5.99557	P00736	C1R	Complement C1r subcomponent	C1R_HUMAN	VLNYVDWIK	0	0.125924
A0A0C4DH24	0.133945	-0.220195	0.488085	15.9147	0.754299	0.45319	0.808123	-5.99773	A0A0C4DH24	IGKV6-21	Immunoglobulin kappa variable 6-21	KV621_HUMAN	ASQSIGSSLHWYQQK	0	0.697644
P01705	0.18728	-0.383675	0.758236	14.6824	0.655632	0.514476	0.842821	-6.009	P01705	IGLV2-23	Immunoglobulin lambda variable 2-23	LV223_HUMAN	LMIYEGSK	7.61905	1.90227
A0A075B6K4	0.134051	-0.228577	0.496679	15.8225	0.737224	0.463441	0.820843	-6.01009	A0A075B6K4	IGLV3-10	Immunoglobulin lambda variable 3-10	LV310_HUMAN	YAYWYQQK	0	0.511186
P0DOX2	0.125101	-0.214324	0.464527	24.0796	0.735038	0.464763	0.820843	-6.01165	P0DOX2		Immunoglobulin alpha-2 heavy chain	IGA2_HUMAN	YLTWASR	0	0.49678
P35527	-0.34881	-1.32822	0.630604	14.1291	-0.71062	0.479741	0.820843	-6.01634	P35527	KRT9	Keratin, type I cytoskeletal 9	K1C9_HUMAN	QGVDADINGLR	4.28571	3.48122
O00187	-0.0881424	-0.331885	0.1556	15.2809	-0.721183	0.47319	0.820843	-6.02145	O00187	MASP2	Mannan-binding lectin serine protease 2	MASP2_HUMAN	LASPGFPGEYANDQER	0	0.291221
A0A0C4DH25	-0.0906558	-0.34254	0.161228	20.5211	-0.717773	0.475277	0.820843	-6.02384	A0A0C4DH25	IGKV3D-20	Immunoglobulin kappa variable 3D-20	KVD20_HUMAN	LLIYDASSR	0	0.420095
P10645	-0.539895	-2.04057	0.96078	10.8779	-0.717488	0.475452	0.820843	-6.02404	P10645	CHGA	Chromogranin-A	CMGA_HUMAN	RLEGQEEEEDNRDSSMK	0.47619	12.276
P02751-1	-0.0759287	-0.287551	0.135693	19.7245	-0.715545	0.476644	0.820843	-6.02539	P02751-1	FN1	Isoform 1 of Fibronectin	FINC_HUMAN	VDVIPVNLPGEHGQR	0	0.203521
Q8N8K9	0.147059	-0.263202	0.55732	15.1479	0.714863	0.477062	0.820843	-6.02586	Q8N8K9;Q8N8K9-3	KIAA1958	Uncharacterized protein KIAA1958;Isoform 3 of Uncharacterized protein KIAA1958	K1958_HUMAN	YALNVWR	1.42857	0.830981
A0A0B4J1V2	-0.145713	-0.555569	0.264143	14.9799	-0.709021	0.480657	0.820843	-6.0299	A0A0B4J1V2	IGHV2-26	Immunoglobulin heavy variable 2-26	HV226_HUMAN	ALEWLAHIFSNDEK	0	0.737842
P36980	0.103405	-0.188613	0.395423	16.3131	0.706193	0.482403	0.820843	-6.03185	P36980;P36980-2	CFHR2	Complement factor H-related protein 2;Isoform Short of Complement factor H-related protein 2	FHR2_HUMAN	ITCAEEGWSPTPK	0	0.361854
P01743	0.0969702	-0.177081	0.371021	14.6009	0.705666	0.482729	0.820843	-6.03221	P01743	IGHV1-46	Immunoglobulin heavy variable 1-46	HV146_HUMAN	ASGYTFTSYYMHWVR	0	0.432901
Q08830	-0.135143	-0.540234	0.269947	13.367	-0.665667	0.507867	0.839394	-6.04213	Q08830	FGL1	Fibrinogen-like protein 1	FGL1_HUMAN	QLLQENEVQFLDK	2.85714	0.78711
P01699	-0.0851089	-0.332649	0.162431	17.0199	-0.685679	0.495172	0.838463	-6.04573	P01699	IGLV1-44	Immunoglobulin lambda variable 1-44	LV144_HUMAN	VTISCSGSSSNIGSNTVNWYQQLPGTAPK	0	0.293062
P29401	0.107614	-0.235876	0.451104	11.8232	0.625645	0.53373	0.853544	-6.04876	P29401;P29401-2	TKT	Transketolase;Isoform 2 of Transketolase	TKT_HUMAN	LDNLVAILDINR	8.57143	0.518748
A0A075B6H7	0.141312	-0.273545	0.556168	16.5651	0.679317	0.499169	0.839394	-6.04995	A0A075B6H7	IGKV3-7	Probable non-functional immunoglobulin kappa variable 3-7	KV37_HUMAN	ASQSVSSSYLTWYQQK	0	0.755188
A0A0C4DH43	-0.240106	-0.957614	0.477401	16.5292	-0.667374	0.506719	0.839394	-6.05777	A0A0C4DH43	IGHV2-70D	Immunoglobulin heavy variable 2-70D	HV70D_HUMAN	ALEWLAR	0	1.86852
Q16627	-0.107781	-0.439919	0.224358	13.3739	-0.647494	0.519484	0.844162	-6.05799	Q16627;Q16627-2	CCL14	C-C motif chemokine 14;Isoform HCC-3 of C-C motif chemokine 14	CCL14_HUMAN	PGIVFITK	2.38095	0.460664
P01701	-0.191793	-0.766388	0.382802	15.8123	-0.665676	0.507797	0.839394	-6.05887	P01701	IGLV1-51	Immunoglobulin lambda variable 1-51	LV151_HUMAN	VTISCSGSSSNIGNNYVSWYQQLPGTAPK	0	1.05579
P24592	0.124863	-0.250806	0.500532	15.3483	0.662859	0.50959	0.839394	-6.06069	P24592	IGFBP6	Insulin-like growth factor-binding protein 6	IBP6_HUMAN	EGQECGVYTPNCAPGLQCHPPK	0.47619	0.987908
Q06141	0.254302	-0.510912	1.01951	15.6954	0.662764	0.50965	0.839394	-6.06075	Q06141	REG3A	Regenerating islet-derived protein 3-alpha	REG3A_HUMAN	AYGSHCYALFLSPK	0	2.50161
P02768	-0.0574896	-0.230747	0.115768	28.1384	-0.661742	0.510301	0.839394	-6.06141	P02768	ALB	Serum albumin	ALBU_HUMAN	LCTVATLR	0	0.186583
P01619	0.0851272	-0.175341	0.345595	20.6101	0.651787	0.516665	0.84298	-6.06777	P01619	IGKV3-20	Immunoglobulin kappa variable 3-20	KV320_HUMAN	ASQSVSSSYLAWYQQK	0	0.290024
P02760	-0.0544911	-0.224695	0.115713	20.5911	-0.638481	0.525236	0.850081	-6.07612	P02760	AMBP	Protein AMBP	AMBP_HUMAN	CVLFPYGGCQGNGNK	0	0.0991264
P04196	0.0596161	-0.128052	0.247285	19.8829	0.633525	0.528448	0.851857	-6.07919	P04196	HRG	Histidine-rich glycoprotein	HRG_HUMAN	YKEENDDFASFR	0	0.143934
P23142-4	0.100948	-0.220127	0.422024	15.1376	0.627023	0.532676	0.853544	-6.08318	P23142-4	FBLN1	Isoform C of Fibulin-1	FBLN1_HUMAN	VSPHSGVVALTK	0	0.396605
A0A075B6K5	0.0790787	-0.176367	0.334525	19.2954	0.617379	0.53898	0.858534	-6.08902	A0A075B6K5	IGLV3-9	Immunoglobulin lambda variable 3-9	LV39_HUMAN	FSGSNSGNTATLTISR	0	0.274981
P01024	0.0854968	-0.195062	0.366056	23.3505	0.60774	0.545319	0.860896	-6.09477	P01024	C3	Complement C3	CO3_HUMAN	VLLDGVQNPR	0	0.328739
P20851	-0.0528087	-0.226595	0.120977	15.8331	-0.606013	0.546459	0.860896	-6.09579	P20851;P20851-2	C4BPB	C4b-binding protein beta chain;Isoform 2 of C4b-binding protein beta chain	C4BPB_HUMAN	SQCLEDHTWAPPFPICK	0	0.119652
P02649	0.108972	-0.250011	0.467955	19.5982	0.605388	0.546872	0.860896	-6.09616	P02649	APOE	Apolipoprotein E	APOE_HUMAN	VQAAVGTSAAPVPSDNH	0	0.616562
P04745	-0.169089	-0.750916	0.412738	12.6617	-0.579877	0.563907	0.874266	-6.09666	P04745	AMY1A	Alpha-amylase 1	AMY1_HUMAN	TGSGDIENYNDATQVR	8.57143	1.59572
Q86XR2	0.11792	-0.273118	0.508958	15.6923	0.601396	0.549512	0.861686	-6.0985	Q86XR2;Q86XR2-2;Q86XR2-3;Q86XR2-4;Q86XR2-5;Q86XR2-7	NIBAN3	Protein Niban 3;Isoform 2 of Protein Niban 3;Isoform 3 of Protein Niban 3;Isoform 4 of Protein Niban 3;Isoform 5 of Protein Niban 3;Isoform 7 of Protein Niban 3	NIBA3_HUMAN	LQGIVLQR	1.42857	0.631011
A0A0C4DH36	0.0924076	-0.218875	0.40369	16.7597	0.592032	0.55573	0.868059	-6.10395	A0A0C4DH36	IGHV3-38	Probable non-functional immunoglobulin heavy variable 3-38	HV338_HUMAN	AEGTAVYYCAR	0	0.518431
P16930	-0.109772	-0.52163	0.302085	12.5549	-0.532104	0.596433	0.879324	-6.10785	P16930	FAH	Fumarylacetoacetase	FAAA_HUMAN	ASSVVVSGTPIR	7.61905	1.28168
P09486	-0.0764227	-0.341357	0.188512	13.9964	-0.575276	0.566943	0.874266	-6.11347	P09486	SPARC	SPARC	SPRC_HUMAN	RLEAGDHPVELLAR	0	0.297666
P62805	-0.101678	-0.483517	0.280161	13.9977	-0.531467	0.596846	0.879324	-6.11436	P62805	H4C1	Histone H4	H4_HUMAN	VFLENVIR	6.19048	0.673433
P01871	0.102921	-0.255685	0.461526	22.0755	0.572372	0.568897	0.874266	-6.1151	P01871;P01871-2	IGHM	Immunoglobulin heavy constant mu;Isoform 2 of Immunoglobulin heavy constant mu	IGHM_HUMAN	GVALHRPDVYLLPPAR	0	0.536284
P01023	0.0784818	-0.195588	0.352552	22.6281	0.571083	0.569766	0.874266	-6.11581	P01023	A2M	Alpha-2-macroglobulin	A2MG_HUMAN	PVPGHVTVSICR	0	0.332386
P01780	-0.0949683	-0.429834	0.239897	19.6831	-0.565588	0.573476	0.874266	-6.11886	P01780	IGHV3-7	Immunoglobulin heavy variable 3-7	HV307_HUMAN	GLEWVANIK	0	0.393812
P01019	0.0502524	-0.128781	0.229286	19.0094	0.559776	0.577413	0.874266	-6.12204	P01019	AGT	Angiotensinogen	ANGT_HUMAN	VLSALQAVQGLLVAQGR	0	0.261433
P06312	-0.0587119	-0.268646	0.151222	20.2634	-0.557745	0.578792	0.874266	-6.12315	P06312	IGKV4-1	Immunoglobulin kappa variable 4-1	KV401_HUMAN	LLIYWASTR	0	0.279438
P06702	-0.125962	-0.762274	0.510351	13.2478	-0.395935	0.693551	0.910427	-6.12464	P06702	S100A9	Protein S100-A9	S10A9_HUMAN	LGHPDTLNQGEFK	11.4286	1.49543
P04430	0.0693692	-0.180149	0.318888	15.2792	0.554442	0.581037	0.874266	-6.12494	P04430	IGKV1-16	Immunoglobulin kappa variable 1-16	KV116_HUMAN	ASQGISNYLAWFQQK	0	0.298274
P02775	-0.0705815	-0.324467	0.183304	19.8159	-0.554428	0.581047	0.874266	-6.12495	P02775	PPBP	Platelet basic protein	CXCL7_HUMAN	ICLDPDAPR	0	0.297615
P19827	-0.0415416	-0.191108	0.108025	19.4333	-0.553912	0.581398	0.874266	-6.12523	P19827	ITIH1	Inter-alpha-trypsin inhibitor heavy chain H1	ITIH1_HUMAN	QYYEGSEIVVAGR	0	0.0751162
P01854	-0.24327	-1.35927	0.872729	11.6214	-0.435572	0.66463	0.8989	-6.12554	P01854	IGHE	Immunoglobulin heavy constant epsilon	IGHE_HUMAN	PSPFDLFIR	5.2381	4.01554
A0A075B6S5	0.0930799	-0.24452	0.430679	14.9523	0.549852	0.584164	0.875161	-6.12741	A0A075B6S5	IGKV1-27	Immunoglobulin kappa variable 1-27	KV127_HUMAN	FSGSGSGTDFTLTISSLQPEDVATYYCQK	0	0.672391
P18206	-0.112563	-0.569185	0.344059	12.3976	-0.492143	0.624245	0.8989	-6.1296	P18206;P18206-2	VCL	Vinculin;Isoform 1 of Vinculin	VINC_HUMAN	AQQVSQGLDVLTAK	5.71429	0.776643
P02671	0.0710541	-0.190716	0.332824	16.3067	0.541328	0.589994	0.879324	-6.13194	P02671	FGA	Fibrinogen alpha chain	FIBA_HUMAN	DSHSLTTNIMEILR	0	0.464995
P00739	-0.0802687	-0.382159	0.221621	17.8128	-0.530261	0.597603	0.879324	-6.13772	P00739	HPR	Haptoglobin-related protein	HPTR_HUMAN	VGYVSGWGQSDNFK	0	0.412509
A0A0C4DH72	-0.0724774	-0.345598	0.200643	17.4852	-0.529224	0.598318	0.879324	-6.13826	A0A0C4DH72	IGKV1-6	Immunoglobulin kappa variable 1-6	KV106_HUMAN	LLIYAASSLQSGVPSR	0	0.313753
Q13790	0.103592	-0.288623	0.495807	16.1654	0.526738	0.600035	0.879324	-6.13954	Q13790	APOF	Apolipoprotein F	APOF_HUMAN	SGVQQLIQYYQDQK	0	0.620808
P00488	-0.0810422	-0.530279	0.368194	12.1948	-0.360584	0.719631	0.923602	-6.14433	P00488	F13A1	Coagulation factor XIII A chain	F13A_HUMAN	AVPPNNSNAAEDDLPTVELQGVVPR	9.04762	0.861251
P02538	-0.225461	-1.14128	0.690362	13.9795	-0.491219	0.624848	0.8989	-6.14462	P02538	KRT6A	Keratin, type II cytoskeletal 6A	K2C6A_HUMAN	NLDLDSIIAEVK	1.42857	6.72783
Q14520	0.0444427	-0.127227	0.216112	16.6983	0.516296	0.607269	0.8867	-6.14485	Q14520;Q14520-2	HABP2	Hyaluronan-binding protein 2;Isoform 2 of Hyaluronan-binding protein 2	HABP2_HUMAN	GQCLITQSPPYYR	0	0.138407
P06681	0.0447561	-0.131057	0.220569	16.8734	0.507684	0.613265	0.892224	-6.14915	P06681	C2	Complement C2	CO2_HUMAN	AVISPGFDVFAK	0	0.17204
A0A075B6I0	0.0982472	-0.408421	0.604915	16.8968	0.387464	0.699713	0.911402	-6.15234	A0A075B6I0	IGLV8-61	Immunoglobulin lambda variable 8-61	LV861_HUMAN	FSGSILGNK	10	1.40703
P13645	0.179103	-0.634535	0.99274	13.2202	0.439463	0.661756	0.8989	-6.15442	P13645	KRT10	Keratin, type I cytoskeletal 10	K1C10_HUMAN	QSVEADINGLR	3.33333	2.6928
P08253	-0.0779271	-0.407159	0.251305	12.5713	-0.472159	0.638298	0.8989	-6.1579	P08253;P08253-2;P08253-3	MMP2	72 kDa type IV collagenase;Isoform 2 of 72 kDa type IV collagenase;Isoform 3 of 72 kDa type IV collagenase	MMP2_HUMAN	FPFLFNGK	3.80952	0.435067
P14543	0.0469818	-0.159079	0.253043	12.8127	0.454935	0.6506	0.8989	-6.16136	P14543;P14543-2	NID1	Nidogen-1;Isoform 2 of Nidogen-1	NID1_HUMAN	EYTVTEPERDGASPSR	2.85714	0.192568
P00746	-0.0979522	-0.503321	0.307417	16.1807	-0.481898	0.631376	0.8989	-6.16159	P00746	CFD	Complement factor D	CFAD_HUMAN	ATLGPAVRPLPWQR	0	0.622043
P01700	-0.0858972	-0.444922	0.273127	20.1965	-0.477141	0.634743	0.8989	-6.16382	P01700	IGLV1-47	Immunoglobulin lambda variable 1-47	LV147_HUMAN	SGTSASLAISGLR	0	0.798026
P01597	-0.0727073	-0.376764	0.231349	16.0051	-0.476887	0.634922	0.8989	-6.16394	P01597;P04432	IGKV1-39;IGKV1D-39	Immunoglobulin kappa variable 1-39;Immunoglobulin kappa variable 1D-39	KV139_HUMAN;KVD39_HUMAN	ASQSISSYLNWYQQK	0	0.335819
P01833	-0.104758	-0.545353	0.335836	15.2363	-0.474178	0.636844	0.8989	-6.1652	P01833	PIGR	Polymeric immunoglobulin receptor	PIGR_HUMAN	VYTVDLGR	0	0.878959
P01009	-0.0326646	-0.17071	0.105381	24.4889	-0.471898	0.638462	0.8989	-6.16625	P01009	SERPINA1	Alpha-1-antitrypsin	A1AT_HUMAN	SVLGQLGITK	0	0.159998
P69905	0.139797	-0.452584	0.732178	20.3701	0.470641	0.639355	0.8989	-6.16683	P69905	HBA1	Hemoglobin subunit alpha	HBA_HUMAN	VGAHAGEYGAEALER	0	0.980687
P07998	0.0995699	-0.372038	0.571178	12.874	0.421384	0.674818	0.8989	-6.16768	P07998	RNASE1	Ribonuclease pancreatic	RNAS1_HUMAN	QHMDSDSSPSSSSTYCNQMMR	4.28571	1.18128
P78417	-0.0653218	-0.376455	0.245812	13.0809	-0.419028	0.676531	0.8989	-6.16865	P78417	GSTO1	Glutathione S-transferase omega-1	GSTO1_HUMAN	VPSLVGSFIR	1.42857	0.538918
A0A0B4J1X5	-0.0918644	-0.488411	0.304683	18.7362	-0.462003	0.645507	0.8989	-6.17076	A0A0B4J1X5	IGHV3-74	Immunoglobulin heavy variable 3-74	HV374_HUMAN	GLVWVSR	0	0.557552
Q06830	0.118339	-0.716784	0.953462	13.8269	0.283327	0.777882	0.944429	-6.17117	Q06830	PRDX1	Peroxiredoxin-1	PRDX1_HUMAN	ATAVMPDGQFK	10	2.82749
P0DOX8	-0.0451182	-0.240554	0.150317	22.9479	-0.460405	0.646647	0.8989	-6.17148	P0DOX8		Immunoglobulin lambda-1 light chain	IGL1_HUMAN	ANPTVTLFPPSSEELQANK	0	0.182871
P19823	-0.0336747	-0.180128	0.112779	20.633	-0.45856	0.647965	0.8989	-6.1723	P19823	ITIH2	Inter-alpha-trypsin inhibitor heavy chain H2	ITIH2_HUMAN	AHVSFKPTVAQQR	0	0.112968
P05109	0.201637	-0.856723	1.26	13.2591	0.380354	0.704899	0.913422	-6.17257	P05109	S100A8	Protein S100-A8	S10A8_HUMAN	GADVWFK	7.14286	4.52219
P14625	-0.0617486	-0.332266	0.208769	13.3369	-0.455223	0.650353	0.8989	-6.17379	P14625	HSP90B1	Endoplasmin	ENPL_HUMAN	GVVDSDDLPLNVSR	2.38095	0.33414
P02766	-0.065915	-0.357662	0.225832	21.1628	-0.450577	0.653682	0.8989	-6.17584	P02766	TTR	Transthyretin	TTHY_HUMAN	GSPAINVAVHVFR	0	0.49151
A0A0B4J1Y8	-0.10284	-0.579186	0.373505	16.2584	-0.430668	0.668047	0.8989	-6.17617	A0A0B4J1Y8	IGLV9-49	Immunoglobulin lambda variable 9-49	LV949_HUMAN	FSVLGSGLNR	2.85714	1.42889
P27918	0.0490816	-0.172967	0.271131	16.1643	0.440821	0.660696	0.8989	-6.18009	P27918	CFP	Properdin	PROP_HUMAN	SISCQEIPGQQSR	0	0.215504
A0A0C4DH32	0.093249	-0.32935	0.515848	18.5849	0.440055	0.661248	0.8989	-6.18042	A0A0C4DH32	IGHV3-20	Immunoglobulin heavy variable 3-20	HV320_HUMAN	NSLYLQMNSLR	0	0.628243
Q14515	0.201141	-0.834542	1.23682	13.6097	0.38762	0.699521	0.911402	-6.18101	Q14515;Q14515-2	SPARCL1	SPARC-like protein 1;Isoform 2 of SPARC-like protein 1	SPRL1_HUMAN	PHCVCQDPVTCPPTK	2.85714	3.2852
P07737	-0.0778853	-0.447227	0.291456	12.9171	-0.420658	0.675307	0.8989	-6.18242	P07737	PFN1	Profilin-1	PROF1_HUMAN	DSPSVWAAVPGK	2.38095	0.651414
P02749	-0.0440359	-0.245996	0.157924	21.9124	-0.434844	0.665009	0.8989	-6.18264	P02749	APOH	Beta-2-glycoprotein 1	APOH_HUMAN	TCPKPDDLPFSTVVPLK	0	0.178575
P05156	-0.0381681	-0.214559	0.138223	18.3479	-0.431536	0.6674	0.8989	-6.18404	P05156	CFI	Complement factor I	CFAI_HUMAN	VFCQPWQR	0	0.128064
Q9UGM5	-0.0380184	-0.215107	0.13907	15.3374	-0.42815	0.669852	0.8989	-6.18546	Q9UGM5	FETUB	Fetuin-B	FETUB_HUMAN	LVVLPFPK	0	0.21812
P13727	0.0567207	-0.317725	0.431166	13.2046	0.302591	0.763179	0.939182	-6.18604	P13727;P13727-2	PRG2	Bone marrow proteoglycan;Isoform 2 of Bone marrow proteoglycan	PRG2_HUMAN	VVGIPGCQTCR	10.9524	0.674719
P08493	0.0539021	-0.46338	0.571184	14.8042	0.208348	0.835648	0.958258	-6.18861	P08493;P08493-2	MGP	Matrix Gla protein;Isoform 2 of Matrix Gla protein	MGP_HUMAN	NANTFISPQQR	12.381	0.853638
Q13822	0.0964659	-0.385943	0.578874	12.7175	0.398897	0.691196	0.910301	-6.18903	Q13822;Q13822-2;Q13822-3	ENPP2	Ectonucleotide pyrophosphatase/phosphodiesterase family member 2;Isoform 2 of Ectonucleotide pyrophosphatase/phosphodiesterase family member 2;Isoform 3 of Ectonucleotide pyrophosphatase/phosphodiesterase family member 2	ENPP2_HUMAN	VSPSFSQNCLAYK	7.61905	1.05296
P61769	0.0712793	-0.269759	0.412318	15.8838	0.416823	0.678078	0.8989	-6.19014	P61769	B2M	Beta-2-microglobulin	B2MG_HUMAN	SNFLNCYVSGFHPSDIEVDLLK	0	0.573604
A0A0B4J1U3	0.0693354	-0.346261	0.484932	14.6743	0.33307	0.740133	0.932815	-6.19178	A0A0B4J1U3	IGLV1-36	Immunoglobulin lambda variable 1-36	LV136_HUMAN	VTISCSGSSSNIGNNAVNWYQQLPGK	2.38095	0.80259
P19652	-0.0378048	-0.224693	0.149083	23.5895	-0.403419	0.687865	0.908884	-6.19551	P19652	ORM2	Alpha-1-acid glycoprotein 2	A1AG2_HUMAN	WFYIASAFR	0	0.162739
P68871	0.113231	-0.472644	0.699106	20.3597	0.385436	0.701079	0.911402	-6.20243	P68871	HBB	Hemoglobin subunit beta	HBB_HUMAN	SAVTALWGK	0	0.976135
P01704	-0.0403606	-0.560028	0.479307	16.2337	-0.15524	0.877134	0.970081	-6.20533	P01704	IGLV2-14	Immunoglobulin lambda variable 2-14	LV214_HUMAN	LMIYEVSNRPSGVSNR	9.52381	1.08067
P01742	-0.11022	-0.693459	0.473019	19.8329	-0.376882	0.707397	0.913721	-6.20562	P01742	IGHV1-69	Immunoglobulin heavy variable 1-69	HV169_HUMAN	SEDTAVYYCAR	0	1.81474
P35908	0.128851	-0.70614	0.963841	14.5361	0.30799	0.759042	0.939182	-6.20804	P35908	KRT2	Keratin, type II cytoskeletal 2 epidermal	K22E_HUMAN	FLEQQNQVLQTK	2.85714	4.5341
P01861	0.0911123	-0.411146	0.59337	19.5388	0.361778	0.718604	0.923602	-6.21107	P01861	IGHG4	Immunoglobulin heavy constant gamma 4	IGHG4_HUMAN	YGPPCPSCPAPEFLGGPSVFLFPPK	0	1.35551
P02533	-0.11206	-1.03071	0.80659	13.7098	-0.243599	0.808305	0.952477	-6.21189	P02533	KRT14	Keratin, type I cytoskeletal 14	K1C14_HUMAN	VLDELTLAR	7.61905	3.73613
Q6UX71	-0.0310075	-0.207366	0.145351	13.2992	-0.35064	0.726907	0.929973	-6.21495	Q6UX71;Q6UX71-2	PLXDC2	Plexin domain-containing protein 2;Isoform 2 of Plexin domain-containing protein 2	PXDC2_HUMAN	VGLSDAFVVVHR	0	0.12534
P0DOX5	-0.0394068	-0.265524	0.18671	25.1896	-0.34756	0.729209	0.929973	-6.216	P0DOX5		Immunoglobulin gamma-1 heavy chain	IGG1_HUMAN	NQVSLTCLVK	0	0.282927
P04217	-0.0243825	-0.166282	0.117517	20.9832	-0.342681	0.732861	0.931682	-6.21764	P04217	A1BG	Alpha-1B-glycoprotein	A1BG_HUMAN	LLELTGPK	0	0.0831681
P02743	-0.050158	-0.347126	0.24681	19.8402	-0.336839	0.737242	0.932815	-6.21958	P02743	APCS	Serum amyloid P-component	SAMP_HUMAN	ESVTDHVNLITPLEK	0	0.349068
P01624	-0.048492	-0.33957	0.242586	20.7026	-0.33224	0.740697	0.932815	-6.22109	P01624	IGKV3-15	Immunoglobulin kappa variable 3-15	KV315_HUMAN	LLIYGASTR	0	0.343311
Q16610	0.0339629	-0.172096	0.240022	15.9876	0.328705	0.743357	0.933248	-6.22223	Q16610	ECM1	Extracellular matrix protein 1	ECM1_HUMAN	EVGPPLPQEAVPLQK	0	0.200608
A0A0C4DH34	-0.0694224	-0.496614	0.357769	13.8295	-0.324093	0.746831	0.934698	-6.2237	A0A0C4DH34	IGHV4-28	Immunoglobulin heavy variable 4-28	HV428_HUMAN	LSSVTAVDTAVYYCAR	0	1.11877
A0A0C4DH42	-0.0537704	-0.637344	0.529804	15.92	-0.184002	0.854583	0.959322	-6.22434	A0A0C4DH42	IGHV3-66	Immunoglobulin heavy variable 3-66	HV366_HUMAN	GVQCEVQLVESGGGLIQPGGSLR	5.2381	1.39495
P01859	-0.0938967	-0.678212	0.490418	22.2166	-0.320476	0.749559	0.935208	-6.22484	P01859	IGHG2	Immunoglobulin heavy constant gamma 2	IGHG2_HUMAN	CCVECPPCPAPPVAGPSVFLFPPK	0	1.75009
P15144	0.0367555	-0.194415	0.267926	12.8635	0.31709	0.752116	0.935502	-6.22589	P15144	ANPEP	Aminopeptidase N	AMPN_HUMAN	QVTPLFIHFR	0	0.300075
Q9BWP8	-0.036867	-0.278393	0.204659	13.3566	-0.304415	0.761711	0.939182	-6.22974	Q9BWP8;Q9BWP8-10;Q9BWP8-2;Q9BWP8-3;Q9BWP8-4;Q9BWP8-5;Q9BWP8-6;Q9BWP8-7;Q9BWP8-8;Q9BWP8-9	COLEC11	Collectin-11;Isoform 10 of Collectin-11;Isoform 2 of Collectin-11;Isoform 3 of Collectin-11;Isoform 4 of Collectin-11;Isoform 5 of Collectin-11;Isoform 6 of Collectin-11;Isoform 7 of Collectin-11;Isoform 8 of Collectin-11;Isoform 9 of Collectin-11	COL11_HUMAN	VFIGINDLEK	0.47619	0.258823
P06331	0.0603378	-0.339599	0.460274	17.99	0.300878	0.764396	0.939182	-6.23079	P06331	IGHV4-34	Immunoglobulin heavy variable 4-34	HV434_HUMAN	LSSVTAADTAVYYCAR	0	0.60836
Q15166	0.0484744	-0.398619	0.495568	12.18	0.216394	0.829335	0.958258	-6.23151	Q15166	PON3	Serum paraoxonase/lactonase 3	PON3_HUMAN	ELFNPHGISIFIDK	6.19048	0.689469
P01034	0.0656934	-0.418378	0.549765	14.8243	0.270716	0.787415	0.944429	-6.23305	P01034;P01034 A25S;P01034 B allel A25T;P01034 L94Q	CST3	Cystatin-C	CYTC_HUMAN	LVGGPMDASVEEEGVR	0.952381	0.820133
P0DOX7	0.0316457	-0.19273	0.256022	22.4081	0.281275	0.779326	0.944429	-6.23637	P0DOX7		Immunoglobulin kappa light chain	IGK_HUMAN	DSTYSLSSTLTLSK	0	0.218885
P07900	0.0586161	-0.360795	0.478027	19.8884	0.278721	0.781278	0.944429	-6.23707	P07900;P07900-2	HSP90AA1	Heat shock protein HSP 90-alpha;Isoform 2 of Heat shock protein HSP 90-alpha	HS90A_HUMAN	HLEINPDHSIIETLR	0	0.86767
P10720	-0.0371175	-0.304819	0.230584	16.5732	-0.276516	0.782964	0.944429	-6.23767	P10720	PF4V1	Platelet factor 4 variant	PF4V_HUMAN	AGPHCPTAQLIATLK	0	0.298801
A0A0C4DH67	0.0380237	-0.236596	0.312643	17.5715	0.276131	0.783258	0.944429	-6.23777	A0A0C4DH67	IGKV1-8	Immunoglobulin kappa variable 1-8	KV108_HUMAN	LLIYAASTLQSGVPSR	0	0.281082
P05543	-0.0253694	-0.211106	0.160367	15.78	-0.272399	0.786114	0.944429	-6.23877	P05543	SERPINA7	Thyroxine-binding globulin	THBG_HUMAN	GTEAAAVPEVELSDQPENTFLHPIIQIDR	0	0.245461
P14151	-0.0387697	-0.323704	0.246165	14.8893	-0.271356	0.786913	0.944429	-6.23905	P14151;P14151-2	SELL	L-selectin;Isoform 2 of L-selectin	LYAM1_HUMAN	SYYWIGIR	0	0.349629
P01764	0.0825969	-0.537323	0.702517	18.4905	0.265717	0.791235	0.945115	-6.24053	P01764	IGHV3-23	Immunoglobulin heavy variable 3-23	HV323_HUMAN	AEDTAVYYCAK	0	1.67718
P01817	-0.0626997	-0.536637	0.411237	13.8731	-0.263838	0.792677	0.945115	-6.24102	P01817	IGHV2-5	Immunoglobulin heavy variable 2-5	HV205_HUMAN	RYSPSLK	0	0.705629
P62937	-0.0186533	-0.43038	0.393074	12.2666	-0.090448	0.928204	0.993665	-6.24196	P62937	PPIA	Peptidyl-prolyl cis-trans isomerase A	PPIA_HUMAN	VSFELFADK	10	0.708297
P0CF74	-0.0318997	-0.279645	0.215845	21.8742	-0.256787	0.798093	0.948766	-6.24281	P0CF74	IGLC6	Immunoglobulin lambda constant 6	IGLC6_HUMAN	AAPSVTLFPPSSEELQANK	0	0.257468
P0CG47	-0.0573359	-0.512889	0.398217	13.5528	-0.251003	0.802544	0.951207	-6.24425	P0CG47;P0CG48;P62979;P62987	UBB;UBC;RPS27A;UBA52	Polyubiquitin-B;Polyubiquitin-C;Ubiquitin-40S ribosomal protein S27a;Ubiquitin-60S ribosomal protein L40	UBB_HUMAN;UBC_HUMAN;RS27A_HUMAN;RL40_HUMAN	TLSDYNIQK	0	0.769944
Q08211	-0.0323502	-0.546729	0.482028	15.0958	-0.125524	0.900483	0.978487	-6.24447	Q08211	DHX9	ATP-dependent RNA helicase A	DHX9_HUMAN	ISAVSVAER	6.19048	0.834529
P02656	-0.0312229	-0.282316	0.219871	21.0418	-0.247987	0.804868	0.951207	-6.24499	P02656	APOC3	Apolipoprotein C-III	APOC3_HUMAN	GWVTDGFSSLK	0	0.418577
P43121	0.0138898	-0.279627	0.307407	12.7995	0.094448	0.925034	0.993665	-6.24781	P43121	MCAM	Cell surface glycoprotein MUC18	MUC18_HUMAN	VWLEVEPVGMLK	2.85714	0.356651
P08246	-0.0610242	-0.659115	0.537067	13.5314	-0.203534	0.839315	0.958258	-6.24863	P08246	ELANE	Neutrophil elastase	ELNE_HUMAN	LGNGVQCLAMGWGLLGR	4.28571	1.61008
P62258	-0.0185035	-0.442133	0.405126	13.0885	-0.0871764	0.93079	0.993665	-6.25069	P62258	YWHAE	14-3-3 protein epsilon	1433E_HUMAN	DSTLIMQLLR	7.14286	0.973018
P00740	0.0200503	-0.160939	0.20104	17.2064	0.220933	0.825785	0.958258	-6.25119	P00740	F9	Coagulation factor IX	FA9_HUMAN	SCEPAVPFPCGR	0	0.179253
P04433	-0.0261902	-0.265689	0.213309	19.8798	-0.218085	0.827995	0.958258	-6.2518	P04433	IGKV3-11	Immunoglobulin kappa variable 3-11	KV311_HUMAN	LLIYDASNR	0	0.331581
P00390	0.000152246	-0.265933	0.266237	13.3734	0.00114198	0.999092	0.999998	-6.25218	P00390;P00390-2;P00390-3;P00390-4;P00390-5	GSR	Glutathione reductase, mitochondrial;Isoform Cytoplasmic of Glutathione reductase, mitochondrial;Isoform 2 of Glutathione reductase, mitochondrial;Isoform 3 of Glutathione reductase, mitochondrial;Isoform 4 of Glutathione reductase, mitochondrial	GSHR_HUMAN	LGGTCVNVGCVPK	4.28571	0.324315
P01008	-0.0232046	-0.238923	0.192514	19.6073	-0.214525	0.830759	0.958258	-6.25256	P01008	SERPINC1	Antithrombin-III	ANT3_HUMAN	ANRPFLVFIR	0	0.233645
P80748	0.0419767	-0.354642	0.438596	16.2521	0.21107	0.833444	0.958258	-6.25327	P80748	IGLV3-21	Immunoglobulin lambda variable 3-21	LV321_HUMAN	SVHWYQQKPGQAPVLVVYDDSDRPSGIPER	0	0.594259
P22891	0.0424853	-0.360833	0.445803	15.3419	0.210079	0.834214	0.958258	-6.25348	P22891;P22891-2	PROZ	Vitamin K-dependent protein Z;Isoform 2 of Vitamin K-dependent protein Z	PROZ_HUMAN	GLLSGWAR	0	0.675454
P04275	0.0217872	-0.186524	0.230099	17.1638	0.208584	0.835377	0.958258	-6.25378	P04275	VWF	von Willebrand factor	VWF_HUMAN	YAGSQVASTSEVLK	0	0.294342
A0A075B6S4	-0.0396442	-0.423753	0.344464	15.6547	-0.205834	0.837516	0.958258	-6.25434	A0A075B6S4	IGKV1D-17	Immunoglobulin kappa variable 1D-17	KVD17_HUMAN	HLIYAASSLQSGVPSR	0	0.563079
P08603	0.0248216	-0.220803	0.270446	22.2044	0.201535	0.840863	0.958258	-6.2552	P08603	CFH	Complement factor H	CFAH_HUMAN	CTSTGWIPAPR	0	0.435
P05546	-0.022069	-0.24169	0.197552	18.1997	-0.200402	0.841745	0.958258	-6.25542	P05546	SERPIND1	Heparin cofactor 2	HEP2_HUMAN	IAIDLFK	0	0.173744
P07988	-0.0307833	-0.43385	0.372283	13.8304	-0.152349	0.879354	0.970081	-6.25545	P07988	SFTPB	Pulmonary surfactant-associated protein B	PSPB_HUMAN	QFVEQHTPQLLTLVPR	3.80952	0.7555
P02655	0.0236134	-0.224013	0.27124	19.8832	0.190175	0.84972	0.959322	-6.25738	P02655	APOC2	Apolipoprotein C-II	APOC2_HUMAN	TYLPAVDEK	0	0.309578
P22692	-0.0238785	-0.274583	0.226826	13.6417	-0.189949	0.849897	0.959322	-6.25742	P22692	IGFBP4	Insulin-like growth factor-binding protein 4	IBP4_HUMAN	EDARPVPQGSCQSELHR	0	0.252908
P23083	0.0451479	-0.432193	0.522489	18.6331	0.188626	0.85093	0.959322	-6.25766	P23083	IGHV1-2	Immunoglobulin heavy variable 1-2	HV102_HUMAN	LRSDDTAVYYCAR	0	1.26454
P07359	0.0205339	-0.2013	0.242367	14.2983	0.184601	0.854073	0.959322	-6.2584	P07359	GP1BA	Platelet glycoprotein Ib alpha chain	GP1BA_HUMAN	LTSLPLGALR	0	0.195562
P00742	-0.0167528	-0.207243	0.173737	16.7375	-0.175391	0.861277	0.964152	-6.26002	P00742	F10	Coagulation factor X	FA10_HUMAN	ETYDFDIAVLR	0	0.166926
P01766	-0.0167107	-0.94479	0.911368	16.4082	-0.0359272	0.971445	0.997818	-6.2601	P01766	IGHV3-13	Immunoglobulin heavy variable 3-13	HV313_HUMAN	AGDTAVYYCAR	2.85714	4.05042
Q6Q788	-0.00714194	-0.475691	0.461408	12.9961	-0.0304141	0.975826	0.997818	-6.26028	Q6Q788	APOA5	Apolipoprotein A-V	APOA5_HUMAN	ELFHPYAESLVSGIGR	4.28571	1.15228
P08294	-6.86515e-07	-0.500973	0.500971	13.8803	-2.73433e-06	0.999998	0.999998	-6.26073	P08294	SOD3	Extracellular superoxide dismutase [Cu-Zn]	SODE_HUMAN	VTGVVLFR	5.2381	1.09821
Q04756	-0.0141862	-0.189252	0.160879	15.0417	-0.161606	0.87208	0.970081	-6.26229	Q04756	HGFAC	Hepatocyte growth factor activator	HGFA_HUMAN	SQFVQPICLPEPGSTFPAGHK	0	0.157528
O75636	0.0206781	-0.239061	0.280417	17.8183	0.158769	0.874306	0.970081	-6.26274	O75636	FCN3	Ficolin-3	FCN3_HUMAN	YGIDWASGR	0	0.30244
P08709	-0.0194513	-0.268341	0.229439	12.9408	-0.155859	0.876591	0.970081	-6.26319	P08709;P08709-2	F7	Coagulation factor VII;Isoform B of Coagulation factor VII	FA7_HUMAN	VAQVIIPSTYVPGTTNHDIALLR	0	0.281645
P00734	-0.0125096	-0.178579	0.15356	19.3425	-0.150226	0.881017	0.970081	-6.26403	P00734	F2	Prothrombin	THRB_HUMAN	ELLESYIDGR	0	0.137755
P02741	-0.0278444	-0.405474	0.349785	19.1988	-0.14705	0.883514	0.97018	-6.26449	P02741	CRP	C-reactive protein	CRP_HUMAN	GYSIFSYATK	0	1.01305
P00751	-0.0132477	-0.202145	0.17565	20.2289	-0.139865	0.889167	0.973735	-6.2655	P00751	CFB	Complement factor B	CFAB_HUMAN	FLCTGGVSPYADPNTCR	0	0.126744
Q6EMK4	-0.0107443	-0.175605	0.154116	14.0396	-0.129974	0.896959	0.978487	-6.26681	Q6EMK4	VASN	Vasorin	VASN_HUMAN	SLTLGIEPVSPTSLR	0	0.108789
P49908	0.0191375	-0.285912	0.324187	15.428	0.125114	0.90079	0.978487	-6.26741	P49908	SELENOP	Selenoprotein P	SEPP1_HUMAN	LPTDSELAPR	0	0.488269
P05154	0.0122469	-0.232022	0.256516	13.7668	0.0999887	0.920638	0.993665	-6.27018	P05154	SERPINA5	Plasma serine protease inhibitor	IPSP_HUMAN	DFTFDLYR	0	0.366216
P07358	0.0086783	-0.167978	0.185334	17.1849	0.0979711	0.922234	0.993665	-6.27038	P07358	C8B	Complement component C8 beta chain	CO8B_HUMAN	EVSSCHCAPCQGNGVPVLK	0	0.143716
A0A075B6S9	-0.0169788	-0.405064	0.371106	16.2742	-0.0872515	0.93072	0.993665	-6.27135	A0A075B6S9;P0DSN7	IGKV1-37;IGKV1D-37	Probable non-functional immunoglobulinn kappa variable 1-37;Probable non-functional immunoglobulinn kappa variable 1D-37	KV137_HUMAN;KVD37_HUMAN	LLIYSASNLQSGVPSR	0	0.552331
A0A075B6K2	-0.018964	-0.468248	0.43032	18.8767	-0.0841783	0.933154	0.993665	-6.27161	A0A075B6K2	IGLV3-12	Immunoglobulin lambda variable 3-12	LV312_HUMAN	FSGSNPGNTATLTISR	0	1.16276
A0A0C4DH38	-0.0130739	-0.329367	0.303219	17.0635	-0.0824346	0.934536	0.993665	-6.27175	A0A0C4DH38	IGHV5-51	Immunoglobulin heavy variable 5-51	HV551_HUMAN	YSPSFQGQVTISADK	0	0.605411
P0C0L5	0.010609	-0.27432	0.295538	17.9444	0.0742561	0.941018	0.993665	-6.27238	P0C0L5	C4B	Complement C4-B	CO4B_HUMAN	GSSTWLTAFVLK	0	0.307781
P13473	0.0105109	-0.282712	0.303734	13.325	0.0714883	0.943212	0.993665	-6.27257	P13473;P13473-2;P13473-3	LAMP2	Lysosome-associated membrane glycoprotein 2;Isoform LAMP-2B of Lysosome-associated membrane glycoprotein 2;Isoform LAMP-2C of Lysosome-associated membrane glycoprotein 2	LAMP2_HUMAN	IPLNDLFR	0.47619	0.359738
P01714	-0.0152796	-0.447453	0.416893	16.0081	-0.0705095	0.943988	0.993665	-6.27264	P01714	IGLV3-19	Immunoglobulin lambda variable 3-19	LV319_HUMAN	PGQAPVLVIYGK	0	0.798131
Q15582	-0.00689676	-0.20324	0.189446	14.6922	-0.0700521	0.944351	0.993665	-6.27267	Q15582	TGFBI	Transforming growth factor-beta-induced protein ig-h3	BGH3_HUMAN	STVISYECCPGYEK	0	0.192208
P01834	-0.00813888	-0.258217	0.24194	23.6011	-0.0649053	0.948434	0.995361	-6.27301	P01834	IGKC	Immunoglobulin kappa constant	IGKC_HUMAN	TVAAPSVFIFPPSDEQLK	0	0.270609
P01772	0.0125919	-0.414021	0.439205	20.4668	0.0588641	0.953227	0.997794	-6.27338	P01772	IGHV3-33	Immunoglobulin heavy variable 3-33	HV333_HUMAN	NTLYLQMNSLR	0	0.808377
P02652	0.0103733	-0.362176	0.382922	21.552	0.0555297	0.955874	0.997818	-6.27357	P02652	APOA2	Apolipoprotein A-II	APOA2_HUMAN	EQLTPLIK	0	0.767189
P01593	0.00778399	-0.301741	0.317309	17.6949	0.0501533	0.960143	0.997818	-6.27384	P01593;P01594	IGKV1D-33;IGKV1-33	Immunoglobulin kappa variable 1D-33;Immunoglobulin kappa variable 1-33	KVD33_HUMAN;KV133_HUMAN	LLIYDASNLETGVPSR	0	0.432008
Q96PD5	-0.00391209	-0.18202	0.174195	17.8061	-0.0438045	0.965184	0.997818	-6.27414	Q96PD5	PGLYRP2	N-acetylmuramoyl-L-alanine amidase	PGRP2_HUMAN	EFTEAFLGCPAIHPR	0	0.165516
P33908	-0.0040044	-0.220328	0.212319	15.0166	-0.0369169	0.970656	0.997818	-6.27441	P33908	MAN1A1	Mannosyl-oligosaccharide 1,2-alpha-mannosidase IA	MA1A1_HUMAN	FDGGVEAIATR	0	0.275552
Q9NZP8	0.00249391	-0.161808	0.166796	15.5907	0.0302712	0.975937	0.997818	-6.27463	Q9NZP8	C1RL	Complement C1r subcomponent-like protein	C1RL_HUMAN	QRPEVFSDNMFCVGDETQR	0	0.102706
P15814	0.00641616	-0.417187	0.430019	21.4683	0.030207	0.975988	0.997818	-6.27463	P15814	IGLL1	Immunoglobulin lambda-like polypeptide 1	IGLL1_HUMAN	ATPSVTLFPPSSEELQANK	0	0.672467
P04003	-0.00252617	-0.18015	0.175097	20.9686	-0.0283632	0.977453	0.997818	-6.27468	P04003	C4BPA	C4b-binding protein alpha chain	C4BPA_HUMAN	CHPGYKPTTDEPTTVICQK	0	0.129621
P08185	-0.0024928	-0.183314	0.178329	17.3544	-0.0274934	0.978144	0.997818	-6.2747	P08185	SERPINA6	Corticosteroid-binding globulin	CBG_HUMAN	GTWTQPFDLASTR	0	0.135849
P69891	0.00458276	-0.440393	0.449559	20.2814	0.0205391	0.983672	0.997818	-6.27487	P69891	HBG1	Hemoglobin subunit gamma-1	HBG1_HUMAN	GTFAQLSELHCDK	0	0.684313
Q92954	0.00330141	-0.331869	0.338472	14.8158	0.0196438	0.984383	0.997818	-6.27489	Q92954;Q92954-3;Q92954-6	PRG4	Proteoglycan 4;Isoform C of Proteoglycan 4;Isoform F of Proteoglycan 4	PRG4_HUMAN	DQYYNIDVPSR	0	0.483791
P27169	0.0017947	-0.226785	0.230374	18.2427	0.0156584	0.987551	0.997818	-6.27495	P27169	PON1	Serum paraoxonase/arylesterase 1	PON1_HUMAN	IQNILTEEPK	0	0.209614
P06310	-0.00264668	-0.349861	0.344567	13.8858	-0.0152018	0.987914	0.997818	-6.27496	P06310	IGKV2-30	Immunoglobulin kappa variable 2-30	KV230_HUMAN	SSQSLVYSDGNTYLNWFQQRPGQSPR	0.47619	0.51812
A0A0B4J1Y9	0.00176417	-0.467762	0.471291	16.8841	0.00749327	0.994043	0.999998	-6.27505	A0A0B4J1Y9	IGHV3-72	Immunoglobulin heavy variable 3-72	HV372_HUMAN	ANSYTTEYAASVK	0	0.810165
P12955	-0.000333618	-0.213294	0.212627	13.7953	-0.00312422	0.997516	0.999998	-6.27507	P12955;P12955-3	PEPD	Xaa-Pro dipeptidase;Isoform 3 of Xaa-Pro dipeptidase	PEPD_HUMAN	VPLALFALNR	0	0.150716

## Sheet: 72-hour timepoint
Additional file S3c. Protein abundances according to level of TTM (targeted temperature management, 36 °C compared to 33°C) for the 72-hour time point.
Abbreviations: Protein ID - protein identification, log2(FC) - logarithmic fold change, CI.L - left confidence intervall, CI.R - right confidence intervall, AveExpr - average expression, adj.P-value - adjusted p-value.
Protein ID	log2(FC)	CI.L	CI.R	AveExpr	t	P-Value	adj.P-Value	B	PG.Protein Groups	PG.Genes	PG.Protein Descriptions	PG.Protein Names	PEP.Stripped Sequence	na_per	Variance
P02768	-0.361758	-0.558485	-0.165031	28.0338	-3.67546	0.000495738	0.138642	-0.227948	P02768	ALB	Serum albumin	ALBU_HUMAN	LCTVATLR	0	0.186583
P01031	0.338969	0.133301	0.544637	18.2445	3.29421	0.00162988	0.138642	-1.21504	P01031	C5	Complement C5	CO5_HUMAN	TLLPVSKPEIR	0	0.233304
P02765	-0.386799	-0.624994	-0.148604	20.935	-3.24572	0.00188622	0.138642	-1.33554	P02765	AHSG	Alpha-2-HS-glycoprotein	FETUA_HUMAN	FSVVYAK	0	0.233589
P05452	-0.340914	-0.55175	-0.130078	16.2237	-3.2319	0.00196595	0.138642	-1.36966	P05452	CLEC3B	Tetranectin	TETN_HUMAN	SRLDTLAQEVALLK	0	0.194607
P04211	-1.10821	-1.80334	-0.413071	16.4436	-3.18646	0.00225098	0.138642	-1.48114	P04211	IGLV7-43	Immunoglobulin lambda variable 7-43	LV743_HUMAN	FSGSLLGGK	0	1.73586
P02790	0.241957	0.0900035	0.393911	23.9331	3.18262	0.00227679	0.138642	-1.49052	P02790	HPX	Hemopexin	HEMO_HUMAN	NFPSPVDAAFR	0	0.0855137
P02786	0.447944	0.164941	0.730947	12.5752	3.16367	0.00240817	0.138642	-1.53666	P02786	TFRC	Transferrin receptor protein 1	TFR1_HUMAN	ILNIFGVIK	0	0.386781
P02766	-0.499041	-0.827667	-0.170416	20.5807	-3.03524	0.00350369	0.176498	-1.84427	P02766	TTR	Transthyretin	TTHY_HUMAN	GSPAINVAVHVFR	0	0.49151
P51884	-0.271231	-0.470474	-0.0719889	16.8722	-2.72092	0.00842653	0.377321	-2.55785	P51884	LUM	Lumican	LUM_HUMAN	ILGPLSYSK	0	0.150204
P48740-2	-0.434273	-0.763613	-0.104932	13.7939	-2.63557	0.0105848	0.426566	-2.74144	P48740-2	MASP1	Isoform 2 of Mannan-binding lectin serine protease 1	MASP1_HUMAN	VVLHPDFNIQNYNHDIALVQLQEPVPLGPHVMPVCLPR	0	0.495433
P02654	-0.446693	-0.79678	-0.0966055	19.1289	-2.55029	0.0132331	0.448683	-2.92033	P02654	APOC1	Apolipoprotein C-I	APOC1_HUMAN	EWFSETFQK	0	0.486014
P00488	-0.500007	-0.905575	-0.094439	11.9242	-2.47351	0.0166596	0.448683	-3.07197	P00488	F13A1	Coagulation factor XIII A chain	F13A_HUMAN	AVPPNNSNAAEDDLPTVELQGVVPR	9.04762	0.861251
P02652	-0.442723	-0.802685	-0.0827621	21.282	-2.4583	0.0167507	0.448683	-3.10809	P02652	APOA2	Apolipoprotein A-II	APOA2_HUMAN	EQLTPLIK	0	0.767189
P00325	0.706026	0.128285	1.28377	13.6198	2.44256	0.0174305	0.448683	-3.13965	P00325	ADH1B	All-trans-retinol dehydrogenase [NAD(+)] ADH1B	ADH1B_HUMAN	KPFSIEDVEVAPPK	0	1.25189
P01701	-0.53194	-0.972356	-0.0915249	15.6754	-2.41412	0.018722	0.448683	-3.19629	P01701	IGLV1-51	Immunoglobulin lambda variable 1-51	LV151_HUMAN	VTISCSGSSSNIGNNYVSWYQQLPGTAPK	0	1.05579
A0M8Q6	-0.829847	-1.51891	-0.140788	16.1792	-2.40713	0.0190521	0.448683	-3.21012	A0M8Q6	IGLC7	Immunoglobulin lambda constant 7	IGLC7_HUMAN	VTHEGSTVEK	0	1.79006
Q15485	0.317692	0.0537013	0.581684	14.3148	2.40533	0.0191378	0.448683	-3.21367	Q15485	FCN2	Ficolin-2	FCN2_HUMAN	RVDGSVDFYR	0.47619	0.354953
A0A087WSY6	0.294262	0.0478462	0.540677	18.4593	2.38684	0.0200404	0.448683	-3.25009	A0A087WSY6	IGKV3D-15	Immunoglobulin kappa variable 3D-15	KVD15_HUMAN	LLIYGASIR	0.47619	0.971342
A0A075B6H9	0.468421	0.0685337	0.868309	13.8304	2.34283	0.022452	0.450171	-3.33231	A0A075B6H9	IGLV4-69	Immunoglobulin lambda variable 4-69	LV469_HUMAN	LTCTLSSGHSSYAIAWHQQQPEK	5.71429	0.740441
Q92496	0.353993	0.0501596	0.657826	15.2252	2.32872	0.0231301	0.450171	-3.36309	Q92496;Q92496-2	CFHR4	Complement factor H-related protein 4;Isoform 2 of Complement factor H-related protein 4	FHR4_HUMAN	VYLPWSR	0	0.543375
P01817	0.394627	0.0526923	0.736562	13.7831	2.30675	0.0244037	0.450171	-3.40519	P01817	IGHV2-5	Immunoglobulin heavy variable 2-5	HV205_HUMAN	RYSPSLK	0	0.705629
P05160	-0.206397	-0.385459	-0.0273357	15.6751	-2.30388	0.0245751	0.450171	-3.41068	P05160	F13B	Coagulation factor XIII B chain	F13B_HUMAN	CNEYYLLR	0	0.119803
Q15113	-0.231312	-0.434504	-0.0281199	13.5415	-2.27535	0.0263325	0.451352	-3.46481	Q15113	PCOLCE	Procollagen C-endopeptidase enhancer 1	PCOC1_HUMAN	VFDLELHPACR	0	0.246312
P02748	0.198912	0.0221669	0.375656	20.3834	2.24942	0.0280258	0.451352	-3.51353	P02748	C9	Complement component C9	CO9_HUMAN	LSPIYNLVPVK	0	0.346455
O95445	-0.23248	-0.439839	-0.0251207	16.4636	-2.24089	0.028604	0.451352	-3.52948	O95445	APOM	Apolipoprotein M	APOM_HUMAN	EFPEVHLGQWYFIAGAAPTK	0.47619	0.24523
P05362	-0.51365	-0.973333	-0.0539676	13.3804	-2.2334	0.0291195	0.451352	-3.54341	P05362	ICAM1	Intercellular adhesion molecule 1	ICAM1_HUMAN	LLGIETPLPK	8.09524	3.13623
P29622	-0.208673	-0.396867	-0.0204788	16.3615	-2.21624	0.0303322	0.452737	-3.5752	P29622	SERPINA4	Kallistatin	KAIN_HUMAN	IAPANADFAFR	0	0.180233
P35542	-0.798769	-1.52953	-0.0680097	18.5179	-2.18476	0.0326734	0.46095	-3.633	P35542	SAA4	Serum amyloid A-4 protein	SAA4_HUMAN	EALQGVGDMGR	0	1.70455
P02746	0.258216	0.016962	0.499471	17.6837	2.13927	0.0363359	0.46095	-3.71529	P02746	C1QB	Complement C1q subcomponent subunit B	C1QB_HUMAN	LEQGENVFLQATDK	0	0.191017
P05164	0.493808	0.0306646	0.956952	12.6202	2.13321	0.0370515	0.46095	-3.71733	P05164;P05164-2;P05164-3	MPO	Myeloperoxidase;Isoform H14 of Myeloperoxidase;Isoform H7 of Myeloperoxidase	PERM_HUMAN	IANVFTNAFR	11.4286	0.765319
P33908	-0.263013	-0.509	-0.0170257	14.8518	-2.13709	0.0365206	0.46095	-3.71921	P33908	MAN1A1	Mannosyl-oligosaccharide 1,2-alpha-mannosidase IA	MA1A1_HUMAN	FDGGVEAIATR	0	0.275552
P0DP01	0.411297	0.0240719	0.798523	14.291	2.123	0.0377306	0.46095	-3.74437	P0DP01	IGHV1-8	Immunoglobulin heavy variable 1-8	HV108_HUMAN	NTSISTAYMELSSLR	0	0.551486
P08709	0.2931	0.0171324	0.569069	13.0126	2.12283	0.0377453	0.46095	-3.74467	P08709;P08709-2	F7	Coagulation factor VII;Isoform B of Coagulation factor VII	FA7_HUMAN	VAQVIIPSTYVPGTTNHDIALLR	0	0.281645
A0A075B6S4	-0.440031	-0.859944	-0.0201171	15.7622	-2.0945	0.0402854	0.467124	-3.79484	A0A075B6S4	IGKV1D-17	Immunoglobulin kappa variable 1D-17	KVD17_HUMAN	HLIYAASSLQSGVPSR	0	0.563079
P06732	-0.623174	-1.22668	-0.0196666	15.5457	-2.06668	0.043211	0.467124	-3.82983	P06732	CKM	Creatine kinase M-type	KCRM_HUMAN	FEEILTR	5.71429	1.91763
P35858	-0.423597	-0.832639	-0.0145563	16.5281	-2.06987	0.0426129	0.467124	-3.83799	P35858;P35858-2	IGFALS	Insulin-like growth factor-binding protein complex acid labile subunit;Isoform 2 of Insulin-like growth factor-binding protein complex acid labile subunit	ALS_HUMAN	LEYLLLSR	0	0.712217
P02649	-0.451323	-0.888923	-0.0137226	19.6067	-2.06142	0.043438	0.467124	-3.85269	P02649	APOE	Apolipoprotein E	APOE_HUMAN	VQAAVGTSAAPVPSDNH	0	0.616562
A0A0C4DH68	0.303562	0.00835006	0.598773	16.622	2.05528	0.0440464	0.467124	-3.86335	A0A0C4DH68	IGKV2-24	Immunoglobulin kappa variable 2-24	KV224_HUMAN	FSGSGAGTDFTLK	0	0.546519
A0A0B4J1Y9	-0.439097	-0.870307	-0.00788725	16.894	-2.0353	0.0460761	0.476119	-3.89781	A0A0B4J1Y9	IGHV3-72	Immunoglobulin heavy variable 3-72	HV372_HUMAN	ANSYTTEYAASVK	0	0.810165
A0A0J9YXX1	-0.743611	-1.48953	0.00230341	14.7896	-1.99257	0.05069	0.500443	-3.97057	A0A0J9YXX1	IGHV5-10-1	Immunoglobulin heavy variable 5-10-1	HV5X1_HUMAN	GLEWMGR	0.47619	2.39478
P02655	-0.301459	-0.605295	0.00237785	19.6656	-1.9831	0.0517646	0.500443	-3.98651	P02655	APOC2	Apolipoprotein C-II	APOC2_HUMAN	TYLPAVDEK	0	0.309578
P06310	0.371127	-0.00394004	0.746194	13.7079	1.97839	0.0523796	0.500443	-3.99048	P06310	IGKV2-30	Immunoglobulin kappa variable 2-30	KV230_HUMAN	SSQSLVYSDGNTYLNWFQQRPGQSPR	0.47619	0.51812
P23083	-0.572643	-1.15393	0.00864086	18.5403	-1.96903	0.0533972	0.500443	-4.01007	P23083	IGHV1-2	Immunoglobulin heavy variable 1-2	HV102_HUMAN	LRSDDTAVYYCAR	0	1.26454
Q15166	-0.360109	-0.730716	0.0104978	11.9606	-1.94477	0.0566276	0.507132	-4.03483	Q15166	PON3	Serum paraoxonase/lactonase 3	PON3_HUMAN	ELFNPHGISIFIDK	6.19048	0.689469
P22352	-0.242816	-0.492101	0.00646826	17.5893	-1.94688	0.0560565	0.507132	-4.04687	P22352	GPX3	Glutathione peroxidase 3	GPX3_HUMAN	FLVGPDGIPIMR	0	0.28468
P02747	0.248196	-0.00964771	0.50604	18.8663	1.92396	0.058927	0.511341	-4.08458	P02747	C1QC	Complement C1q subcomponent subunit C	C1QC_HUMAN	TNQVNSGGVLLR	0	0.246416
P10643	0.241853	-0.0101228	0.493829	17.1334	1.91845	0.0596353	0.511341	-4.09358	P10643	C7	Complement component C7	CO7_HUMAN	ELSHLPSLYDYSAYR	0	0.267183
Q08380	0.292512	-0.0147184	0.599742	16.2703	1.90299	0.0616608	0.515424	-4.11872	Q08380	LGALS3BP	Galectin-3-binding protein	LG3BP_HUMAN	SDLAVPSELALLK	0	0.43034
P62258	0.379599	-0.0221455	0.781344	12.9164	1.88981	0.0635891	0.515424	-4.13116	P62258	YWHAE	14-3-3 protein epsilon	1433E_HUMAN	DSTLIMQLLR	7.14286	0.973018
P04075	-0.412519	-0.85505	0.0300113	14.001	-1.8632	0.0671459	0.515424	-4.18262	P04075	ALDOA	Fructose-bisphosphate aldolase A	ALDOA_HUMAN	PYQYPALTPEQK	0	1.15823
P01019	0.211342	-0.0158381	0.438522	19.2268	1.8594	0.0676898	0.515424	-4.18865	P01019	AGT	Angiotensinogen	ANGT_HUMAN	VLSALQAVQGLLVAQGR	0	0.261433
P10909	-0.199331	-0.414212	0.0155496	19.8804	-1.85411	0.0684544	0.515424	-4.19704	P10909;P10909-2;P10909-4;P10909-5;P10909-6	CLU	Clusterin;Isoform 2 of Clusterin;Isoform 4 of Clusterin;Isoform 5 of Clusterin;Isoform 6 of Clusterin	CLUS_HUMAN	ASSIIDELFQDR	0	0.196567
A0A087WSY4	0.399323	-0.0323819	0.831027	14.0942	1.84882	0.0692258	0.515424	-4.2054	A0A087WSY4	IGHV4-30-2	Immunoglobulin heavy variable 4-30-2	HV432_HUMAN	GLEWIGYIYHSGSTYYNPSLK	0	0.791818
P01619	0.247663	-0.020118	0.515444	20.5	1.84858	0.0692607	0.515424	-4.20578	P01619	IGKV3-20	Immunoglobulin kappa variable 3-20	KV320_HUMAN	ASQSVSSSYLAWYQQK	0	0.290024
P0DOX2	0.29113	-0.0250755	0.607335	24.0495	1.84024	0.0704927	0.515424	-4.21893	P0DOX2		Immunoglobulin alpha-2 heavy chain	IGA2_HUMAN	YLTWASR	0	0.49678
P01860	-0.33368	-0.697591	0.0302314	19.5423	-1.8327	0.0716222	0.515424	-4.23077	P01860	IGHG3	Immunoglobulin heavy constant gamma 3	IGHG3_HUMAN	CPAPELLGGPSVFLFPPK	0	0.540367
O75144	-0.21964	-0.461976	0.0226956	12.1555	-1.81156	0.0748713	0.529353	-4.26375	O75144;O75144-2;O75144-3	ICOSLG	ICOS ligand;Isoform 2 of ICOS ligand;Isoform 3 of ICOS ligand	ICOSL_HUMAN	GLYDVVSVLR	0.47619	0.3028
P80748	0.362922	-0.0435115	0.769355	16.1295	1.78477	0.0791637	0.550051	-4.30504	P80748	IGLV3-21	Immunoglobulin lambda variable 3-21	LV321_HUMAN	SVHWYQQKPGQAPVLVVYDDSDRPSGIPER	0	0.594259
Q9BWP8	0.203122	-0.0278918	0.434137	13.33	1.75742	0.0837539	0.556599	-4.34662	Q9BWP8;Q9BWP8-10;Q9BWP8-2;Q9BWP8-3;Q9BWP8-4;Q9BWP8-5;Q9BWP8-6;Q9BWP8-7;Q9BWP8-8;Q9BWP8-9	COLEC11	Collectin-11;Isoform 10 of Collectin-11;Isoform 2 of Collectin-11;Isoform 3 of Collectin-11;Isoform 4 of Collectin-11;Isoform 5 of Collectin-11;Isoform 6 of Collectin-11;Isoform 7 of Collectin-11;Isoform 8 of Collectin-11;Isoform 9 of Collectin-11	COL11_HUMAN	VFIGINDLEK	0.47619	0.258823
P07359	0.223782	-0.0328096	0.480373	14.2648	1.74317	0.0862329	0.556599	-4.36806	P07359	GP1BA	Platelet glycoprotein Ib alpha chain	GP1BA_HUMAN	LTSLPLGALR	0	0.195562
P00450	0.13884	-0.0207598	0.298439	21.8186	1.73876	0.0870123	0.556599	-4.37467	P00450	CP	Ceruloplasmin	CERU_HUMAN	GAYPLSIEPIGVR	0	0.0915507
P49908	-0.287595	-0.618442	0.0432527	15.1687	-1.73744	0.0872461	0.556599	-4.37664	P49908	SELENOP	Selenoprotein P	SEPP1_HUMAN	LPTDSELAPR	0	0.488269
P01704	0.36122	-0.0660476	0.788487	16.2494	1.69471	0.0958533	0.556599	-4.39912	P01704	IGLV2-14	Immunoglobulin lambda variable 2-14	LV214_HUMAN	LMIYEVSNRPSGVSNR	9.52381	1.08067
P03973	0.194006	-0.0339085	0.421921	13.135	1.70249	0.0938086	0.556599	-4.41869	P03973	SLPI	Antileukoproteinase	SLPI_HUMAN	CLDPVDTPNPTR	6.19048	0.350534
P01008	0.2369	-0.0410687	0.514869	19.5704	1.70344	0.0934654	0.556599	-4.42702	P01008	SERPINC1	Antithrombin-III	ANT3_HUMAN	ANRPFLVFIR	0	0.233645
A0A0C4DH31	0.222518	-0.0387249	0.48376	14.7226	1.70246	0.0936491	0.556599	-4.42845	A0A0C4DH31	IGHV1-18	Immunoglobulin heavy variable 1-18	HV118_HUMAN	ASGYTFTSYGISWVR	0	0.630677
A0A0A0MT36	0.532129	-0.0943247	1.15858	15.9266	1.69834	0.0945095	0.556599	-4.42939	A0A0A0MT36	IGKV6D-21	Immunoglobulin kappa variable 6D-21	KVD21_HUMAN	YASQSISGVPSR	0.952381	1.70929
P60709	-0.333103	-0.724929	0.0587239	15.1473	-1.69919	0.094268	0.556599	-4.43325	P60709	ACTB	Actin, cytoplasmic 1	ACTB_HUMAN	QEYDESGPSIVHR	0	0.666655
P18428	-0.300109	-0.654861	0.0546429	17.7925	-1.69088	0.0958537	0.556599	-4.44541	P18428	LBP	Lipopolysaccharide-binding protein	LBP_HUMAN	ITLPDFTGDLR	0	0.370548
P33151	-0.169599	-0.370588	0.0313895	14.7089	-1.68659	0.0966797	0.556599	-4.45165	P33151	CDH5	Cadherin-5	CADH5_HUMAN	KPLIGTVLAMDPDAAR	0	0.147296
P02533	-0.70945	-1.56049	0.141586	13.4627	-1.66909	0.100549	0.562795	-4.45194	P02533	KRT14	Keratin, type I cytoskeletal 14	K1C14_HUMAN	VLDELTLAR	7.61905	3.73613
A0A0C4DH32	0.309678	-0.0610583	0.680414	18.686	1.66956	0.100019	0.562795	-4.47632	A0A0C4DH32	IGHV3-20	Immunoglobulin heavy variable 3-20	HV320_HUMAN	NSLYLQMNSLR	0	0.628243
P22792	0.151451	-0.0309112	0.333814	17.588	1.65995	0.101946	0.562798	-4.49014	P22792	CPN2	Carboxypeptidase N subunit 2	CPN2_HUMAN	LELLSLSK	0	0.128326
P01715	0.285337	-0.0632657	0.63394	15.3878	1.63601	0.106877	0.582044	-4.52427	P01715	IGLV3-1	Immunoglobulin lambda variable 3-1	LV301_HUMAN	YACWYQQK	0.47619	0.753797
P36222	-0.500356	-1.13207	0.131357	13.7699	-1.5871	0.118186	0.608945	-4.5547	P36222	CHI3L1	Chitinase-3-like protein 1	CH3L1_HUMAN	EGDGSCFPDALDR	6.66667	2.25113
Q06033	0.200852	-0.0481364	0.449841	18.5202	1.61233	0.11194	0.590456	-4.55756	Q06033;Q06033-2	ITIH3	Inter-alpha-trypsin inhibitor heavy chain H3;Isoform 2 of Inter-alpha-trypsin inhibitor heavy chain H3	ITIH3_HUMAN	EHLVQATPENLQEAR	0	0.327799
P02753	-0.296035	-0.663147	0.0710769	17.8481	-1.61177	0.112063	0.590456	-4.55835	P02753	RBP4	Retinol-binding protein 4	RET4_HUMAN	GNDDHWIVDTDYDTYAVQYSCR	0	0.601899
P01772	-0.315148	-0.706798	0.0765026	20.3984	-1.60832	0.112817	0.590456	-4.56316	P01772	IGHV3-33	Immunoglobulin heavy variable 3-33	HV333_HUMAN	NTLYLQMNSLR	0	0.808377
P04180	0.170919	-0.0454205	0.387258	15.3486	1.57911	0.119371	0.608945	-4.60354	P04180	LCAT	Phosphatidylcholine-sterol acyltransferase	LCAT_HUMAN	SSGLVSNAPGVQIR	0	0.146273
A0A0B4J2D9	0.225074	-0.0623151	0.512464	16.3164	1.56535	0.122561	0.617402	-4.62232	A0A0B4J2D9;P0DP09	IGKV1D-13;IGKV1-13	Immunoglobulin kappa variable 1D-13;Immunoglobulin kappa variable 1-13	KVD13_HUMAN;KV113_HUMAN	ASQGISSALAWYQQK	0	0.351611
P22105	-0.183608	-0.419062	0.0518468	13.012	-1.55862	0.124147	0.617669	-4.63145	P22105;P22105-1;P22105-4	TNXB	Tenascin-X;Isoform 3 of Tenascin-X;Isoform 5 of Tenascin-X	TENX_HUMAN	LQVVPVAANQR	0	0.316491
P01742	-0.405909	-0.931341	0.119522	19.9379	-1.54408	0.127629	0.627249	-4.65107	P01742	IGHV1-69	Immunoglobulin heavy variable 1-69	HV169_HUMAN	SEDTAVYYCAR	0	1.81474
P09871	-0.141744	-0.327589	0.0441017	18.7654	-1.52444	0.132456	0.632649	-4.67729	P09871	C1S	Complement C1s subcomponent	C1S_HUMAN	VEDPESTLFGSVIR	0	0.136135
A0A0C4DH38	-0.253002	-0.586379	0.0803754	16.9673	-1.51686	0.134356	0.632649	-4.68733	A0A0C4DH38	IGHV5-51	Immunoglobulin heavy variable 5-51	HV551_HUMAN	YSPSFQGQVTISADK	0	0.605411
P05546	0.164878	-0.0537883	0.383545	18.1689	1.50709	0.136838	0.632649	-4.7002	P05546	SERPIND1	Heparin cofactor 2	HEP2_HUMAN	IAIDLFK	0	0.173744
Q15848	-0.363256	-0.848447	0.121935	14.9288	-1.49643	0.139586	0.632649	-4.71415	Q15848	ADIPOQ	Adiponectin	ADIPO_HUMAN	IFYNQQNHYDGSTGK	0	0.68485
P02787	-0.106319	-0.248395	0.0357583	24.3948	-1.4957	0.139777	0.632649	-4.71511	P02787	TF	Serotransferrin	TRFE_HUMAN	DCHLAQVPSHTVVAR	0	0.138982
Q9NPH3	-0.234568	-0.549077	0.079941	14.2341	-1.49071	0.141079	0.632649	-4.7216	Q9NPH3;Q9NPH3-2;Q9NPH3-3;Q9NPH3-5	IL1RAP	Interleukin-1 receptor accessory protein;Isoform 2 of Interleukin-1 receptor accessory protein;Isoform 3 of Interleukin-1 receptor accessory protein;Isoform 4 of Interleukin-1 receptor accessory protein	IL1AP_HUMAN	VAFPLEVVQK	0.47619	0.473282
P08185	0.131411	-0.0453006	0.308123	17.4758	1.48636	0.142223	0.632649	-4.72725	P08185	SERPINA6	Corticosteroid-binding globulin	CBG_HUMAN	GTWTQPFDLASTR	0	0.135849
P18065	0.363453	-0.12555	0.852456	14.6626	1.48557	0.14243	0.632649	-4.72827	P18065	IGFBP2	Insulin-like growth factor-binding protein 2	IBP2_HUMAN	LEGEACGVYTPR	0	1.09482
A0A0B4J1V6	-0.433017	-1.01703	0.150996	17.9771	-1.48197	0.143384	0.632649	-4.73293	A0A0B4J1V6	IGHV3-73	Immunoglobulin heavy variable 3-73	HV373_HUMAN	GLEWVGR	0	1.46685
P04275	0.167468	-0.0589952	0.39393	17.3103	1.47806	0.144426	0.632649	-4.73798	P04275	VWF	von Willebrand factor	VWF_HUMAN	YAGSQVASTSEVLK	0	0.294342
Q15582	-0.148547	-0.354184	0.0570889	14.8821	-1.44385	0.153786	0.665703	-4.78163	Q15582	TGFBI	Transforming growth factor-beta-induced protein ig-h3	BGH3_HUMAN	STVISYECCPGYEK	0	0.192208
P06396	-0.174014	-0.416072	0.0680443	18.137	-1.43688	0.15575	0.665703	-4.79041	P06396	GSN	Gelsolin	GELS_HUMAN	HVVPNEVVVQR	0	0.201486
P01023	0.215957	-0.0853146	0.517229	22.6089	1.43274	0.156927	0.665703	-4.79561	P01023	A2M	Alpha-2-macroglobulin	A2MG_HUMAN	PVPGHVTVSICR	0	0.332386
A0A0C4DH67	0.175541	-0.0720595	0.423141	17.5049	1.41705	0.161446	0.669463	-4.81517	A0A0C4DH67	IGKV1-8	Immunoglobulin kappa variable 1-8	KV108_HUMAN	LLIYAASTLQSGVPSR	0	0.281082
P02751-1	-0.172504	-0.417146	0.0721369	19.6876	-1.40938	0.163691	0.669463	-4.82466	P02751-1	FN1	Isoform 1 of Fibronectin	FINC_HUMAN	VDVIPVNLPGEHGQR	0	0.203521
P04430	0.195221	-0.0829047	0.473346	15.2765	1.40295	0.165591	0.669463	-4.83258	P04430	IGKV1-16	Immunoglobulin kappa variable 1-16	KV116_HUMAN	ASQGISNYLAWFQQK	0	0.298274
P43652	-0.132952	-0.322889	0.0569858	18.1364	-1.39907	0.166746	0.669463	-4.83734	P43652	AFM	Afamin	AFAM_HUMAN	AESPEVCFNEESPK	0	0.163274
P11226	-0.282777	-0.687849	0.122296	14.9954	-1.3953	0.167874	0.669463	-4.84195	P11226	MBL2	Mannose-binding protein C	MBL2_HUMAN	TEGQFVDLTGNR	0	0.68693
A0A087WSZ0	0.251937	-0.109973	0.613847	15.8908	1.39139	0.169051	0.669463	-4.84673	A0A087WSZ0	IGKV1D-8	Immunoglobulin kappa variable 1D-8	KVD08_HUMAN	APELLIYAASTLQSGVPSR	0	0.534291
A0A0C4DH29	0.254894	-0.120295	0.630084	14.0147	1.36024	0.179075	0.669463	-4.85397	A0A0C4DH29	IGHV1-3	Immunoglobulin heavy variable 1-3	HV103_HUMAN	DTSASTAYMELSSLR	7.14286	0.484739
P01706	-0.471032	-1.15592	0.213856	15.5853	-1.37508	0.174107	0.669463	-4.86038	P01706	IGLV2-11	Immunoglobulin lambda variable 2-11	LV211_HUMAN	LMIYDVSK	0.47619	1.2388
P03952	0.138142	-0.0628915	0.339176	17.7812	1.37346	0.174529	0.669463	-4.86847	P03952	KLKB1	Plasma kallikrein	KLKB1_HUMAN	IAYGTQGSSGYSLR	0	0.145008
Q9NZP8	0.109432	-0.0503481	0.269211	15.7102	1.36892	0.175935	0.669463	-4.87392	Q9NZP8	C1RL	Complement C1r subcomponent-like protein	C1RL_HUMAN	QRPEVFSDNMFCVGDETQR	0	0.102706
A2NJV5	0.309765	-0.142551	0.76208	15.1152	1.36883	0.175965	0.669463	-4.87404	A2NJV5	IGKV2-29	Immunoglobulin kappa variable 2-29	KV229_HUMAN	TYLYWYLQK	0	0.952008
P54108	-0.172272	-0.426024	0.0814789	13.6351	-1.35695	0.179688	0.669463	-4.88824	P54108;P54108-2;P54108-3	CRISP3	Cysteine-rich secretory protein 3;Isoform 2 of Cysteine-rich secretory protein 3;Isoform 3 of Cysteine-rich secretory protein 3	CRIS3_HUMAN	LYVPYEQGAPCASCPDNCDDGLCTNGCK	0	0.218256
A0A087WW87	-0.193279	-0.478341	0.0917829	20.2505	-1.3552	0.180243	0.669463	-4.89033	A0A087WW87;P01614	IGKV2-40;IGKV2D-40	Immunoglobulin kappa variable 2-40;Immunoglobulin kappa variable 2D-40	KV240_HUMAN;KVD40_HUMAN	FSGSGSGTDFTLK	0	0.26307
P12111	-0.214889	-0.532809	0.103031	12.3969	-1.351	0.181578	0.669463	-4.89532	P12111;P12111-2;P12111-4	COL6A3	Collagen alpha-3(VI) chain;Isoform 2 of Collagen alpha-3(VI) chain;Isoform 4 of Collagen alpha-3(VI) chain	CO6A3_HUMAN	AAPLQGMLPGLLAPLR	2.85714	0.490441
A0A0C4DH34	0.308139	-0.148962	0.765241	13.6947	1.34739	0.182732	0.669463	-4.8996	A0A0C4DH34	IGHV4-28	Immunoglobulin heavy variable 4-28	HV428_HUMAN	LSSVTAVDTAVYYCAR	0	1.11877
P04439	0.453746	-0.238151	1.14564	12.1151	1.31354	0.194323	0.672681	-4.90222	P04439;P04439-2	HLA-A	HLA class I histocompatibility antigen, A alpha chain;Isoform 2 of HLA class I histocompatibility antigen, A alpha chain	HLAA_HUMAN	DGEDQTQDTELVETRPAGDGTFQK	11.9048	2.21584
Q86XR2	-0.247568	-0.6242	0.129064	15.7647	-1.31424	0.193658	0.672681	-4.93209	Q86XR2;Q86XR2-2;Q86XR2-3;Q86XR2-4;Q86XR2-5;Q86XR2-7	NIBAN3	Protein Niban 3;Isoform 2 of Protein Niban 3;Isoform 3 of Protein Niban 3;Isoform 4 of Protein Niban 3;Isoform 5 of Protein Niban 3;Isoform 7 of Protein Niban 3	NIBA3_HUMAN	LQGIVLQR	1.42857	0.631011
P13671	0.102702	-0.0531227	0.258527	18.2583	1.31735	0.192542	0.672681	-4.93477	P13671	C6	Complement component C6	CO6_HUMAN	QLEWGLER	0	0.0992738
P07339	-0.205341	-0.51701	0.106328	13.9753	-1.31686	0.192705	0.672681	-4.93534	P07339	CTSD	Cathepsin D	CATD_HUMAN	VSTLPAITLK	0	0.315221
Q9Y5Y7	0.161234	-0.0837993	0.406268	14.5858	1.31519	0.193261	0.672681	-4.93727	Q9Y5Y7	LYVE1	Lymphatic vessel endothelial hyaluronic acid receptor 1	LYVE1_HUMAN	NGVGVLIWK	0	0.255991
P05090	-0.18203	-0.461055	0.0969944	19.809	-1.30394	0.197046	0.672681	-4.95023	P05090	APOD	Apolipoprotein D	APOD_HUMAN	NILTSNNIDVK	0	0.259409
Q13103	0.304759	-0.167319	0.776837	13.8246	1.29075	0.201635	0.672681	-4.95896	Q13103	SPP2	Secreted phosphoprotein 24	SPP24_HUMAN	VNSQSLSPYLFR	0.47619	0.711325
Q9Y6R7	0.205765	-0.112797	0.524327	15.5937	1.29102	0.201461	0.672681	-4.96498	Q9Y6R7	FCGBP	IgGFc-binding protein	FCGBP_HUMAN	LPVVLANGQIR	0	0.449495
P55058	-0.223106	-0.568661	0.122449	14.9518	-1.29048	0.201648	0.672681	-4.9656	P55058;P55058-4	PLTP	Phospholipid transfer protein;Isoform 4 of Phospholipid transfer protein	PLTP_HUMAN	VPHDLDMLLR	0	0.333242
Q14624	0.132734	-0.0729795	0.338447	21.5501	1.28967	0.20193	0.672681	-4.96653	Q14624	ITIH4	Inter-alpha-trypsin inhibitor heavy chain H4	ITIH4_HUMAN	LALDNGGLAR	0	0.187603
P02776	0.248164	-0.137663	0.633991	16.9205	1.28559	0.203339	0.672681	-4.97114	P02776	PF4	Platelet factor 4	PLF4_HUMAN	ICLDLQAPLYK	0	1.16852
P04217	-0.112168	-0.287715	0.0633779	21.0525	-1.27713	0.20629	0.672681	-4.98069	P04217	A1BG	Alpha-1B-glycoprotein	A1BG_HUMAN	LLELTGPK	0	0.0831681
A0A0B4J1Y8	-0.380746	-0.989069	0.227578	16.2226	-1.25182	0.215465	0.672681	-4.99658	A0A0B4J1Y8	IGLV9-49	Immunoglobulin lambda variable 9-49	LV949_HUMAN	FSVLGSGLNR	2.85714	1.42889
P48740	0.116299	-0.0686048	0.301204	15.7744	1.25715	0.213387	0.672681	-5.00301	P48740	MASP1	Mannan-binding lectin serine protease 1	MASP1_HUMAN	DQVLVSCDTGYK	0	0.162696
P10124	0.329203	-0.233526	0.891931	14.53	1.17483	0.24559	0.672681	-5.00684	P10124	SRGN	Serglycin	SRGN_HUMAN	GPMFELLPGESNK	13.8095	0.951455
A0A0B4J1V0	-0.216652	-0.562455	0.129152	15.7768	-1.25225	0.215157	0.672681	-5.00844	A0A0B4J1V0	IGHV3-15	Immunoglobulin heavy variable 3-15	HV315_HUMAN	NTLYLQMNSLK	0	0.604238
P69891	-0.209173	-0.543438	0.125093	20.0412	-1.25075	0.215698	0.672681	-5.01009	P69891	HBG1	Hemoglobin subunit gamma-1	HBG1_HUMAN	GTFAQLSELHCDK	0	0.684313
P01871	0.230215	-0.138035	0.598466	21.9725	1.24953	0.21614	0.672681	-5.01143	P01871;P01871-2	IGHM	Immunoglobulin heavy constant mu;Isoform 2 of Immunoglobulin heavy constant mu	IGHM_HUMAN	GVALHRPDVYLLPPAR	0	0.536284
P19823	-0.091209	-0.237799	0.0553812	20.6593	-1.24363	0.218292	0.672681	-5.01793	P19823	ITIH2	Inter-alpha-trypsin inhibitor heavy chain H2	ITIH2_HUMAN	AHVSFKPTVAQQR	0	0.112968
P01602	-0.163535	-0.426875	0.0998056	16.2251	-1.24122	0.219172	0.672681	-5.02057	P01602	IGKV1-5	Immunoglobulin kappa variable 1-5	KV105_HUMAN	ASQSISSWLAWYQQK	0	0.293488
P07988	-0.250939	-0.656499	0.154621	14.175	-1.23672	0.22083	0.672681	-5.02549	P07988	SFTPB	Pulmonary surfactant-associated protein B	PSPB_HUMAN	QFVEQHTPQLLTLVPR	3.80952	0.7555
P13727	-0.211298	-0.559997	0.137401	13.404	-1.21237	0.230173	0.672681	-5.0313	P13727;P13727-2	PRG2	Bone marrow proteoglycan;Isoform 2 of Bone marrow proteoglycan	PRG2_HUMAN	VVGIPGCQTCR	10.9524	0.674719
A0A075B6J9	-0.28661	-0.752069	0.178849	15.5204	-1.23074	0.223042	0.672681	-5.032	A0A075B6J9	IGLV2-18	Immunoglobulin lambda variable 2-18	LV218_HUMAN	VSWYQQPPGTAPK	0	0.663054
Q14515	0.606162	-0.385174	1.5975	13.1657	1.22255	0.226177	0.672681	-5.03438	Q14515;Q14515-2	SPARCL1	SPARC-like protein 1;Isoform 2 of SPARC-like protein 1	SPRL1_HUMAN	PHCVCQDPVTCPPTK	2.85714	3.2852
P43251	-0.173769	-0.457629	0.110092	15.0514	-1.22356	0.225723	0.672681	-5.03979	P43251;P43251-2;P43251-3;P43251-4	BTD	Biotinidase;Isoform 2 of Biotinidase;Isoform 3 of Biotinidase;Isoform 4 of Biotinidase	BTD_HUMAN	GDMFLVANLGTK	0	0.194703
Q8N8K9	0.260687	-0.168905	0.69028	15.1186	1.21328	0.229674	0.672681	-5.04474	Q8N8K9;Q8N8K9-3	KIAA1958	Uncharacterized protein KIAA1958;Isoform 3 of Uncharacterized protein KIAA1958	K1958_HUMAN	YALNVWR	1.42857	0.830981
P08294	-0.322976	-0.858835	0.212883	13.8314	-1.20508	0.232799	0.672681	-5.05348	P08294	SOD3	Extracellular superoxide dismutase [Cu-Zn]	SODE_HUMAN	VTGVVLFR	5.2381	1.09821
A0A075B6S2	0.299542	-0.195568	0.794652	15.7466	1.20924	0.231135	0.672681	-5.05517	A0A075B6S2	IGKV2D-29	Immunoglobulin kappa variable 2D-29	KVD29_HUMAN	PGQPPQLLIYEVSNR	1.90476	1.27013
P02538	-0.795749	-2.11535	0.523848	13.6176	-1.20529	0.232645	0.672681	-5.05938	P02538	KRT6A	Keratin, type II cytoskeletal 6A	K2C6A_HUMAN	NLDLDSIIAEVK	1.42857	6.72783
A0A075B6I0	-0.422103	-1.14211	0.2979	16.6945	-1.17379	0.24533	0.672681	-5.0599	A0A075B6I0	IGLV8-61	Immunoglobulin lambda variable 8-61	LV861_HUMAN	FSGSILGNK	10	1.40703
P19652	0.107956	-0.0712963	0.287208	23.8533	1.20376	0.233233	0.672681	-5.06102	P19652	ORM2	Alpha-1-acid glycoprotein 2	A1AG2_HUMAN	WFYIASAFR	0	0.162739
P01714	0.207748	-0.141048	0.556545	15.9063	1.19048	0.23837	0.672681	-5.07507	P01714	IGLV3-19	Immunoglobulin lambda variable 3-19	LV319_HUMAN	PGQAPVLVIYGK	0	0.798131
P01344	-0.175567	-0.470445	0.11931	15.5905	-1.19003	0.238545	0.672681	-5.07554	P01344;P01344-2;P01344-3	IGF2	Insulin-like growth factor II;Isoform 2 of Insulin-like growth factor II;Isoform 3 of Insulin-like growth factor II	IGF2_HUMAN	GIVEECCFR	0	0.289569
P02743	0.201563	-0.137185	0.540311	19.82	1.1893	0.238831	0.672681	-5.07631	P02743	APCS	Serum amyloid P-component	SAMP_HUMAN	ESVTDHVNLITPLEK	0	0.349068
A0A0B4J1U7	-0.37938	-1.01858	0.259823	17.9124	-1.1863	0.240006	0.672681	-5.07947	A0A0B4J1U7	IGHV6-1	Immunoglobulin heavy variable 6-1	HV601_HUMAN	NQFSLQLNSVTPEDTAVYYCAR	0	1.45701
A0A0C4DH24	0.242638	-0.16799	0.653266	16.037	1.18105	0.242069	0.672681	-5.08496	A0A0C4DH24	IGKV6-21	Immunoglobulin kappa variable 6-21	KV621_HUMAN	ASQSIGSSLHWYQQK	0	0.697644
P06727	-0.249725	-0.675977	0.176527	19.5897	-1.17099	0.246059	0.672681	-5.09543	P06727	APOA4	Apolipoprotein A-IV	APOA4_HUMAN	LEPYADQLR	0	0.633413
P01709	-0.23636	-0.640646	0.167927	15.9689	-1.16854	0.247039	0.672681	-5.09797	P01709	IGLV2-8	Immunoglobulin lambda variable 2-8	LV208_HUMAN	LMIYEVSK	0	0.593211
A0A0C4DH33	0.225455	-0.162082	0.612992	14.6841	1.1628	0.249342	0.674396	-5.10389	A0A0C4DH33	IGHV1-24	Immunoglobulin heavy variable 1-24	HV124_HUMAN	VSGYTLTELSMHWVR	0	0.565805
A0A0C4DH43	-0.386358	-1.05329	0.280573	16.4062	-1.15789	0.251326	0.675229	-5.10893	A0A0C4DH43	IGHV2-70D	Immunoglobulin heavy variable 2-70D	HV70D_HUMAN	ALEWLAR	0	1.86852
P07998	0.208613	-0.154071	0.571297	13.1401	1.15003	0.254593	0.679476	-5.1103	P07998	RNASE1	Ribonuclease pancreatic	RNAS1_HUMAN	QHMDSDSSPSSSSTYCNQMMR	4.28571	1.18128
P01601	-0.178681	-0.490767	0.133404	16.7669	-1.14436	0.256848	0.680708	-5.12273	P01601	IGKV1D-16	Immunoglobulin kappa variable 1D-16	KVD16_HUMAN	ASQGISSWLAWYQQK	0	0.423462
P08697	0.107929	-0.0812158	0.297074	18.8485	1.14052	0.258433	0.680708	-5.12662	P08697	SERPINF2	Alpha-2-antiplasmin	A2AP_HUMAN	LCQDLGPGAFR	0	0.138644
P62937	0.277642	-0.252142	0.807425	12.0925	1.05193	0.297756	0.740714	-5.13557	P62937	PPIA	Peptidyl-prolyl cis-trans isomerase A	PPIA_HUMAN	VSFELFADK	10	0.708297
A0A075B6K2	0.293132	-0.225645	0.81191	18.8348	1.12938	0.263063	0.688406	-5.13782	A0A075B6K2	IGLV3-12	Immunoglobulin lambda variable 3-12	LV312_HUMAN	FSGSNPGNTATLTISR	0	1.16276
P0C0L4	0.155983	-0.123466	0.435431	21.1146	1.11566	0.268849	0.699008	-5.15148	P0C0L4	C4A	Complement C4-A	CO4A_HUMAN	VGDTLNLNLR	0	0.278058
Q6UXB8	-0.244472	-0.690267	0.201323	13.3913	-1.09646	0.277164	0.712082	-5.16356	Q6UXB8;Q6UXB8-2	PI16	Peptidase inhibitor 16;Isoform 2 of Peptidase inhibitor 16	PI16_HUMAN	WDEELAAFAK	1.42857	0.986727
P11597	-0.178775	-0.504884	0.147333	12.9001	-1.09573	0.277412	0.712082	-5.17103	P11597	CETP	Cholesteryl ester transfer protein	CETP_HUMAN	LFLSLLDFQITPK	0	0.60023
P11021	0.0989731	-0.0826675	0.280614	13.2911	1.08909	0.280308	0.714962	-5.17748	P11021	HSPA5	Endoplasmic reticulum chaperone BiP	BIP_HUMAN	ITPSYVAFTPEGER	0	0.151942
P68871	-0.201369	-0.576806	0.174068	20.0798	-1.07205	0.287831	0.729535	-5.19383	P68871	HBB	Hemoglobin subunit beta	HBB_HUMAN	SAVTALWGK	0	0.976135
Q13822	0.134806	-0.12144	0.391052	12.4513	1.05219	0.296906	0.740714	-5.19855	Q13822;Q13822-2;Q13822-3	ENPP2	Ectonucleotide pyrophosphatase/phosphodiesterase family member 2;Isoform 2 of Ectonucleotide pyrophosphatase/phosphodiesterase family member 2;Isoform 3 of Ectonucleotide pyrophosphatase/phosphodiesterase family member 2	ENPP2_HUMAN	VSPSFSQNCLAYK	7.61905	1.05296
Q08211	-0.238739	-0.718568	0.241091	15.2063	-0.997803	0.322879	0.760937	-5.19887	Q08211	DHX9	ATP-dependent RNA helicase A	DHX9_HUMAN	ISAVSVAER	6.19048	0.834529
Q16610	0.108265	-0.0956997	0.31223	16.07	1.06094	0.29281	0.737514	-5.20436	Q16610	ECM1	Extracellular matrix protein 1	ECM1_HUMAN	EVGPPLPQEAVPLQK	0	0.200608
P81172	-0.290749	-0.84979	0.268292	12.6541	-1.03952	0.302577	0.74809	-5.22436	P81172	HAMP	Hepcidin	HEPC_HUMAN	DTHFPICIFCCGCCHR	3.33333	0.948713
A0A0A0MS14	-0.233948	-0.695059	0.227163	16.5885	-1.01474	0.314279	0.75841	-5.23284	A0A0A0MS14	IGHV1-45	Immunoglobulin heavy variable 1-45	HV145_HUMAN	SEDTAMYYCAR	1.42857	0.750158
P04003	0.0912596	-0.0868684	0.269388	21.0005	1.02401	0.309787	0.757408	-5.2386	P04003	C4BPA	C4b-binding protein alpha chain	C4BPA_HUMAN	CHPGYKPTTDEPTTVICQK	0	0.129621
P49747	-0.147343	-0.435131	0.140444	13.4304	-1.02333	0.310105	0.757408	-5.23922	P49747	COMP	Cartilage oligomeric matrix protein	COMP_HUMAN	CEACPPGYSGPTHQGVGLAFAK	0	0.298577
P09172	0.373518	-0.381232	1.12827	14.6409	0.990501	0.326019	0.761456	-5.24161	P09172	DBH	Dopamine beta-hydroxylase	DOPO_HUMAN	TPEGLTLLFK	3.80952	1.65365
Q13790	-0.138179	-0.409675	0.133318	16.196	-1.01727	0.312957	0.75841	-5.24473	Q13790	APOF	Apolipoprotein F	APOF_HUMAN	SGVQQLIQYYQDQK	0	0.620808
P15151	-0.167597	-0.510752	0.175559	13.5179	-0.977509	0.332352	0.761456	-5.25195	P15151;P15151-2;P15151-3;P15151-4	PVR	Poliovirus receptor;Isoform Beta of Poliovirus receptor;Isoform Gamma of Poliovirus receptor;Isoform Delta of Poliovirus receptor	PVR_HUMAN	RLEFVAAR	3.33333	0.41315
P07478	-0.161179	-0.482589	0.160232	21.6127	-1.00232	0.320065	0.760937	-5.25817	P07478	PRSS2	Trypsin-2	TRY2_HUMAN	LGEHNIEVLEGNEQFINAAK	0	0.746382
P61769	-0.171503	-0.513822	0.170816	15.9221	-1.00138	0.320515	0.760937	-5.25901	P61769	B2M	Beta-2-microglobulin	B2MG_HUMAN	SNFLNCYVSGFHPSDIEVDLLK	0	0.573604
P01717	-0.183308	-0.549772	0.183156	17.0136	-0.999789	0.321277	0.760937	-5.26042	P01717	IGLV3-25	Immunoglobulin lambda variable 3-25	LV325_HUMAN	QYAYWYQQK	0	0.647425
P14618-2	-0.256736	-0.781288	0.267817	13.0857	-0.978576	0.331633	0.761456	-5.27214	P14618-2	PKM	Isoform M1 of Pyruvate kinase PKM	KPYM_HUMAN	GIFPVLCK	2.85714	1.41473
P35908	-0.442219	-1.35842	0.473978	14.4221	-0.965364	0.338215	0.761456	-5.27715	P35908	KRT2	Keratin, type II cytoskeletal 2 epidermal	K22E_HUMAN	FLEQQNQVLQTK	2.85714	4.5341
P16930	-0.258774	-0.820512	0.302963	12.4524	-0.922701	0.360097	0.773394	-5.28155	P16930	FAH	Fumarylacetoacetase	FAAA_HUMAN	ASSVVVSGTPIR	7.61905	1.28168
P15311	-0.150658	-0.476387	0.175071	12.9371	-0.926421	0.358178	0.773394	-5.28167	P15311;P26038;P35241;P35241-4;P35241-5	EZR;MSN;RDX;RDX;RDX	Ezrin;Moesin;Radixin;Isoform 4 of Radixin;Isoform 5 of Radixin	EZRI_HUMAN;MOES_HUMAN;RADI_HUMAN;RADI_HUMAN;RADI_HUMAN	IGFPWSEIR	11.9048	0.409121
P01876	-0.324986	-0.991808	0.341836	21.6135	-0.974119	0.333762	0.761456	-5.283	P01876	IGHA1	Immunoglobulin heavy constant alpha 1	IGHA1_HUMAN	TPLTATLSK	0	1.79094
P0DOY2	0.226961	-0.240358	0.69428	14.5214	0.970725	0.335436	0.761456	-5.28595	P0DOY2	IGLC2	Immunoglobulin lambda constant 2	IGLC2_HUMAN	AGVETTTPSK	0	2.18372
P04004	-0.215184	-0.660611	0.230243	21.1325	-0.965585	0.337982	0.761456	-5.29038	P04004	VTN	Vitronectin	VTNC_HUMAN	RVDTVDPPYPR	0	0.374399
P01859	-0.286797	-0.880467	0.306872	21.9678	-0.96558	0.337985	0.761456	-5.29039	P01859	IGHG2	Immunoglobulin heavy constant gamma 2	IGHG2_HUMAN	CCVECPPCPAPPVAGPSVFLFPPK	0	1.75009
Q08830	0.157259	-0.174664	0.489182	13.3807	0.947272	0.347216	0.766689	-5.29943	Q08830	FGL1	Fibrinogen-like protein 1	FGL1_HUMAN	QLLQENEVQFLDK	2.85714	0.78711
P04424	-0.846914	-2.68717	0.993341	11.6075	-0.921103	0.360789	0.773394	-5.30034	P04424;P04424-2	ASL	Argininosuccinate lyase;Isoform 2 of Argininosuccinate lyase	ARLY_HUMAN	WSHWILSHAVALTR	6.66667	7.49854
P01861	-0.28945	-0.897563	0.318663	19.3175	-0.951364	0.345093	0.766689	-5.30254	P01861	IGHG4	Immunoglobulin heavy constant gamma 4	IGHG4_HUMAN	YGPPCPSCPAPEFLGGPSVFLFPPK	0	1.35551
P07996	-0.162994	-0.506954	0.180966	15.3244	-0.947157	0.347215	0.766689	-5.30611	P07996	THBS1	Thrombospondin-1	TSP1_HUMAN	FVFGTTPEDILR	0	0.504671
P01721	0.114322	-0.127398	0.356042	15.3048	0.94531	0.348149	0.766689	-5.30767	P01721	IGLV6-57	Immunoglobulin lambda variable 6-57	LV657_HUMAN	PGSAPTTVIYEDNQRPSGVPDR	0	0.372407
P08603	0.121532	-0.13827	0.381334	22.1664	0.934989	0.353401	0.773394	-5.31633	P08603	CFH	Complement factor H	CFAH_HUMAN	CTSTGWIPAPR	0	0.435
P69905	-0.170458	-0.537827	0.196912	20.0832	-0.927408	0.357291	0.773394	-5.32263	P69905	HBA1	Hemoglobin subunit alpha	HBA_HUMAN	VGAHAGEYGAEALER	0	0.980687
P00742	-0.101983	-0.324712	0.120747	16.7287	-0.915179	0.363623	0.775345	-5.3327	P00742	F10	Coagulation factor X	FA10_HUMAN	ETYDFDIAVLR	0	0.166926
A0A0B4J1U3	0.206864	-0.250609	0.664338	14.6544	0.90381	0.369575	0.780526	-5.34193	A0A0B4J1U3	IGLV1-36	Immunoglobulin lambda variable 1-36	LV136_HUMAN	VTISCSGSSSNIGNNAVNWYQQLPGK	2.38095	0.80259
P00746	-0.15744	-0.507094	0.192214	16.17	-0.899981	0.371593	0.780526	-5.34502	P00746	CFD	Complement factor D	CFAD_HUMAN	ATLGPAVRPLPWQR	0	0.622043
P32119	-0.153675	-0.495161	0.187812	13.4714	-0.899469	0.371863	0.780526	-5.34543	P32119	PRDX2	Peroxiredoxin-2	PRDX2_HUMAN	RLSEDYGVLK	0	0.642319
A0A075B6K5	0.127268	-0.156731	0.411267	19.2587	0.895694	0.373861	0.780653	-5.34846	A0A075B6K5	IGLV3-9	Immunoglobulin lambda variable 3-9	LV39_HUMAN	FSGSNSGNTATLTISR	0	0.274981
P02647	-0.0883235	-0.287623	0.110976	23.0522	-0.885783	0.379138	0.784812	-5.35635	P02647	APOA1	Apolipoprotein A-I	APOA1_HUMAN	VQPYLDDFQK	0	0.16414
P02763	-0.0868495	-0.285385	0.111686	23.9307	-0.874352	0.385282	0.784812	-5.36535	P02763	ORM1	Alpha-1-acid glycoprotein 1	A1AG1_HUMAN	YVGGQEHFAHLLILR	0	0.251819
P27918	-0.105406	-0.346746	0.135935	15.999	-0.872953	0.386038	0.784812	-5.36644	P27918	CFP	Properdin	PROP_HUMAN	SISCQEIPGQQSR	0	0.215504
P04040	-0.156079	-0.513815	0.201657	13.5423	-0.872047	0.386528	0.784812	-5.36715	P04040	CAT	Catalase	CATA_HUMAN	DYPLIPVGK	0	0.93316
P24592	0.160293	-0.207573	0.52816	15.4732	0.870927	0.387135	0.784812	-5.36802	P24592	IGFBP6	Insulin-like growth factor-binding protein 6	IBP6_HUMAN	EGQECGVYTPNCAPGLQCHPPK	0.47619	0.987908
P07358	0.0653144	-0.0847077	0.215336	17.3219	0.870184	0.387537	0.784812	-5.3686	P07358	C8B	Complement component C8 beta chain	CO8B_HUMAN	EVSSCHCAPCQGNGVPVLK	0	0.143716
P15144	-0.114789	-0.385014	0.155436	12.8829	-0.849047	0.399103	0.804193	-5.38486	P15144	ANPEP	Aminopeptidase N	AMPN_HUMAN	QVTPLFIHFR	0	0.300075
Q06830	0.319281	-0.494962	1.13352	13.3279	0.785102	0.435625	0.838068	-5.3957	Q06830	PRDX1	Peroxiredoxin-1	PRDX1_HUMAN	ATAVMPDGQFK	10	2.82749
P08493	-0.168466	-0.626835	0.289903	14.8428	-0.736749	0.464443	0.858543	-5.39892	P08493;P08493-2	MGP	Matrix Gla protein;Isoform 2 of Matrix Gla protein	MGP_HUMAN	NANTFISPQQR	12.381	0.853638
P01042	0.0519454	-0.0737918	0.177683	21.5164	0.825735	0.412102	0.82158	-5.40234	P01042	KNG1	Kininogen-1	KNG1_HUMAN	YFIDFVAR	0	0.067391
O75636	-0.104424	-0.357517	0.148669	17.7803	-0.824669	0.412703	0.82158	-5.40313	O75636	FCN3	Ficolin-3	FCN3_HUMAN	YGIDWASGR	0	0.30244
P0DOX7	0.0895377	-0.12801	0.307085	22.2645	0.822639	0.413848	0.82158	-5.40463	P0DOX7		Immunoglobulin kappa light chain	IGK_HUMAN	DSTYSLSSTLTLSK	0	0.218885
P13598	-0.101143	-0.351263	0.148978	12.1828	-0.808245	0.422022	0.827195	-5.41515	P13598	ICAM2	Intercellular adhesion molecule 2	ICAM2_HUMAN	QVILTLQPTLVAVGK	0.952381	1.04211
Q13201	-0.232452	-0.808617	0.343714	13.2727	-0.806386	0.423085	0.827195	-5.41649	Q13201	MMRN1	Multimerin-1	MMRN1_HUMAN	LVEENALAPDFSK	8.09524	1.24724
P55056	0.135062	-0.200442	0.470565	14.67	0.804624	0.424094	0.827195	-5.41777	P55056	APOC4	Apolipoprotein C-IV	APOC4_HUMAN	AWFLESK	0	0.738775
O75460	0.138746	-0.206503	0.483994	18.6375	0.803241	0.424887	0.827195	-5.41876	O75460	ERN1	Serine/threonine-protein kinase/endoribonuclease IRE1	ERN1_HUMAN	LTPTLYVGK	0	0.730915
P07333	0.12625	-0.197834	0.450333	13.8552	0.779141	0.438941	0.838356	-5.42096	P07333;P07333-2	CSF1R	Macrophage colony-stimulating factor 1 receptor;Isoform 2 of Macrophage colony-stimulating factor 1 receptor	CSF1R_HUMAN	VIPGPPALTLVPAELVR	6.19048	0.330137
P00747	0.0717739	-0.110279	0.253827	19.4247	0.788001	0.433681	0.838068	-5.42963	P00747	PLG	Plasminogen	PLMN_HUMAN	RWELCDIPR	0	0.124872
P04433	0.124574	-0.193506	0.442654	19.7298	0.782795	0.43671	0.838068	-5.4333	P04433	IGKV3-11	Immunoglobulin kappa variable 3-11	KV311_HUMAN	LLIYDASNR	0	0.331581
P80188	-0.169663	-0.645234	0.305908	13.5551	-0.714298	0.47794	0.867612	-5.44291	P80188;P80188-2	LCN2	Neutrophil gelatinase-associated lipocalin;Isoform 2 of Neutrophil gelatinase-associated lipocalin	NGAL_HUMAN	VPLQQNFQDNQFQGK	4.7619	0.961038
P36955	0.0764662	-0.122757	0.275689	17.837	0.767164	0.445879	0.846135	-5.44417	P36955	SERPINF1	Pigment epithelium-derived factor	PEDF_HUMAN	LAAAVSNFGYDLYR	0	0.146668
P01593	0.124911	-0.201489	0.451311	17.6304	0.764906	0.447213	0.846135	-5.44572	P01593;P01594	IGKV1D-33;IGKV1-33	Immunoglobulin kappa variable 1D-33;Immunoglobulin kappa variable 1-33	KVD33_HUMAN;KV133_HUMAN	LLIYDASNLETGVPSR	0	0.432008
Q9UNW1	0.0877947	-0.145232	0.320821	13.1955	0.753288	0.454158	0.851906	-5.44633	Q9UNW1	MINPP1	Multiple inositol polyphosphate phosphatase 1	MINP1_HUMAN	LASLFPALFSR	6.66667	0.396073
P59665	-0.370161	-1.41699	0.676669	16.2389	-0.707719	0.481937	0.870944	-5.4518	P59665;P59666	DEFA1;DEFA3	Neutrophil defensin 1;Neutrophil defensin 3	DEF1_HUMAN;DEF3_HUMAN	RYGTCIYQGR	4.28571	3.58344
A0A075B6P5	-0.124682	-0.456714	0.207351	17.9579	-0.75055	0.455746	0.851906	-5.45548	A0A075B6P5;P01615	IGKV2-28;IGKV2D-28	Immunoglobulin kappa variable 2-28;Immunoglobulin kappa variable 2D-28	KV228_HUMAN;KVD28_HUMAN	PGQSPQLLIYLGSNR	0	0.413957
P11142	-0.224548	-0.951032	0.501936	13.3994	-0.620133	0.537861	0.914944	-5.45607	P11142;P11142-2	HSPA8	Heat shock cognate 71 kDa protein;Isoform 2 of Heat shock cognate 71 kDa protein	HSP7C_HUMAN	DAGTIAGLNVLR	5.71429	0.947801
P62736	-0.154712	-0.568883	0.259458	13.874	-0.746626	0.458095	0.851906	-5.45812	P62736;P63267	ACTA2;ACTG2	Actin, aortic smooth muscle;Actin, gamma-enteric smooth muscle	ACTA_HUMAN;ACTH_HUMAN	YPIEHGIITNWDDMEK	0	0.631152
A0A075B6S5	0.145015	-0.243738	0.533769	14.9601	0.745587	0.458719	0.851906	-5.45882	A0A075B6S5	IGKV1-27	Immunoglobulin kappa variable 1-27	KV127_HUMAN	FSGSGSGTDFTLTISSLQPEDVATYYCQK	0	0.672391
Q92820	-0.113714	-0.423962	0.196534	12.9573	-0.732591	0.466553	0.858543	-5.46744	Q92820	GGH	Gamma-glutamyl hydrolase	GGH_HUMAN	DYEILFK	0	0.455042
A0A0J9YX35	0.0971167	-0.169272	0.363505	17.0145	0.728678	0.468926	0.858988	-5.47001	A0A0J9YX35	IGHV3-64D	Immunoglobulin heavy variable 3-64D	HV64D_HUMAN	LSCSASGFTFSSYAMHWVR	0	0.323367
P00738	0.192639	-0.343541	0.728818	22.9879	0.718109	0.475372	0.866855	-5.47688	P00738	HP	Haptoglobin	HPT_HUMAN	AVGDKLPECEAVCGKPK	0	1.49551
P06702	0.23219	-0.478306	0.942686	13.1591	0.654076	0.515632	0.914944	-5.48751	P06702	S100A9	Protein S100-A9	S10A9_HUMAN	LGHPDTLNQGEFK	11.4286	1.49543
P04217-2	-0.0533445	-0.208727	0.102038	20.3884	-0.686193	0.495135	0.887524	-5.49702	P04217-2	A1BG	Isoform 2 of Alpha-1B-glycoprotein	A1BG_HUMAN	ATWSGAVLAGR	0	0.0802309
P19827	0.0523369	-0.100245	0.204919	19.4193	0.685585	0.495516	0.887524	-5.49739	P19827	ITIH1	Inter-alpha-trypsin inhibitor heavy chain H1	ITIH1_HUMAN	QYYEGSEIVVAGR	0	0.0751162
P01705	-0.221563	-0.973071	0.529945	14.7384	-0.590757	0.557088	0.914944	-5.49757	P01705	IGLV2-23	Immunoglobulin lambda variable 2-23	LV223_HUMAN	LMIYEGSK	7.61905	1.90227
P01624	-0.100611	-0.39708	0.195857	20.5509	-0.678307	0.500087	0.891747	-5.50186	P01624	IGKV3-15	Immunoglobulin kappa variable 3-15	KV315_HUMAN	LLIYGASTR	0	0.343311
Q86VB7	-0.167601	-0.693562	0.358359	13.7605	-0.637334	0.526317	0.914944	-5.51185	Q86VB7;Q86VB7-2;Q86VB7-3;Q86VB7-4	CD163	Scavenger receptor cysteine-rich type 1 protein M130;Isoform 2 of Scavenger receptor cysteine-rich type 1 protein M130;Isoform 3 of Scavenger receptor cysteine-rich type 1 protein M130;Isoform 4 of Scavenger receptor cysteine-rich type 1 protein M130	C163A_HUMAN	CGVALSTPGGAR	0.952381	0.932809
Q92743	-0.112498	-0.459722	0.234725	12.3958	-0.647582	0.519633	0.914944	-5.52018	Q92743	HTRA1	Serine protease HTRA1	HTRA1_HUMAN	LPVLLLGR	2.85714	0.491903
A0A0C4DH39	-0.160019	-0.668196	0.348158	14.2273	-0.629585	0.531304	0.914944	-5.52308	A0A0C4DH39	IGHV1-58	Immunoglobulin heavy variable 1-58	HV158_HUMAN	DMSTSTAYMELSSLR	1.42857	0.87425
P09486	0.0888058	-0.196507	0.374119	13.7959	0.622125	0.536128	0.914944	-5.53473	P09486	SPARC	SPARC	SPRC_HUMAN	RLEAGDHPVELLAR	0	0.297666
P05109	0.338723	-0.83577	1.51322	13.4743	0.577014	0.566112	0.914944	-5.537	P05109	S100A8	Protein S100-A8	S10A8_HUMAN	GADVWFK	7.14286	4.52219
A0A0C4DH42	0.191553	-0.457541	0.840646	16.0179	0.590232	0.557239	0.914944	-5.5378	A0A0C4DH42	IGHV3-66	Immunoglobulin heavy variable 3-66	HV366_HUMAN	GVQCEVQLVESGGGLIQPGGSLR	5.2381	1.39495
P12109	-0.0703301	-0.316755	0.176094	12.0645	-0.571017	0.570144	0.914944	-5.54009	P12109	COL6A1	Collagen alpha-1(VI) chain	CO6A1_HUMAN	VAVVQYSGTGQQRPER	9.04762	0.390884
P98160	0.085395	-0.193773	0.364563	12.2414	0.6114	0.543158	0.914944	-5.54069	P98160	HSPG2	Basement membrane-specific heparan sulfate proteoglycan core protein	PGBM_HUMAN	SPAYTLVWTR	3.80952	0.346464
P80108	0.0741797	-0.169882	0.318242	15.025	0.607495	0.545728	0.914944	-5.54283	P80108	GPLD1	Phosphatidylinositol-glycan-specific phospholipase D	PHLD_HUMAN	TLLLVGSPTWK	0	0.309971
P07900	-0.112116	-0.482506	0.258273	20.0537	-0.605018	0.547363	0.914944	-5.54418	P07900;P07900-2	HSP90AA1	Heat shock protein HSP 90-alpha;Isoform 2 of Heat shock protein HSP 90-alpha	HS90A_HUMAN	HLEINPDHSIIETLR	0	0.86767
P23142	-0.0629935	-0.27164	0.145653	15.8074	-0.603452	0.548397	0.914944	-5.54504	P23142	FBLN1	Fibulin-1	FBLN1_HUMAN	CLAFECPENYR	0	0.176793
Q16270	-0.0858367	-0.388736	0.217063	11.8725	-0.566782	0.572964	0.914944	-5.549	Q16270;Q16270-2	IGFBP7	Insulin-like growth factor-binding protein 7;Isoform 2 of Insulin-like growth factor-binding protein 7	IBP7_HUMAN	ITVVDALHEIPVK	4.7619	0.614017
Q9HDC9	-0.0775127	-0.338067	0.183042	13.8644	-0.594609	0.554256	0.914944	-5.54981	Q9HDC9	APMAP	Adipocyte plasma membrane-associated protein	APMAP_HUMAN	LENGEIETIAR	0	0.322461
P06331	0.129699	-0.307472	0.56687	17.925	0.592982	0.555338	0.914944	-5.55068	P06331	IGHV4-34	Immunoglobulin heavy variable 4-34	HV434_HUMAN	LSSVTAADTAVYYCAR	0	0.60836
Q8NBP7	0.111616	-0.266029	0.489261	12.9815	0.590745	0.556826	0.914944	-5.55187	Q8NBP7	PCSK9	Proprotein convertase subtilisin/kexin type 9	PCSK9_HUMAN	LPGTYVVVLK	6.66667	1.19545
P0C0L5	-0.0865309	-0.382639	0.209577	18.168	-0.584089	0.561268	0.914944	-5.55539	P0C0L5	C4B	Complement C4-B	CO4B_HUMAN	GSSTWLTAFVLK	0	0.307781
P26927	0.0916854	-0.222677	0.406048	14.4291	0.582944	0.562033	0.914944	-5.556	P26927	MST1	Hepatocyte growth factor-like protein	HGFL_HUMAN	EAACVWCNGEEYR	0	0.313419
P06276	0.048719	-0.119866	0.217304	15.1906	0.577614	0.565605	0.914944	-5.55878	P06276	BCHE	Cholinesterase	CHLE_HUMAN	IFFPGVSEFGK	0	0.122407
P0DOX3	-0.235724	-1.05277	0.581324	17.0765	-0.576652	0.566251	0.914944	-5.55928	P0DOX3		Immunoglobulin delta heavy chain	IGD_HUMAN	ATFTCFVVGSDLK	0	2.14037
P43121	-0.0790752	-0.368734	0.210584	12.8585	-0.546004	0.587076	0.914944	-5.55938	P43121	MCAM	Cell surface glycoprotein MUC18	MUC18_HUMAN	VWLEVEPVGMLK	2.85714	0.356651
P00338	-0.136735	-0.613253	0.339784	14.1779	-0.573531	0.568348	0.914944	-5.5609	P00338;P00338-3	LDHA	L-lactate dehydrogenase A chain;Isoform 3 of L-lactate dehydrogenase A chain	LDHA_HUMAN	DQLIYNLLK	0	0.92864
P00915	-0.124102	-0.559695	0.311492	13.8039	-0.569448	0.571098	0.914944	-5.56301	P00915	CA1	Carbonic anhydrase 1	CAH1_HUMAN	PISVSYNPATAK	0.952381	1.23713
P08637	0.0714507	-0.185783	0.328684	15.3411	0.555363	0.580666	0.914944	-5.56312	P08637	FCGR3A	Low affinity immunoglobulin gamma Fc region receptor III-A	FCG3A_HUMAN	AVVFLEPQWYR	0.952381	0.305931
P14151	-0.0880342	-0.399114	0.223045	14.8382	-0.565636	0.573671	0.914944	-5.56496	P14151;P14151-2	SELL	L-selectin;Isoform 2 of L-selectin	LYAM1_HUMAN	SYYWIGIR	0	0.349629
P05062	0.16782	-0.4265	0.762141	14.5332	0.564392	0.574512	0.914944	-5.56559	P05062	ALDOB	Fructose-bisphosphate aldolase B	ALDOB_HUMAN	ELSEIAQSIVANGK	0.47619	1.63974
Q6UWP8	0.0927386	-0.257947	0.443424	11.1906	0.528914	0.598805	0.926514	-5.56764	Q6UWP8	SBSN	Suprabasin	SBSN_HUMAN	FGQGVHHAAGQAGNEAGR	12.8571	2.90022
Q13093	0.101667	-0.261824	0.465158	12.2342	0.55904	0.578137	0.914944	-5.5683	Q13093	PLA2G7	Platelet-activating factor acetylhydrolase	PAFA_HUMAN	YPLVVFSHGLGAFR	7.14286	0.55628
O75594	0.0813128	-0.250205	0.41283	11.9861	0.490907	0.625334	0.936838	-5.57006	O75594	PGLYRP1	Peptidoglycan recognition protein 1	PGRP1_HUMAN	ALASECAQHLSLPLR	11.4286	0.412056
P02675	0.102998	-0.270108	0.476104	14.3239	0.551764	0.583082	0.914944	-5.57194	P02675	FGB	Fibrinogen beta chain	FIBB_HUMAN	NYCGLPGEYWLGNDK	0	0.92193
Q96IY4	-0.0497658	-0.230365	0.130833	16.5555	-0.550774	0.583757	0.914944	-5.57244	Q96IY4	CPB2	Carboxypeptidase B2	CBPB2_HUMAN	SFYANNHCIGTDLNR	0	0.123462
P08253	-0.0803255	-0.373315	0.212664	12.566	-0.547972	0.585668	0.914944	-5.57382	P08253;P08253-2;P08253-3	MMP2	72 kDa type IV collagenase;Isoform 2 of 72 kDa type IV collagenase;Isoform 3 of 72 kDa type IV collagenase	MMP2_HUMAN	FPFLFNGK	3.80952	0.435067
P27169	-0.0638473	-0.298202	0.170508	18.1769	-0.544535	0.588016	0.914944	-5.57552	P27169	PON1	Serum paraoxonase/arylesterase 1	PON1_HUMAN	IQNILTEEPK	0	0.209614
A0A0A0MS15	-0.0771251	-0.369625	0.215375	17.4296	-0.52702	0.60005	0.926514	-5.58398	A0A0A0MS15	IGHV3-49	Immunoglobulin heavy variable 3-49	HV349_HUMAN	GLEWVGFIR	0	0.466449
P20742	0.083247	-0.237815	0.404309	21.0098	0.518248	0.606119	0.932313	-5.58812	P20742	PZP	Pregnancy zone protein	PZP_HUMAN	MVSGFIPLKPTVK	0	0.345315
P01743	0.0779355	-0.226219	0.38209	14.548	0.512152	0.610354	0.935257	-5.59095	P01743	IGHV1-46	Immunoglobulin heavy variable 1-46	HV146_HUMAN	ASGYTFTSYYMHWVR	0	0.432901
P08246	-0.153579	-0.776859	0.469702	13.12	-0.492657	0.624013	0.936838	-5.59223	P08246	ELANE	Neutrophil elastase	ELNE_HUMAN	LGNGVQCLAMGWGLLGR	4.28571	1.61008
P02042	-0.0881456	-0.437199	0.260907	15.5358	-0.504739	0.615521	0.936838	-5.59436	P02042	HBD	Hemoglobin subunit delta	HBD_HUMAN	VNVDAVGGEALGR	0	1.03472
P05156	-0.0456199	-0.226938	0.135698	18.3601	-0.502889	0.616814	0.936838	-5.5952	P05156	CFI	Complement factor I	CFAI_HUMAN	VFCQPWQR	0	0.128064
P13796	0.0570469	-0.171949	0.286043	13.6746	0.497922	0.62029	0.936838	-5.59744	P13796	LCP1	Plastin-2	PLSL_HUMAN	LSPEELLLR	0	0.244901
P05154	-0.0799433	-0.404347	0.24446	13.9737	-0.492554	0.624058	0.936838	-5.59984	P05154	SERPINA5	Plasma serine protease inhibitor	IPSP_HUMAN	DFTFDLYR	0	0.366216
P00739	0.0784226	-0.243964	0.40081	17.7424	0.486207	0.628525	0.938131	-5.60264	P00739	HPR	Haptoglobin-related protein	HPTR_HUMAN	VGYVSGWGQSDNFK	0	0.412509
P05155	0.0407737	-0.128748	0.210295	22.382	0.480743	0.632382	0.940406	-5.60503	P05155;P05155-3	SERPING1	Plasma protease C1 inhibitor;Isoform 3 of Plasma protease C1 inhibitor	IC1_HUMAN	LEMSKFQPTLLTLPR	0	0.133496
P07737	-0.0805687	-0.434967	0.27383	12.6575	-0.45454	0.651044	0.942915	-5.60851	P07737	PFN1	Profilin-1	PROF1_HUMAN	DSPSVWAAVPGK	2.38095	0.651414
P02656	-0.0632894	-0.33241	0.205831	20.6538	-0.470048	0.639961	0.942561	-5.60962	P02656	APOC3	Apolipoprotein C-III	APOC3_HUMAN	GWVTDGFSSLK	0	0.418577
P07357	-0.0588946	-0.310095	0.192306	16.3816	-0.46861	0.640982	0.942561	-5.61023	P07357	C8A	Complement component C8 alpha chain	CO8A_HUMAN	FGGTICSGDIWDQASCSSSTTCVR	0	0.23895
P01780	0.0663654	-0.218416	0.351147	19.5836	0.465787	0.642991	0.942561	-5.61142	P01780	IGHV3-7	Immunoglobulin heavy variable 3-7	HV307_HUMAN	GLEWVANIK	0	0.393812
P01033	-0.0695391	-0.369388	0.23031	14.7509	-0.463537	0.644594	0.942561	-5.61237	P01033	TIMP1	Metalloproteinase inhibitor 1	TIMP1_HUMAN	GFQALGDAADIR	0.47619	0.535614
Q6EMK4	-0.0345625	-0.184016	0.114891	14.1712	-0.462229	0.645526	0.942561	-5.61291	Q6EMK4	VASN	Vasorin	VASN_HUMAN	SLTLGIEPVSPTSLR	0	0.108789
O14791	-0.0621052	-0.332879	0.208669	17.3091	-0.458436	0.648233	0.942915	-5.61449	O14791;O14791-2	APOL1	Apolipoprotein L1;Isoform 2 of Apolipoprotein L1	APOL1_HUMAN	VNEPSILEMSR	0	0.346608
Q6Q788	-0.0916017	-0.575302	0.392098	12.8594	-0.37903	0.706041	0.944321	-5.6148	Q6Q788	APOA5	Apolipoprotein A-V	APOA5_HUMAN	ELFHPYAESLVSGIGR	4.28571	1.15228
P35527	-0.191145	-1.16329	0.781004	14.2097	-0.393388	0.695442	0.944321	-5.61703	P35527	KRT9	Keratin, type I cytoskeletal 9	K1C9_HUMAN	QGVDADINGLR	4.28571	3.48122
P01009	-0.0342924	-0.188115	0.11953	24.7711	-0.445591	0.657436	0.942915	-5.61974	P01009	SERPINA1	Alpha-1-antitrypsin	A1AT_HUMAN	SVLGQLGITK	0	0.159998
P22891	-0.0923408	-0.509058	0.324376	15.3211	-0.442904	0.659368	0.942915	-5.62081	P22891;P22891-2	PROZ	Vitamin K-dependent protein Z;Isoform 2 of Vitamin K-dependent protein Z	PROZ_HUMAN	GLLSGWAR	0	0.675454
P0CG47	-0.0874107	-0.482161	0.30734	13.2474	-0.442588	0.659596	0.942915	-5.62094	P0CG47;P0CG48;P62979;P62987	UBB;UBC;RPS27A;UBA52	Polyubiquitin-B;Polyubiquitin-C;Ubiquitin-40S ribosomal protein S27a;Ubiquitin-60S ribosomal protein L40	UBB_HUMAN;UBC_HUMAN;RS27A_HUMAN;RL40_HUMAN	TLSDYNIQK	0	0.769944
P15086	0.0989881	-0.904374	1.10235	17.1232	0.197849	0.843915	0.969869	-5.62101	P15086	CPB1	Carboxypeptidase B	CBPB1_HUMAN	VNVEDENHINIIR	11.9048	4.61941
Q9UGM5	0.0537848	-0.189271	0.29684	15.2331	0.442295	0.659806	0.942915	-5.62106	Q9UGM5	FETUB	Fetuin-B	FETUB_HUMAN	LVVLPFPK	0	0.21812
P04264	0.131262	-0.467432	0.729956	15.9035	0.43822	0.662742	0.943763	-5.62268	P04264	KRT1	Keratin, type II cytoskeletal 1	K2C1_HUMAN	SLDLDSIIAEVKAQYEDIAQK	0	2.29208
P04196	-0.0499366	-0.280655	0.180782	19.8496	-0.432607	0.666793	0.943849	-5.62489	P04196	HRG	Histidine-rich glycoprotein	HRG_HUMAN	YKEENDDFASFR	0	0.143934
A0A075B6K4	-0.0675923	-0.383484	0.2483	15.6679	-0.427677	0.67036	0.943849	-5.6268	A0A075B6K4	IGLV3-10	Immunoglobulin lambda variable 3-10	LV310_HUMAN	YAYWYQQK	0	0.511186
Q04756	0.0447345	-0.165218	0.254687	14.8973	0.425872	0.671668	0.943849	-5.6275	Q04756	HGFAC	Hepatocyte growth factor activator	HGFA_HUMAN	SQFVQPICLPEPGSTFPAGHK	0	0.157528
P00734	0.0418974	-0.155061	0.238856	19.4722	0.425178	0.67217	0.943849	-5.62777	P00734	F2	Prothrombin	THRB_HUMAN	ELLESYIDGR	0	0.137755
P29401	0.0605856	-0.381692	0.502863	11.8421	0.274377	0.784798	0.969869	-5.62986	P29401;P29401-2	TKT	Transketolase;Isoform 2 of Transketolase	TKT_HUMAN	LDNLVAILDINR	8.57143	0.518748
P25311	-0.046536	-0.270026	0.176954	19.6231	-0.416186	0.678703	0.944321	-5.63119	P25311	AZGP1	Zinc-alpha-2-glycoprotein	ZA2G_HUMAN	CLAYDFYPGK	0	0.191563
A0A0C4DH72	-0.0531537	-0.315458	0.20915	17.3079	-0.405029	0.686842	0.944321	-5.63533	A0A0C4DH72	IGKV1-6	Immunoglobulin kappa variable 1-6	KV106_HUMAN	LLIYAASSLQSGVPSR	0	0.313753
P01700	0.0852646	-0.337186	0.507716	20.2329	0.403413	0.688024	0.944321	-5.63592	P01700	IGLV1-47	Immunoglobulin lambda variable 1-47	LV147_HUMAN	SGTSASLAISGLR	0	0.798026
A0A0B4J1X5	0.0782851	-0.310322	0.466892	18.6917	0.402648	0.688584	0.944321	-5.6362	A0A0B4J1X5	IGHV3-74	Immunoglobulin heavy variable 3-74	HV374_HUMAN	GLVWVSR	0	0.557552
P01764	0.1287	-0.515661	0.77306	18.371	0.399214	0.691099	0.944321	-5.63744	P01764	IGHV3-23	Immunoglobulin heavy variable 3-23	HV323_HUMAN	AEDTAVYYCAK	0	1.67718
P18206	0.0895403	-0.362697	0.541777	12.5422	0.39574	0.693648	0.944321	-5.63869	P18206;P18206-2	VCL	Vinculin;Isoform 1 of Vinculin	VINC_HUMAN	AQQVSQGLDVLTAK	5.71429	0.776643
P02679	0.0749891	-0.306041	0.45602	15.7632	0.393365	0.695392	0.944321	-5.63954	P02679;P02679-2	FGG	Fibrinogen gamma chain;Isoform Gamma-A of Fibrinogen gamma chain	FIBG_HUMAN	YEASILTHDSSIR	0	0.888388
A0A087WSX0	0.0696202	-0.288799	0.42804	16.4208	0.388241	0.69916	0.944321	-5.64135	A0A087WSX0	IGLV5-45	Immunoglobulin lambda variable 5-45	LV545_HUMAN	PGSPPQYLLR	0	0.431797
P0DOX8	-0.0390146	-0.241789	0.16376	22.8821	-0.384567	0.701867	0.944321	-5.64263	P0DOX8		Immunoglobulin lambda-1 light chain	IGL1_HUMAN	ANPTVTLFPPSSEELQANK	0	0.182871
P04278	0.0651126	-0.273596	0.403821	16.215	0.384235	0.702112	0.944321	-5.64275	P04278	SHBG	Sex hormone-binding globulin	SHBG_HUMAN	LPLVPALDGCLR	0	0.433967
P02745	0.0826838	-0.348243	0.51361	19.1464	0.383509	0.702647	0.944321	-5.643	P02745	C1QA	Complement C1q subcomponent subunit A	C1QA_HUMAN	VGYPGPSGPLGAR	0	0.356199
P02775	-0.0550641	-0.34535	0.235222	19.6978	-0.37914	0.705872	0.944321	-5.6445	P02775	PPBP	Platelet basic protein	CXCL7_HUMAN	ICLDPDAPR	0	0.297615
P22692	-0.0439735	-0.278979	0.191032	13.6038	-0.373999	0.709674	0.944321	-5.64626	P22692	IGFBP4	Insulin-like growth factor-binding protein 4	IBP4_HUMAN	EDARPVPQGSCQSELHR	0	0.252908
A0A075B6R2	-0.0778493	-0.496335	0.340636	14.8112	-0.371819	0.711288	0.944321	-5.64699	A0A075B6R2	IGHV4-4	Immunoglobulin heavy variable 4-4	HV404_HUMAN	SRVTISVDK	0	0.572119
P0DP08	-0.00382646	-0.420269	0.412616	15.299	-0.018419	0.985372	0.996464	-5.64716	P0DP08	IGHV4-38-2	Immunoglobulin heavy variable 4-38-2	HVD82_HUMAN	GLEWIGSIYHSGSTYYNPSLK	9.52381	0.740566
P01034	0.088521	-0.421238	0.59828	14.6372	0.347199	0.72963	0.948129	-5.64734	P01034;P01034 A25S;P01034 B allel A25T;P01034 L94Q	CST3	Cystatin-C	CYTC_HUMAN	LVGGPMDASVEEEGVR	0.952381	0.820133
Q9BXR6	-0.0693941	-0.447961	0.309173	14.5506	-0.366385	0.715318	0.944321	-5.6488	Q9BXR6	CFHR5	Complement factor H-related protein 5	FHR5_HUMAN	CLDPCVVSEENMNK	0	0.440451
P04114	0.0417479	-0.18693	0.270426	20.1062	0.364895	0.716424	0.944321	-5.6493	P04114	APOB	Apolipoprotein B-100	APOB_HUMAN	TEVIPPLIENR	0	0.260661
O95445-2	0.0564078	-0.25326	0.366076	16.1589	0.364083	0.717028	0.944321	-5.64957	O95445-2	APOM	Isoform 2 of Apolipoprotein M	APOM_HUMAN	WIYHLTEGSTDLR	0	0.399887
P36980	0.055574	-0.255878	0.367026	16.4379	0.356647	0.72256	0.945121	-5.65199	P36980;P36980-2	CFHR2	Complement factor H-related protein 2;Isoform Short of Complement factor H-related protein 2	FHR2_HUMAN	ITCAEEGWSPTPK	0	0.361854
P01782	-0.0559826	-0.37141	0.259445	19.1553	-0.354741	0.72398	0.945121	-5.6526	P01782	IGHV3-9	Immunoglobulin heavy variable 3-9	HV309_HUMAN	AEDTALYYCAK	0	0.44901
P61626	-0.0597435	-0.397242	0.277755	15.1944	-0.353815	0.724671	0.945121	-5.6529	P61626	LYZ	Lysozyme C	LYSC_HUMAN	STDYGIFQINSR	0	0.429783
P20851	-0.0281574	-0.19166	0.135346	15.9169	-0.34421	0.731846	0.948129	-5.65593	P20851;P20851-2	C4BPB	C4b-binding protein beta chain;Isoform 2 of C4b-binding protein beta chain	C4BPB_HUMAN	SQCLEDHTWAPPFPICK	0	0.119652
P01854	-0.137463	-1.19053	0.915609	11.6819	-0.261168	0.794867	0.969869	-5.65599	P01854	IGHE	Immunoglobulin heavy constant epsilon	IGHE_HUMAN	PSPFDLFIR	5.2381	4.01554
P0DJI8	0.106376	-0.521763	0.734515	22.2856	0.338491	0.736131	0.948129	-5.6577	P0DJI8	SAA1	Serum amyloid A-1 protein	SAA1_HUMAN	SFFSFLGEAFDGAR	0	1.37922
P41222	-0.0983065	-0.728135	0.531522	14.4259	-0.312074	0.756042	0.964193	-5.6578	P41222	PTGDS	Prostaglandin-H2 D-isomerase	PTGDS_HUMAN	AQGFTEDTIVFLPQTDK	0.952381	1.1337
P13645	-0.138867	-0.959696	0.681961	13.1323	-0.338147	0.736388	0.948129	-5.6578	P13645	KRT10	Keratin, type I cytoskeletal 10	K1C10_HUMAN	QSVEADINGLR	3.33333	2.6928
Q03591	0.0484834	-0.250912	0.347879	17.2231	0.323672	0.747269	0.958458	-5.66214	Q03591	CFHR1	Complement factor H-related protein 1	FHR1_HUMAN	INHGILYDEEK	0	0.359322
P04070	0.0420185	-0.219489	0.303526	14.6702	0.321155	0.749167	0.958458	-5.66287	P04070;P04070-2	PROC	Vitamin K-dependent protein C;Isoform 2 of Vitamin K-dependent protein C	PROC_HUMAN	TFVLNFIK	0	0.24811
P07225	-0.0280906	-0.214808	0.158627	17.7527	-0.3007	0.764643	0.969869	-5.66863	P07225	PROS1	Vitamin K-dependent protein S	PROS_HUMAN	IETISHEDLQR	0	0.158586
P08571	-0.04077	-0.317794	0.236254	16.5258	-0.294158	0.769614	0.969869	-5.67039	P08571	CD14	Monocyte differentiation antigen CD14	CD14_HUMAN	FPAIQNLALR	0	0.299105
Q9UHG3	-0.0485604	-0.381721	0.2846	13.8152	-0.291331	0.771765	0.969869	-5.67114	Q9UHG3;Q9UHG3-2	PCYOX1	Prenylcysteine oxidase 1;Isoform 2 of Prenylcysteine oxidase 1	PCYOX_HUMAN	LVCSGLLQASK	0	0.486393
P15814	0.0599282	-0.35451	0.474366	21.4386	0.289021	0.773524	0.969869	-5.67175	P15814	IGLL1	Immunoglobulin lambda-like polypeptide 1	IGLL1_HUMAN	ATPSVTLFPPSSEELQANK	0	0.672467
Q9UNN8	0.0491764	-0.333977	0.43233	12.74	0.256615	0.798335	0.969869	-5.67206	Q9UNN8	PROCR	Endothelial protein C receptor	EPCR_HUMAN	LHMLQISYFR	6.19048	0.721608
P55103	0.0358439	-0.213679	0.285367	12.567	0.287119	0.774973	0.969869	-5.67224	P55103	INHBC	Inhibin beta C chain	INHBC_HUMAN	AGGQCPACGGPTLELESQR	0	0.803033
Q06141	-0.108194	-0.865926	0.649539	15.8222	-0.285393	0.776289	0.969869	-5.67269	Q06141	REG3A	Regenerating islet-derived protein 3-alpha	REG3A_HUMAN	AYGSHCYALFLSPK	0	2.50161
P01011	0.0338558	-0.208367	0.276079	23.2347	0.279368	0.780887	0.969869	-5.67423	P01011	SERPINA3	Alpha-1-antichymotrypsin	AACT_HUMAN	EIGELYLPK	0	0.512898
P12259	0.0270972	-0.170627	0.224821	16.1183	0.273919	0.785052	0.969869	-5.6756	P12259	F5	Coagulation factor V	FA5_HUMAN	EDGILGPIIR	0	0.152757
Q12805	0.0303443	-0.197456	0.258145	15.827	0.266244	0.79093	0.969869	-5.67747	Q12805;Q12805-2;Q12805-3;Q12805-4	EFEMP1	EGF-containing fibulin-like extracellular matrix protein 1;Isoform 2 of EGF-containing fibulin-like extracellular matrix protein 1;Isoform 3 of EGF-containing fibulin-like extracellular matrix protein 1;Isoform 4 of EGF-containing fibulin-like extracellular matrix protein 1	FBLN3_HUMAN	ADQVCINLR	0	0.235934
P00736	-0.025708	-0.223234	0.171818	18.145	-0.260137	0.795616	0.969869	-5.67893	P00736	C1R	Complement C1r subcomponent	C1R_HUMAN	VLNYVDWIK	0	0.125924
O00391	0.0225883	-0.151554	0.196731	14.7354	0.25926	0.796288	0.969869	-5.67913	O00391	QSOX1	Sulfhydryl oxidase 1	QSOX1_HUMAN	IPYSFFK	0	0.129626
P01766	0.0901706	-0.958077	1.13842	16.2286	0.172045	0.863977	0.969869	-5.68136	P01766	IGHV3-13	Immunoglobulin heavy variable 3-13	HV313_HUMAN	AGDTAVYYCAR	2.85714	4.05042
P06312	-0.0341177	-0.309106	0.240871	20.2588	-0.247984	0.804962	0.969869	-5.68172	P06312	IGKV4-1	Immunoglobulin kappa variable 4-1	KV401_HUMAN	LLIYWASTR	0	0.279438
P40197	0.0387224	-0.328503	0.405948	14.18	0.210827	0.833721	0.969869	-5.68173	P40197	GP5	Platelet glycoprotein V	GPV_HUMAN	LTEVLLGHNSWR	4.7619	0.643146
Q16627	0.0467111	-0.331664	0.425086	13.2328	0.246749	0.805913	0.969869	-5.682	Q16627;Q16627-2	CCL14	C-C motif chemokine 14;Isoform HCC-3 of C-C motif chemokine 14	CCL14_HUMAN	PGIVFITK	2.38095	0.460664
P03950	0.0276745	-0.305764	0.361113	13.6697	0.166	0.868712	0.971378	-5.68228	P03950	ANG	Angiogenin	ANGI_HUMAN	NVVVACENGLPVHLDQSIFR	5.2381	1.20567
A0A075B6H7	0.0498133	-0.3559	0.455527	16.4356	0.245405	0.806949	0.969869	-5.6823	A0A075B6H7	IGKV3-7	Probable non-functional immunoglobulin kappa variable 3-7	KV37_HUMAN	ASQSVSSSYLTWYQQK	0	0.755188
Q9UK55	0.0262595	-0.189324	0.241842	16.5947	0.243461	0.808448	0.969869	-5.68273	Q9UK55	SERPINA10	Protein Z-dependent protease inhibitor	ZPI_HUMAN	ETSNFGFSLLR	0	0.198325
Q96PD5	-0.023084	-0.215212	0.169044	17.6577	-0.240147	0.811004	0.969869	-5.68346	Q96PD5	PGLYRP2	N-acetylmuramoyl-L-alanine amidase	PGRP2_HUMAN	EFTEAFLGCPAIHPR	0	0.165516
P07195	0.0450924	-0.332408	0.422593	14.8216	0.23875	0.812082	0.969869	-5.68376	P07195	LDHB	L-lactate dehydrogenase B chain	LDHB_HUMAN	FIIPQIVK	0	0.939682
P02788	0.0523931	-0.389481	0.494267	13.9074	0.236992	0.81344	0.969869	-5.68414	P02788	LTF	Lactotransferrin	TRFL_HUMAN	CGLVPVLAENYK	0	0.846262
P30043	0.0566023	-0.513863	0.627068	13.7335	0.198382	0.843402	0.969869	-5.68453	P30043	BLVRB	Flavin reductase (NADPH)	BLVRB_HUMAN	NDLSPTTVMSEGAR	5.2381	2.05378
P62805	0.0174054	-0.449009	0.483819	13.7759	0.0746627	0.940734	0.994719	-5.68475	P62805	H4C1	Histone H4	H4_HUMAN	VFLENVIR	6.19048	0.673433
P14625	0.0380973	-0.29854	0.374734	13.5858	0.226199	0.821787	0.969869	-5.6864	P14625	HSP90B1	Endoplasmin	ENPL_HUMAN	GVVDSDDLPLNVSR	2.38095	0.33414
O43866	0.0381997	-0.304032	0.380432	18.4098	0.223099	0.824188	0.969869	-5.68703	O43866	CD5L	CD5 antigen-like	CD5L_HUMAN	IWLDNVR	0	0.426968
P02741	0.0485683	-0.393025	0.490162	19.3541	0.219831	0.826721	0.969869	-5.68769	P02741	CRP	C-reactive protein	CRP_HUMAN	GYSIFSYATK	0	1.01305
P14780	0.0363661	-0.377412	0.450144	13.7453	0.175722	0.861091	0.969869	-5.68787	P14780	MMP9	Matrix metalloproteinase-9	MMP9_HUMAN	CGVPDLGR	0.47619	0.920915
P78417	0.041947	-0.345108	0.429002	12.923	0.216614	0.829217	0.969869	-5.68833	P78417	GSTO1	Glutathione S-transferase omega-1	GSTO1_HUMAN	VPSLVGSFIR	1.42857	0.538918
A0A0C4DH25	0.0420061	-0.352091	0.436103	20.345	0.213043	0.831989	0.969869	-5.68902	A0A0C4DH25	IGKV3D-20	Immunoglobulin kappa variable 3D-20	KVD20_HUMAN	LLIYDASSR	0	0.420095
P02671	-0.0270847	-0.281389	0.22722	16.4821	-0.212876	0.832118	0.969869	-5.68905	P02671	FGA	Fibrinogen alpha chain	FIBA_HUMAN	DSHSLTTNIMEILR	0	0.464995
P19320	-0.0249215	-0.258989	0.209146	14.2929	-0.212809	0.83217	0.969869	-5.68906	P19320	VCAM1	Vascular cell adhesion protein 1	VCAM1_HUMAN	QSTQTLYVNVAPR	0	0.36232
P08519	-0.0319688	-0.332809	0.268871	18.2196	-0.212397	0.83249	0.969869	-5.68914	P08519	LPA	Apolipoprotein(a)	APOA_HUMAN	VILGAHQEVNLESHVQEIEVSR	0	0.357085
O14786	-0.0201616	-0.217177	0.176854	12.868	-0.204542	0.838596	0.969869	-5.69063	O14786;O14786-2;O14786-3	NRP1	Neuropilin-1;Isoform 2 of Neuropilin-1;Isoform 3 of Neuropilin-1	NRP1_HUMAN	IAPPPVVSSGPFLFIK	0	0.213865
O00187	0.0309294	-0.278678	0.340537	15.1267	0.199672	0.842387	0.969869	-5.69152	O00187	MASP2	Mannan-binding lectin serine protease 2	MASP2_HUMAN	LASPGFPGEYANDQER	0	0.291221
P04745	-0.0156728	-0.57172	0.540374	12.7243	-0.0563737	0.95523	0.994719	-5.69227	P04745	AMY1A	Alpha-amylase 1	AMY1_HUMAN	TGSGDIENYNDATQVR	8.57143	1.59572
P01699	0.0285918	-0.267218	0.324402	16.9644	0.19319	0.847438	0.969869	-5.69267	P01699	IGLV1-44	Immunoglobulin lambda variable 1-44	LV144_HUMAN	VTISCSGSSSNIGSNTVNWYQQLPGTAPK	0	0.293062
P00390	-0.0159575	-0.243881	0.211966	13.402	-0.139982	0.889133	0.984397	-5.69298	P00390;P00390-2;P00390-3;P00390-4;P00390-5	GSR	Glutathione reductase, mitochondrial;Isoform Cytoplasmic of Glutathione reductase, mitochondrial;Isoform 2 of Glutathione reductase, mitochondrial;Isoform 3 of Glutathione reductase, mitochondrial;Isoform 4 of Glutathione reductase, mitochondrial	GSHR_HUMAN	LGGTCVNVGCVPK	4.28571	0.324315
P13473	0.0298228	-0.29181	0.351455	13.269	0.18533	0.853572	0.969869	-5.69402	P13473;P13473-2;P13473-3	LAMP2	Lysosome-associated membrane glycoprotein 2;Isoform LAMP-2B of Lysosome-associated membrane glycoprotein 2;Isoform LAMP-2C of Lysosome-associated membrane glycoprotein 2	LAMP2_HUMAN	IPLNDLFR	0.47619	0.359738
A0A0B4J1X8	0.0369342	-0.363803	0.437671	18.5167	0.184216	0.854442	0.969869	-5.69421	A0A0B4J1X8	IGHV3-43	Immunoglobulin heavy variable 3-43	HV343_HUMAN	TEDTALYYCAK	0	0.463221
P17936	-0.0199031	-0.239472	0.199666	14.938	-0.181178	0.856815	0.969869	-5.69471	P17936;P17936-2	IGFBP3	Insulin-like growth factor-binding protein 3;Isoform 2 of Insulin-like growth factor-binding protein 3	IBP3_HUMAN	CQPSPDEARPLQALLDGR	0	0.233112
Q96KN2	-0.0346753	-0.426013	0.356662	14.7991	-0.177103	0.860001	0.969869	-5.69537	Q96KN2	CNDP1	Beta-Ala-His dipeptidase	CNDP1_HUMAN	EWVAIESDSVQPVPR	0	0.641559
P01024	0.0274958	-0.28501	0.340002	23.4477	0.175859	0.860974	0.969869	-5.69557	P01024	C3	Complement C3	CO3_HUMAN	VLLDGVQNPR	0	0.328739
P49913	-0.0318719	-0.401522	0.337778	13.308	-0.172336	0.863732	0.969869	-5.69613	P49913	CAMP	Cathelicidin antimicrobial peptide	CAMP_HUMAN	FALLGDFFR	0	0.590013
P01597	0.0235372	-0.263056	0.31013	15.8459	0.164152	0.870142	0.971378	-5.69737	P01597;P04432	IGKV1-39;IGKV1D-39	Immunoglobulin kappa variable 1-39;Immunoglobulin kappa variable 1D-39	KV139_HUMAN;KVD39_HUMAN	ASQSISSYLNWYQQK	0	0.335819
P12955	-0.0166017	-0.231908	0.198704	13.7213	-0.154118	0.878014	0.977458	-5.69882	P12955;P12955-3	PEPD	Xaa-Pro dipeptidase;Isoform 3 of Xaa-Pro dipeptidase	PEPD_HUMAN	VPLALFALNR	0	0.150716
P00748	0.0183954	-0.23369	0.270481	17.1639	0.145854	0.884507	0.981974	-5.69995	P00748	F12	Coagulation factor XII	FA12_HUMAN	NPDNDIRPWCFVLNR	0	0.215952
Q9NQ79	0.00735499	-0.31007	0.32478	12.9613	0.0463274	0.9632	0.994719	-5.70137	Q9NQ79;Q9NQ79-2;Q9NQ79-3	CRTAC1	Cartilage acidic protein 1;Isoform 2 of Cartilage acidic protein 1;Isoform 3 of Cartilage acidic protein 1	CRAC1_HUMAN	WEDILSDEVNVAR	0.47619	0.326982
P01599	0.0175684	-0.249738	0.284874	16.7501	0.131366	0.895909	0.989182	-5.70177	P01599	IGKV1-17	Immunoglobulin kappa variable 1-17	KV117_HUMAN	RLIYAASSLQSGVPSR	0	0.238743
A0A0B4J1V2	0.0214284	-0.331506	0.374362	14.8506	0.121354	0.903801	0.993266	-5.70291	A0A0B4J1V2	IGHV2-26	Immunoglobulin heavy variable 2-26	HV226_HUMAN	ALEWLAHIFSNDEK	0	0.737842
Q6UX71	0.0103999	-0.162219	0.183018	13.2764	0.12042	0.904537	0.993266	-5.70301	Q6UX71;Q6UX71-2	PLXDC2	Plexin domain-containing protein 2;Isoform 2 of Plexin domain-containing protein 2	PXDC2_HUMAN	VGLSDAFVVVHR	0	0.12534
P01703	0.0175106	-0.292184	0.327205	16.4212	0.113012	0.910384	0.994719	-5.7038	P01703	IGLV1-40	Immunoglobulin lambda variable 1-40	LV140_HUMAN	LLIYGNSNRPSGVPDR	0	0.374839
P00751	0.0108777	-0.187069	0.208825	20.3842	0.109836	0.912892	0.994719	-5.70412	P00751	CFB	Complement factor B	CFAB_HUMAN	FLCTGGVSPYADPNTCR	0	0.126744
A0A075B6S9	0.0202675	-0.358339	0.398874	15.9799	0.106997	0.915135	0.994719	-5.7044	A0A075B6S9;P0DSN7	IGKV1-37;IGKV1D-37	Probable non-functional immunoglobulinn kappa variable 1-37;Probable non-functional immunoglobulinn kappa variable 1D-37	KV137_HUMAN;KVD37_HUMAN	LLIYSASNLQSGVPSR	0	0.552331
P0CF74	-0.0108032	-0.220181	0.198575	21.886	-0.103129	0.918192	0.994719	-5.70477	P0CF74	IGLC6	Immunoglobulin lambda constant 6	IGLC6_HUMAN	AAPSVTLFPPSSEELQANK	0	0.257468
Q14520	-0.00959282	-0.218438	0.199253	16.8381	-0.0918076	0.927145	0.994719	-5.70577	Q14520;Q14520-2	HABP2	Hyaluronan-binding protein 2;Isoform 2 of Hyaluronan-binding protein 2	HABP2_HUMAN	GQCLITQSPPYYR	0	0.138407
P0DOX5	-0.0113906	-0.266398	0.243617	25.1093	-0.0892796	0.929146	0.994719	-5.70597	P0DOX5		Immunoglobulin gamma-1 heavy chain	IGG1_HUMAN	NQVSLTCLVK	0	0.282927
P06681	-0.00786722	-0.212057	0.196322	17.0533	-0.0770098	0.938862	0.994719	-5.7069	P06681	C2	Complement C2	CO2_HUMAN	AVISPGFDVFAK	0	0.17204
P00740	0.00812934	-0.211601	0.227859	17.2895	0.0739474	0.941289	0.994719	-5.70711	P00740	F9	Coagulation factor IX	FA9_HUMAN	SCEPAVPFPCGR	0	0.179253
Q92954	-0.0116229	-0.356089	0.332843	14.8547	-0.0674411	0.946446	0.994719	-5.70753	Q92954;Q92954-3;Q92954-6	PRG4	Proteoglycan 4;Isoform C of Proteoglycan 4;Isoform F of Proteoglycan 4	PRG4_HUMAN	DQYYNIDVPSR	0	0.483791
P10720	-0.00812102	-0.269725	0.253483	16.4394	-0.0620475	0.950723	0.994719	-5.70784	P10720	PF4V1	Platelet factor 4 variant	PF4V_HUMAN	AGPHCPTAQLIATLK	0	0.298801
P16070	-0.00550311	-0.195841	0.184835	15.0966	-0.0577884	0.954102	0.994719	-5.70807	P16070;P16070-10;P16070-11;P16070-12;P16070-13;P16070-14;P16070-15;P16070-16;P16070-17;P16070-18;P16070-3;P16070-4;P16070-5;P16070-6;P16070-7;P16070-8;P16070-9	CD44	CD44 antigen;Isoform 10 of CD44 antigen;Isoform 11 of CD44 antigen;Isoform 12 of CD44 antigen;Isoform 13 of CD44 antigen;Isoform 14 of CD44 antigen;Isoform 15 of CD44 antigen;Isoform 16 of CD44 antigen;Isoform 17 of CD44 antigen;Isoform 18 of CD44 antigen;Isoform 3 of CD44 antigen;Isoform 4 of CD44 antigen;Isoform 5 of CD44 antigen;Isoform 6 of CD44 antigen;Isoform 7 of CD44 antigen;Isoform 8 of …	CD44_HUMAN	ALSIGFETCR	0	0.194556
P10645	0.0523743	-1.76068	1.86543	10.7209	0.0577384	0.954142	0.994719	-5.70808	P10645	CHGA	Chromogranin-A	CMGA_HUMAN	RLEGQEEEEDNRDSSMK	0.47619	12.276
P0DJI9	-0.0216387	-0.775585	0.732307	20.7866	-0.0573651	0.954438	0.994719	-5.7081	P0DJI9	SAA2	Serum amyloid A-2 protein	SAA2_HUMAN	SGRDPNHFRPAGLPEK	0	2.10325
P01833	-0.0127884	-0.465321	0.439744	15.5225	-0.0564837	0.955137	0.994719	-5.70814	P01833	PIGR	Polymeric immunoglobulin receptor	PIGR_HUMAN	VYTVDLGR	0	0.878959
P02760	0.00480128	-0.167418	0.177021	20.6249	0.0557226	0.955741	0.994719	-5.70818	P02760	AMBP	Protein AMBP	AMBP_HUMAN	CVLFPYGGCQGNGNK	0	0.0991264
A0A075B6Q5	0.00710057	-0.252767	0.266968	16.6823	0.0546134	0.956621	0.994719	-5.70824	A0A075B6Q5	IGHV3-64	Immunoglobulin heavy variable 3-64	HV364_HUMAN	AEDMAVYYCAR	0	0.2892
P03951	-0.0118179	-0.47506	0.451425	21.4861	-0.0509903	0.959496	0.994719	-5.70841	P03951	F11	Coagulation factor XI	FA11_HUMAN	PICLPSK	0	1.34203
P05543	-0.00506482	-0.203796	0.193666	15.9109	-0.0509397	0.959536	0.994719	-5.70841	P05543	SERPINA7	Thyroxine-binding globulin	THBG_HUMAN	GTEAAAVPEVELSDQPENTFLHPIIQIDR	0	0.245461
P07360	0.00427327	-0.174136	0.182682	17.1959	0.0478741	0.96197	0.994719	-5.70855	P07360	C8G	Complement component C8 gamma chain	CO8G_HUMAN	RPASPISTIQPK	0	0.138198
P24158	0.00857079	-0.375873	0.393014	14.0028	0.0445601	0.9646	0.994719	-5.70869	P24158	PRTN3	Myeloblastin	PRTN3_HUMAN	LFPDFFTR	0.47619	0.679164
P15169	0.00509395	-0.226665	0.236853	15.2361	0.0439315	0.965099	0.994719	-5.70871	P15169	CPN1	Carboxypeptidase N catalytic chain	CBPN_HUMAN	GMVLDENYNNLANAVISVSGINHDVTSGDHGDYFR	0	0.265429
P01591	-0.00693259	-0.366207	0.352342	19.5247	-0.038568	0.969358	0.996464	-5.70891	P01591	JCHAIN	Immunoglobulin J chain	IGJ_HUMAN	IIVPLNNR	0	0.491219
P01834	0.00353139	-0.203302	0.210364	23.4703	0.0341259	0.972886	0.996464	-5.70906	P01834	IGKC	Immunoglobulin kappa constant	IGKC_HUMAN	TVAAPSVFIFPPSDEQLK	0	0.270609
O75882	0.00223506	-0.143647	0.148117	15.4388	0.0306228	0.975668	0.996464	-5.70916	O75882;O75882-2	ATRN	Attractin;Isoform 2 of Attractin	ATRN_HUMAN	CTWLIEGQPNR	0	0.0849466
P02774	-0.00204506	-0.14194	0.13785	20.5952	-0.0292188	0.976783	0.996464	-5.7092	P02774;P02774-3	GC	Vitamin D-binding protein;Isoform 3 of Vitamin D-binding protein	VTDB_HUMAN	YTFELSR	0	0.110825
P14543	0.00272833	-0.241828	0.247285	12.8291	0.0222985	0.982281	0.996464	-5.70936	P14543;P14543-2	NID1	Nidogen-1;Isoform 2 of Nidogen-1	NID1_HUMAN	EYTVTEPERDGASPSR	2.85714	0.192568
A0A0C4DH36	0.00315956	-0.340322	0.346641	16.55	0.0183857	0.98539	0.996464	-5.70943	A0A0C4DH36	IGHV3-38	Probable non-functional immunoglobulin heavy variable 3-38	HV338_HUMAN	AEGTAVYYCAR	0	0.518431
A0A0C4DH35	-0.0034865	-0.415943	0.40897	18.1633	-0.0168954	0.986574	0.996464	-5.70946	A0A0C4DH35	IGHV3-35	Probable non-functional immunoglobulin heavy variable 3-35	HV335_HUMAN	AEDTAVYYCVR	0	0.534284
Q9NPY3	-0.00144985	-0.23736	0.23446	13.2396	-0.0122839	0.990238	0.997354	-5.70952	Q9NPY3	CD93	Complement component C1q receptor	C1QR1_HUMAN	FWIGLQR	0	0.281678
P02749	0.00108166	-0.225098	0.227261	21.9208	0.00955864	0.992404	0.997354	-5.70955	P02749	APOH	Beta-2-glycoprotein 1	APOH_HUMAN	TCPKPDDLPFSTVVPLK	0	0.178575
P23142-4	0.000324992	-0.258082	0.258732	15.1792	0.00251377	0.998002	0.999216	-5.70958	P23142-4	FBLN1	Isoform C of Fibulin-1	FBLN1_HUMAN	VSPHSGVVALTK	0	0.396605
P02750	0.000107718	-0.218039	0.218255	20.3545	0.000986951	0.999216	0.999216	-5.70959	P02750	LRG1	Leucine-rich alpha-2-glycoprotein	A2GL_HUMAN	DLLLPQPDLR	0	0.325257
